# Supplementary material for: fac-Tri­aqua­(1,10-phenanthroline-κ2 N,N′)(sulfato-κO)cobalt(II): crystal structure, Hirshfeld surface analysis and computational study
Source: Acta Crystallogr E Crystallogr Commun. 2020 May 15;76(Pt 6):835–40. doi: 10.1107/S2056989020006271 (PMC7273987; doi:10.1107/S2056989020006271)
Supplement: Supplementary file 1 [file e-76-00835-sup1.cif]

##############################################################################
#                                                                            #
# This CIF contains the data in a paper accepted for publication in          #
# Acta Crystallographica Section E. It conforms to the requirements of       #
# Notes for Authors for Acta Crystallographica Section E, and has been       #
# peer reviewed under the auspices of the IUCr Commission on Journals.       #
#                                                                            #
# Full details of the Crystallographic Information File format               #
# are given in the paper "The Crystallographic Information File (CIF):       #
# a New Standard Archive File for Crystallography" by S. R. Hall, F. H.      #
# Allen and I. D. Brown [Acta Cryst. (1991), A47, 655-685].                  #
#                                                                            #
# The current version of the core CIF dictionary is obtainable from          #
# ftp://ftp.iucr.org/pub/cif_core.dic.                                       #
#                                                                            #
# Software is freely available for graphical display of the structure(s)     #
# in this CIF. For information consult the CIF software page                 #
# http://www.iucr.org/resources/cif/software.                                #
#                                                                            #
# This file may be used for bona fide research purposes within the           #
# scientific community so long as proper attribution is given to the journal # 
# article from which it was obtained.                                        #
#                                                                            #
##############################################################################
data_I
_audit_creation_method     'SHELXL-2018/3'
_chemical_name_systematic
;\
<i>fac</i>-Triaqua(1,10-phenanthroline-\k^2^<i>N</i>,<i>N</i>')(sulfato-\
\k<i>O</i>)cobalt(II)
;
_chemical_name_common     ?
_chemical_formula_moiety     'C12 H14 Co N2 O7 S'
_chemical_formula_sum     'C12 H14 Co N2 O7 S'
_chemical_formula_iupac     '[Co (S O4) (C12 H8 N2) (H2 O1)3]'
_chemical_formula_weight     389.24
_chemical_melting_point     ?
_chemical_absolute_configuration     ad
_space_group_crystal_system     orthorhombic
_space_group_name_H-M_alt     'P 21 21 21'
_space_group_name_Hall     'P 2ac 2ab'
loop_
    _space_group_symop_operation_xyz
    'x, y, z'
    '-x+1/2, -y, z+1/2'
    '-x, y+1/2, -z+1/2'
    'x+1/2, -y+1/2, -z'
_cell_length_a     7.9732(4)
_cell_length_b     9.5589(4)
_cell_length_c     19.0955(9)
_cell_angle_alpha     90
_cell_angle_beta     90
_cell_angle_gamma     90
_cell_volume     1455.36(12)
_cell_formula_units_Z     4
_cell_measurement_reflns_used     9840
_cell_measurement_theta_min     4.029
_cell_measurement_theta_max     60.675
_cell_measurement_temperature     150(2)
_exptl_crystal_description     prism
_exptl_crystal_colour     light-pink
_exptl_crystal_size_max     0.080
_exptl_crystal_size_mid     0.080
_exptl_crystal_size_min     0.050
_exptl_crystal_density_diffrn     1.776
_exptl_crystal_density_meas     ?
_exptl_crystal_density_method     ?
_exptl_crystal_F_000     796
_exptl_absorpt_coefficient_mu     7.605
_exptl_absorpt_correction_type     multi-scan
_exptl_absorpt_process_details
;
(SADABS; Bruker, 2016)
;
_exptl_absorpt_correction_T_min     0.0639
_exptl_absorpt_correction_T_max     0.1547
_diffrn_ambient_temperature     150(2)
_diffrn_source     'Metal Jet'
_diffrn_radiation_type     GaK\a
_diffrn_radiation_wavelength     1.34139
_diffrn_radiation_monochromator     'Helios MX Mirror Optics'
_diffrn_measurement_device_type     'Bruker Venture Metaljet'
_diffrn_measurement_device     'k-geometry diffractometer'
_diffrn_measurement_method     '\w and \f scans'
_diffrn_detector     'CMOS Area detector'
_diffrn_detector_area_resol_mean     10.24
_diffrn_reflns_number     25223
_diffrn_reflns_av_R_equivalents     0.0334
_diffrn_reflns_av_unetI/netI     0.0375
_diffrn_reflns_theta_min     4.500
_diffrn_reflns_theta_max     60.644
_diffrn_reflns_theta_full     53.594
_diffrn_measured_fraction_theta_max     0.997
_diffrn_measured_fraction_theta_full     0.997
_diffrn_reflns_limit_h_min     -10
_diffrn_reflns_limit_h_max     10
_diffrn_reflns_limit_k_min     -12
_diffrn_reflns_limit_k_max     12
_diffrn_reflns_limit_l_min     -24
_diffrn_reflns_limit_l_max     24
_diffrn_radiation_probe     x-ray
_refine_special_details     ?
_reflns_number_total     3202
_reflns_number_gt     3126
_reflns_threshold_expression     'I > 2\s(I)'
_refine_ls_structure_factor_coef     Fsqd
_refine_ls_matrix_type     full
_refine_ls_R_factor_all     0.0179
_refine_ls_R_factor_gt     0.0174
_refine_ls_wR_factor_gt     0.0462
_refine_ls_wR_factor_ref     0.0464
_refine_ls_goodness_of_fit_ref     0.989
_refine_ls_restrained_S_all     0.989
_refine_ls_number_reflns     3202
_refine_ls_number_parameters     227
_refine_ls_number_restraints     6
_refine_ls_hydrogen_treatment     mixed
_refine_ls_weighting_scheme     calc
_refine_ls_weighting_details
                      'w=1/[\s^2^(Fo^2^)+(0.0202P)^2^] where P=(Fo^2^+2Fc^2^)/3'
_atom_sites_solution_hydrogens     mixed
_atom_sites_solution_primary     direct
_atom_sites_solution_secondary     difmap
_refine_ls_shift/su_max     0.001
_refine_ls_shift/su_mean     0.000
_refine_diff_density_max     0.508
_refine_diff_density_min     -0.580
_refine_ls_extinction_method
;
SHELXL-2018/3 (Sheldrick, 2015<i>b</i>)
;
_refine_ls_extinction_coef     0.0057(5)
_refine_ls_extinction_expression
                                  'Fc^*^=kFc[1+0.001xFc^2^\l^3^/sin(2\q)]^-1/4^'
_refine_ls_abs_structure_details
;
Flack <i>x</i> determined using 1194 quotients
[(<i>I</i>^+^)-(<i>I</i>^-^)]/[(<i>I</i>^+^)+(<i>I</i>^-^)]
(Parsons <i>et al.</i>,  2013).
;
_refine_ls_abs_structure_Flack     0.0101(17)
loop_
    _atom_type_symbol
    _atom_type_description
    _atom_type_scat_dispersion_real
    _atom_type_scat_dispersion_imag
    _atom_type_scat_source
    'C' 'C' 0.0137 0.0067
                         'International Tables Vol C Tables 4.2.6.8 and 6.1.1.4'
    'H' 'H' 0.0000 0.0000
                         'International Tables Vol C Tables 4.2.6.8 and 6.1.1.4'
    'Co' 'Co' -0.6628 2.9049
                         'International Tables Vol C Tables 4.2.6.8 and 6.1.1.4'
    'N' 'N' 0.0241 0.0134
                         'International Tables Vol C Tables 4.2.6.8 and 6.1.1.4'
    'O' 'O' 0.0389 0.0241
                         'International Tables Vol C Tables 4.2.6.8 and 6.1.1.4'
    'S' 'S' 0.2925 0.4295
                         'International Tables Vol C Tables 4.2.6.8 and 6.1.1.4'
_computing_data_collection
;
APEX2 (Bruker, 2013)
;
_computing_cell_refinement
;
SAINT (Bruker, 2013)
;
_computing_data_reduction
;
SAINT (Bruker, 2013)
;
_computing_structure_solution
;
SHELXS (Sheldrick, 2015<i>a</i>)
;
_computing_structure_refinement
;
<i>SHELXL2018/3</i> (Sheldrick, 2015<i>b</i>)
;
_computing_molecular_graphics
;
ORTEP-3 for Windows (Farrugia, 2012), DIAMOND (Brandenburg,
2006)
;
_computing_publication_material
;
publCIF (Westrip, 2010)
;
loop_
    _atom_site_type_symbol
    _atom_site_label
    _atom_site_fract_x
    _atom_site_fract_y
    _atom_site_fract_z
    _atom_site_U_iso_or_equiv
    _atom_site_adp_type
    _atom_site_calc_flag
    _atom_site_occupancy
    _atom_site_disorder_assembly
    _atom_site_disorder_group
    Co Co 0.63811(3) 0.53373(3) 0.31720(2) 0.02111(9) Uani d 1 . .
    S S1 0.24258(5) 0.56910(4) 0.27630(2) 0.02212(11) Uani d 1 . .
    O O1 0.40704(16) 0.63702(14) 0.29351(7) 0.0239(3) Uani d 1 . .
    O O2 0.17822(17) 0.49545(15) 0.33775(7) 0.0291(3) Uani d 1 . .
    O O3 0.26932(17) 0.46986(15) 0.21777(7) 0.0289(3) Uani d 1 . .
    O O4 0.12543(18) 0.68089(14) 0.25463(7) 0.0290(3) Uani d 1 . .
    O O1W 0.60122(18) 0.42633(14) 0.22184(7) 0.0267(3) Uani d 1 . .
    H H1W 0.5005(18) 0.431(3) 0.2097(13) 0.040 Uiso d 1 . .
    H H2W 0.607(3) 0.3405(14) 0.2144(14) 0.040 Uiso d 1 . .
    O O2W 0.77952(18) 0.68717(15) 0.26762(8) 0.0296(3) Uani d 1 . .
    H H3W 0.768(4) 0.7735(15) 0.2743(14) 0.044 Uiso d 1 . .
    H H4W 0.8839(17) 0.673(3) 0.2607(15) 0.044 Uiso d 1 . .
    O O3W 0.85965(17) 0.41650(15) 0.32821(7) 0.0281(3) Uani d 1 . .
    H H5W 0.874(4) 0.353(2) 0.2999(12) 0.042 Uiso d 1 . .
    H H6W 0.9583(19) 0.440(3) 0.3324(14) 0.042 Uiso d 1 . .
    N N1 0.6414(2) 0.64091(16) 0.41532(8) 0.0252(3) Uani d 1 . .
    N N2 0.5377(2) 0.37822(16) 0.38651(8) 0.0240(3) Uani d 1 . .
    C C1 0.6826(3) 0.7733(2) 0.42840(11) 0.0307(4) Uani d 1 . .
    H H1 0.716162 0.831005 0.390391 0.037 Uiso calc 1 . .
    C C2 0.6788(3) 0.8312(2) 0.49569(12) 0.0349(5) Uani d 1 . .
    H H2 0.706310 0.926898 0.502638 0.042 Uiso calc 1 . .
    C C3 0.6351(3) 0.7487(2) 0.55149(12) 0.0357(5) Uani d 1 . .
    H H3 0.634774 0.786001 0.597609 0.043 Uiso calc 1 . .
    C C4 0.5906(3) 0.6081(2) 0.53970(11) 0.0311(4) Uani d 1 . .
    C C5 0.5383(3) 0.5154(3) 0.59456(11) 0.0374(5) Uani d 1 . .
    H H5 0.537335 0.547683 0.641615 0.045 Uiso calc 1 . .
    C C6 0.4904(3) 0.3828(3) 0.58034(11) 0.0394(5) Uani d 1 . .
    H H6 0.456658 0.323326 0.617613 0.047 Uiso calc 1 . .
    C C7 0.4897(3) 0.3302(2) 0.50992(11) 0.0315(4) Uani d 1 . .
    C C8 0.4422(3) 0.1926(2) 0.49259(12) 0.0358(5) Uani d 1 . .
    H H8 0.410012 0.128509 0.528178 0.043 Uiso calc 1 . .
    C C9 0.4430(3) 0.1523(2) 0.42371(12) 0.0350(5) Uani d 1 . .
    H H9 0.411464 0.059775 0.411121 0.042 Uiso calc 1 . .
    C C10 0.4904(3) 0.2480(2) 0.37212(11) 0.0290(4) Uani d 1 . .
    H H10 0.488688 0.218795 0.324580 0.035 Uiso calc 1 . .
    C C11 0.5388(2) 0.4191(2) 0.45479(10) 0.0251(4) Uani d 1 . .
    C C12 0.5919(2) 0.5600(2) 0.46986(10) 0.0258(4) Uani d 1 . .
loop_
    _atom_site_aniso_label
    _atom_site_aniso_U_11
    _atom_site_aniso_U_22
    _atom_site_aniso_U_33
    _atom_site_aniso_U_12
    _atom_site_aniso_U_13
    _atom_site_aniso_U_23
    Co 0.02084(13) 0.02088(13) 0.02160(13) -0.00016(10) 0.00033(10) 0.00127(10)
    S1 0.0203(2) 0.0203(2) 0.0258(2) -0.00016(15) -0.00058(17) -0.00105(15)
    O1 0.0203(6) 0.0225(6) 0.0291(6) -0.0006(5) -0.0005(5) -0.0017(5)
    O2 0.0262(6) 0.0301(7) 0.0311(7) -0.0029(6) 0.0008(5) 0.0037(5)
    O3 0.0282(6) 0.0279(6) 0.0306(7) -0.0006(6) -0.0015(6) -0.0074(6)
    O4 0.0235(6) 0.0256(6) 0.0378(7) 0.0016(6) -0.0023(6) 0.0027(5)
    O1W 0.0273(7) 0.0240(6) 0.0287(7) 0.0042(5) -0.0013(6) -0.0016(5)
    O2W 0.0244(7) 0.0244(6) 0.0399(8) 0.0008(6) 0.0046(6) 0.0047(6)
    O3W 0.0221(6) 0.0250(6) 0.0371(7) 0.0012(6) -0.0018(6) -0.0011(5)
    N1 0.0242(7) 0.0253(7) 0.0259(7) 0.0006(7) -0.0010(7) 0.0000(6)
    N2 0.0225(7) 0.0251(8) 0.0242(7) -0.0003(6) 0.0009(6) 0.0010(6)
    C1 0.0318(11) 0.0275(9) 0.0329(10) -0.0025(8) -0.0020(8) -0.0001(8)
    C2 0.0354(11) 0.0292(10) 0.0402(11) -0.0022(9) -0.0043(9) -0.0074(8)
    C3 0.0365(11) 0.0404(11) 0.0302(10) -0.0001(10) -0.0014(10) -0.0109(8)
    C4 0.0296(10) 0.0363(10) 0.0273(9) 0.0006(8) -0.0011(8) -0.0032(8)
    C5 0.0423(12) 0.0468(12) 0.0231(9) -0.0016(10) 0.0031(8) -0.0016(9)
    C6 0.0461(13) 0.0474(13) 0.0247(10) -0.0035(11) 0.0058(10) 0.0064(9)
    C7 0.0314(10) 0.0347(10) 0.0286(9) -0.0023(9) 0.0038(8) 0.0045(8)
    C8 0.0386(12) 0.0341(11) 0.0348(11) -0.0053(10) 0.0064(9) 0.0084(9)
    C9 0.0381(11) 0.0270(9) 0.0400(11) -0.0056(9) 0.0029(9) 0.0024(9)
    C10 0.0289(10) 0.0288(9) 0.0293(10) -0.0023(8) 0.0015(8) -0.0021(8)
    C11 0.0234(8) 0.0277(9) 0.0244(8) 0.0003(7) 0.0011(7) 0.0008(7)
    C12 0.0236(8) 0.0285(9) 0.0253(9) 0.0011(7) -0.0005(7) -0.0006(7)
_geom_special_details
;
 All esds (except the esd in the dihedral angle between two l.s. planes)
 are estimated using the full covariance matrix.  The cell esds are taken
 into account individually in the estimation of esds in distances, angles
 and torsion angles; correlations between esds in cell parameters are only
 used when they are defined by crystal symmetry.  An approximate (isotropic)
 treatment of cell esds is used for estimating esds involving l.s. planes.
;
loop_
    _geom_bond_atom_site_label_1
    _geom_bond_atom_site_label_2
    _geom_bond_site_symmetry_2
    _geom_bond_distance
    _geom_bond_publ_flag
    Co O1 . 2.1386(13) y
    Co O1W . 2.1110(14) y
    Co O2W . 2.0782(15) y
    Co O3W . 2.1024(14) y
    Co N1 . 2.1356(15) y
    Co N2 . 2.1453(16) y
    S1 O1 . 1.4997(13) y
    S1 O2 . 1.4616(14) y
    S1 O3 . 1.4813(14) y
    S1 O4 . 1.4784(14) y
    O1W H1W . 0.837(12) ?
    O1W H2W . 0.834(13) ?
    O2W H3W . 0.840(13) ?
    O2W H4W . 0.853(12) ?
    O3W H5W . 0.822(12) ?
    O3W H6W . 0.822(13) ?
    N1 C1 . 1.331(3) ?
    N1 C12 . 1.356(2) ?
    N2 C10 . 1.329(3) ?
    N2 C11 . 1.361(2) ?
    C1 C2 . 1.399(3) ?
    C1 H1 . 0.9500 ?
    C2 C3 . 1.371(3) ?
    C2 H2 . 0.9500 ?
    C3 C4 . 1.408(3) ?
    C3 H3 . 0.9500 ?
    C4 C12 . 1.411(3) ?
    C4 C5 . 1.434(3) ?
    C5 C6 . 1.351(4) ?
    C5 H5 . 0.9500 ?
    C6 C7 . 1.436(3) ?
    C6 H6 . 0.9500 ?
    C7 C11 . 1.409(3) ?
    C7 C8 . 1.408(3) ?
    C8 C9 . 1.371(3) ?
    C8 H8 . 0.9500 ?
    C9 C10 . 1.397(3) ?
    C9 H9 . 0.9500 ?
    C10 H10 . 0.9500 ?
    C11 C12 . 1.441(3) ?
loop_
    _geom_angle_atom_site_label_1
    _geom_angle_atom_site_label_2
    _geom_angle_atom_site_label_3
    _geom_angle_site_symmetry_1
    _geom_angle_site_symmetry_3
    _geom_angle
    _geom_angle_publ_flag
    O2W Co O3W . . 88.05(6) ?
    O2W Co O1W . . 91.48(6) ?
    O3W Co O1W . . 86.80(6) ?
    O2W Co N1 . . 93.13(6) ?
    O3W Co N1 . . 99.08(6) ?
    O2W Co O1 . . 92.59(6) ?
    O1 Co O3W . . 172.31(5) n
    O1W Co O1 . . 85.53(5) ?
    N1 Co O1 . . 88.54(6) ?
    O1W Co N1 . . 172.65(6) n
    O2W Co N2 . . 166.55(6) n
    O3W Co N2 . . 83.25(6) ?
    O1W Co N2 . . 98.23(6) ?
    N1 Co N2 . . 78.21(6) ?
    O1 Co N2 . . 97.41(6) ?
    O2 S1 O4 . . 110.56(8) ?
    O2 S1 O3 . . 110.35(8) ?
    O4 S1 O3 . . 110.04(8) ?
    O2 S1 O1 . . 109.85(8) ?
    O4 S1 O1 . . 107.51(8) ?
    O3 S1 O1 . . 108.47(8) ?
    S1 O1 Co . . 126.85(8) ?
    Co O1W H1W . . 110.3(18) ?
    Co O1W H2W . . 128.2(19) ?
    H1W O1W H2W . . 93(3) ?
    Co O2W H3W . . 125(2) ?
    Co O2W H4W . . 119(2) ?
    H3W O2W H4W . . 106(3) ?
    Co O3W H5W . . 117(2) ?
    Co O3W H6W . . 132(2) ?
    H5W O3W H6W . . 97(3) ?
    C1 N1 C12 . . 118.04(17) ?
    C1 N1 Co . . 128.58(14) ?
    C12 N1 Co . . 113.38(12) ?
    C10 N2 C11 . . 117.96(16) ?
    C10 N2 Co . . 128.85(14) ?
    C11 N2 Co . . 112.92(12) ?
    N1 C1 C2 . . 122.9(2) ?
    N1 C1 H1 . . 118.6 ?
    C2 C1 H1 . . 118.6 ?
    C3 C2 C1 . . 119.5(2) ?
    C3 C2 H2 . . 120.3 ?
    C1 C2 H2 . . 120.3 ?
    C2 C3 C4 . . 119.26(19) ?
    C2 C3 H3 . . 120.4 ?
    C4 C3 H3 . . 120.4 ?
    C3 C4 C12 . . 117.42(19) ?
    C3 C4 C5 . . 123.1(2) ?
    C12 C4 C5 . . 119.4(2) ?
    C6 C5 C4 . . 121.0(2) ?
    C6 C5 H5 . . 119.5 ?
    C4 C5 H5 . . 119.5 ?
    C5 C6 C7 . . 121.2(2) ?
    C5 C6 H6 . . 119.4 ?
    C7 C6 H6 . . 119.4 ?
    C11 C7 C8 . . 117.58(19) ?
    C11 C7 C6 . . 119.2(2) ?
    C8 C7 C6 . . 123.3(2) ?
    C9 C8 C7 . . 119.13(19) ?
    C9 C8 H8 . . 120.4 ?
    C7 C8 H8 . . 120.4 ?
    C8 C9 C10 . . 119.6(2) ?
    C8 C9 H9 . . 120.2 ?
    C10 C9 H9 . . 120.2 ?
    N2 C10 C9 . . 123.01(19) ?
    N2 C10 H10 . . 118.5 ?
    C9 C10 H10 . . 118.5 ?
    N2 C11 C7 . . 122.72(18) ?
    N2 C11 C12 . . 117.50(16) ?
    C7 C11 C12 . . 119.78(18) ?
    N1 C12 C4 . . 122.85(18) ?
    N1 C12 C11 . . 117.73(16) ?
    C4 C12 C11 . . 119.43(18) ?
loop_
    _geom_torsion_atom_site_label_1
    _geom_torsion_atom_site_label_2
    _geom_torsion_atom_site_label_3
    _geom_torsion_atom_site_label_4
    _geom_torsion_site_symmetry_1
    _geom_torsion_site_symmetry_2
    _geom_torsion_site_symmetry_3
    _geom_torsion_site_symmetry_4
    _geom_torsion
    _geom_torsion_publ_flag
    O2 S1 O1 Co . . . . 67.05(11) ?
    O4 S1 O1 Co . . . . -172.59(9) ?
    O3 S1 O1 Co . . . . -53.64(11) ?
    C12 N1 C1 C2 . . . . 0.7(3) ?
    Co N1 C1 C2 . . . . 179.75(16) ?
    N1 C1 C2 C3 . . . . 1.7(3) ?
    C1 C2 C3 C4 . . . . -1.6(3) ?
    C2 C3 C4 C12 . . . . -0.7(3) ?
    C2 C3 C4 C5 . . . . -178.1(2) ?
    C3 C4 C5 C6 . . . . 177.4(2) ?
    C12 C4 C5 C6 . . . . 0.0(4) ?
    C4 C5 C6 C7 . . . . -0.2(4) ?
    C5 C6 C7 C11 . . . . -0.4(4) ?
    C5 C6 C7 C8 . . . . 179.5(2) ?
    C11 C7 C8 C9 . . . . -1.1(3) ?
    C6 C7 C8 C9 . . . . 179.0(2) ?
    C7 C8 C9 C10 . . . . -0.1(4) ?
    C11 N2 C10 C9 . . . . -0.3(3) ?
    Co N2 C10 C9 . . . . 173.15(16) ?
    C8 C9 C10 N2 . . . . 0.9(4) ?
    C10 N2 C11 C7 . . . . -1.0(3) ?
    Co N2 C11 C7 . . . . -175.48(16) ?
    C10 N2 C11 C12 . . . . 179.40(17) ?
    Co N2 C11 C12 . . . . 4.9(2) ?
    C8 C7 C11 N2 . . . . 1.7(3) ?
    C6 C7 C11 N2 . . . . -178.4(2) ?
    C8 C7 C11 C12 . . . . -178.70(19) ?
    C6 C7 C11 C12 . . . . 1.2(3) ?
    C1 N1 C12 C4 . . . . -3.3(3) ?
    Co N1 C12 C4 . . . . 177.58(15) ?
    C1 N1 C12 C11 . . . . 176.72(17) ?
    Co N1 C12 C11 . . . . -2.4(2) ?
    C3 C4 C12 N1 . . . . 3.2(3) ?
    C5 C4 C12 N1 . . . . -179.3(2) ?
    C3 C4 C12 C11 . . . . -176.74(19) ?
    C5 C4 C12 C11 . . . . 0.8(3) ?
    N2 C11 C12 N1 . . . . -1.7(3) ?
    C7 C11 C12 N1 . . . . 178.67(18) ?
    N2 C11 C12 C4 . . . . 178.26(17) ?
    C7 C11 C12 C4 . . . . -1.4(3) ?
loop_
    _geom_hbond_atom_site_label_D
    _geom_hbond_atom_site_label_H
    _geom_hbond_atom_site_label_A
    _geom_hbond_site_symmetry_A
    _geom_hbond_distance_DH
    _geom_hbond_distance_HA
    _geom_hbond_distance_DA
    _geom_hbond_angle_DHA
    O1W H1W O3 . 0.837(15) 1.887(15) 2.680(2) 158(2)
    O1W H2W O1 3_645 0.834(14) 1.954(14) 2.7818(19) 172(2)
    O2W H3W O3 3_655 0.840(15) 1.906(15) 2.744(2) 175(3)
    O2W H4W O4 1_655 0.854(14) 1.931(14) 2.770(2) 167(3)
    O3W H5W O4 3_645 0.82(2) 1.95(2) 2.7548(19) 168(3)
    O3W H6W O2 1_655 0.822(17) 1.835(17) 2.6560(19) 178(3)
    C3 H3 O2 4_566 0.95 2.45 3.252(3) 142
_shelx_space_group_comment
;
The symmetry employed for this shelxl refinement is uniquely defined
by the following loop, which should always be used as a source of
symmetry information in preference to the above space-group names.
They are only intended as comments.
;
_shelx_estimated_absorpt_T_min     0.581
_shelx_estimated_absorpt_T_max     0.702
_shelx_hkl_file
;
   1   0   0    0.30    0.90
   1   0   0    0.90    1.60
   1   0   0   -0.50    1.20
   1   0   0    1.10    1.40
  -1   0   0    1.20    1.00
   2   0   0   16.40    4.90
   2   0   0   11.20    4.10
   2   0   0   19.00    3.70
   2   0   0   16.80    4.60
  -2   0   0   15.90    3.60
   3   0   0   12.60    4.80
  -3   0   0    0.00    2.30
  -3   0   0   -0.20    3.10
   3   0   0    0.70    2.80
   4   0   0 1233.28  119.89
   4   0   0 1249.38  121.09
  -4   0   0 1268.77  119.89
   4   0   0 1245.28  119.09
  -4   0   0 1277.47  117.79
   4   0   0 1254.57  119.39
  -4   0   0 1212.98  121.49
   4   0   0 1231.08  118.89
   5   0   0    1.00    2.10
   5   0   0    1.00    4.20
   5   0   0    1.20    5.80
  -5   0   0    3.70    4.10
   5   0   0    1.30    2.60
   5   0   0    1.20    2.90
   6   0   0   17.30    6.40
  -6   0   0    3.40    5.50
   6   0   0    4.10    7.20
   6   0   0    5.50    2.70
   6   0   0    4.30    3.60
   6   0   0    5.30    2.90
   6   0   0    6.30    2.80
   7   0   0    2.40    4.10
   7   0   0   -0.40    3.20
   7   0   0    0.90    2.60
   7   0   0   -0.60    2.40
   7   0   0   -0.10    7.70
   8   0   0 1138.69  112.09
   8   0   0 1149.19  107.29
   8   0   0 1030.80  110.99
   8   0   0 1175.68  107.49
   9   0   0   -0.60    8.00
   9   0   0    2.80    2.40
   9   0   0   -0.50    3.70
   9   0   0   -0.30    3.30
   9   0   0    1.10    2.40
  10   0   0  276.37   27.90
  10   0   0  274.77   28.50
   0  -1   0    0.70    1.00
   0   1   0    0.60    1.00
   0  -1   0    0.30    1.00
   1   1   0  462.25   44.00
   1  -1   0  477.75   45.10
   1  -1   0  453.15   45.10
   1  -1   0  468.65   45.10
   1   1   0  447.46   44.20
   1   1   0  469.75   45.60
   1   1   0  464.55   44.20
  -1  -1   0  471.05   44.00
   1   1   0  453.85   45.10
  -1   1   0  470.85   45.20
  -1   1   0  501.85   45.10
   1  -1   0  448.46   45.00
  -2  -1   0 3558.14  413.06
  -2  -1   0 3656.23  413.96
   2  -1   0 3801.62  414.96
   2   1   0 5380.76  415.66
  -2   1   0 4074.59  415.16
   2   1   0 5097.59  415.16
  -2   1   0 4055.69  414.56
   2  -1   0 4627.64  415.66
   2   1   0 4503.55  413.46
   2   1   0 4516.25  413.46
   2  -1   0 4924.71  413.86
  -3  -1   0 7312.47  743.13
   3   1   0 9507.65  746.33
  -3  -1   0 6747.12  744.63
   3  -1   0 9409.06  746.23
  -3   1   0 7774.52  745.33
  -3   1   0 6166.38  745.93
   3  -1   0 9999.00  746.13
   3  -1   0 8671.63  744.53
   3   1   0 6581.54  743.63
   3   1   0 6659.23  743.63
   4   1   0  168.28   17.40
  -4   1   0  165.88   19.80
   4   1   0  171.18   16.40
   4  -1   0  160.38   20.20
   4   1   0  158.08   17.00
   4  -1   0  167.88   16.70
   4   1   0  149.59   19.90
  -4  -1   0  168.78   17.80
  -4  -1   0  173.08   15.70
   4   1   0  162.88   17.70
   4  -1   0  160.58   17.40
   4   1   0  162.08   19.60
   4  -1   0  167.78   18.10
   4   1   0  164.58   16.40
   4  -1   0  150.48   17.50
  -4   1   0  161.68   18.40
   5   1   0 1631.54  160.98
   5   1   0 1647.34  158.48
   5   1   0 1703.23  159.48
  -5   1   0 1639.74  162.58
   5  -1   0 1733.23  158.78
   5   1   0 1625.74  158.38
   5   1   0 1671.33  158.48
  -5  -1   0 1693.83  162.88
   5   1   0 1643.04  161.78
   5  -1   0 1578.14  158.78
   5   1   0 1691.23  159.88
   5  -1   0 1703.03  159.58
   5  -1   0 1702.03  161.88
   5  -1   0 1711.33  159.38
   5   1   0 1674.73  159.08
   6   1   0  195.38   19.50
   6  -1   0  182.28   20.20
   6   1   0  192.08   20.80
   6  -1   0  197.98   21.20
   6   1   0  191.38   21.40
   6   1   0  187.28   25.00
   6   1   0  172.88   23.00
  -6   1   0  180.88   24.00
  -6  -1   0  190.98   24.70
   6   1   0  205.38   19.50
   6  -1   0  196.78   24.90
   6   1   0  192.18   19.40
   6  -1   0  195.08   20.60
   7  -1   0   50.79    8.90
   7  -1   0   54.89    7.20
   7   1   0   55.89    7.30
   7  -1   0   55.69   15.20
   7   1   0   49.20    8.70
   7   1   0   57.29    9.70
   7   1   0   52.49    7.10
   7  -1   0   53.79    7.00
   7  -1   0   53.59    9.70
   7   1   0   46.10   15.50
   8   1   0  132.19   16.20
   8  -1   0  134.29   17.10
   8   1   0  143.69   22.30
   8  -1   0  134.69   16.20
   8  -1   0  133.99   14.60
   8   1   0  148.79   17.30
   8  -1   0  135.29   21.60
   8   1   0  136.69   14.50
   8   1   0  132.69   14.70
   8  -1   0  136.59   14.40
   9  -1   0  140.89   15.10
   9  -1   0  128.99   21.70
   9   1   0  150.68   17.20
   9  -1   0  149.99   16.50
   9  -1   0  139.79   15.00
   9   1   0  155.58   16.80
   9  -1   0  155.28   17.40
  -9  -1   0  149.39   15.20
   9   1   0  144.69   15.10
   9   1   0  136.09   15.10
  10   1   0   12.10    4.10
  10  -1   0   16.60    5.50
  10  -1   0   16.40    6.10
   0   2   0 2865.01  335.77
   0  -2   0 3509.25  337.37
   0  -2   0 4310.17  336.97
   1  -2   0  124.89   13.40
  -1  -2   0  125.19   11.40
   1   2   0  115.79   14.30
  -1   2   0  119.59   13.30
   1  -2   0  112.49   13.70
   1   2   0  124.49   11.40
   1  -2   0  117.79   13.50
  -1  -2   0  118.39   12.00
   2   2   0 1029.60  101.49
   2  -2   0 1034.40  101.59
   2   2   0 1111.89   99.29
   2  -2   0 1057.79  101.49
   2  -2   0 1032.30  101.29
   2   2   0 1015.20   99.69
   2   2   0 1084.19  102.29
  -2  -2   0 1080.29   99.29
   2  -2   0 1078.79  101.59
  -2   2   0 1025.20  101.59
   2   2   0 1025.20   99.69
  -3  -2   0 1037.40   99.89
  -3  -2   0 1101.29  101.69
   3  -2   0 1057.39  102.79
   3   2   0 1053.39  102.89
   3  -2   0 1071.79  102.89
   3  -2   0 1048.20  103.29
   3   2   0 1055.79  100.49
   3   2   0 1049.79  103.49
   3  -2   0 1054.49  102.49
  -3   2   0 1079.99  103.49
   3   2   0 1037.80  100.59
   4  -2   0  488.35   49.60
   4  -2   0  516.95   49.80
   4  -2   0  532.75   52.39
   4   2   0  512.55   49.00
   4   2   0  563.44   49.20
   4  -2   0  462.45   51.59
   4   2   0  501.25   49.00
   4   2   0  483.95   50.29
   4   2   0  502.15   49.90
   4   2   0  519.35   49.70
   4   2   0  489.75   52.29
   4   2   0  490.35   52.19
   4  -2   0  493.25   49.60
  -4  -2   0  535.15   48.30
  -4  -2   0  537.65   50.39
   4  -2   0  509.05   51.09
  -4   2   0  520.85   52.69
   4  -2   0  514.05   49.20
   5   2   0 1642.64  167.98
   5  -2   0 1772.52  168.18
   5   2   0 1709.33  168.08
   5   2   0 1719.03  165.48
   5   2   0 1730.03  164.78
  -5   2   0 1784.82  169.38
   5  -2   0 1823.62  164.88
   5   2   0 1743.33  164.68
   5   2   0 1658.93  164.68
   5   2   0 1839.22  168.68
   5  -2   0 1668.33  166.88
  -6   2   0   47.50   12.00
  -6  -2   0   52.29   12.80
   6  -2   0   60.29    8.80
   6  -2   0   64.49   14.60
   6   2   0   58.59    7.30
   6   2   0   53.59   15.10
   6  -2   0   54.29    9.20
   6   2   0   55.09    9.60
   6   2   0   56.19    9.00
   6   2   0   58.99    7.40
   6   2   0   54.79    7.30
   7   2   0  125.69   15.40
   7  -2   0  115.99   20.00
   7   2   0  130.89   13.80
   7   2   0  133.69   18.90
   7   2   0  129.29   21.30
   7   2   0  124.39   13.70
   7  -2   0  118.19   15.70
   7   2   0  121.59   16.00
   7   2   0  132.59   13.60
   7  -2   0  122.19   14.90
   8  -2   0  345.07   33.90
  -8  -2   0  347.67   32.70
   8   2   0  339.47   34.60
   8  -2   0  346.37   34.50
   8   2   0  325.47   33.90
   8   2   0  330.37   38.40
   8   2   0  254.17   33.20
   8  -2   0  344.17   38.10
   9  -2   0   69.89   10.00
   9  -2   0   65.69    9.10
   9  -2   0   48.90    7.20
   9   2   0   62.59    9.50
   9  -2   0   47.80   15.80
   9  -2   0   50.29    7.20
   9   2   0   61.89    9.20
  10   2   0  224.48   23.50
  10   2   0  213.18   23.10
  10  -2   0  239.98   23.20
  10  -2   0  227.78   23.60
   0  -3   0    0.70    2.70
   0   3   0    0.10    2.40
   0  -3   0    3.00    2.60
   0   3   0   -0.40    0.50
  -1  -3   0   24.20    4.60
  -1   3   0   26.90    5.60
   1  -3   0   27.10    5.60
  -1  -3   0   26.80    5.40
   1  -3   0   24.70    6.50
   1   3   0   24.30    8.40
   1  -3   0   27.60    5.30
  -2  -3   0  617.34   57.29
   2  -3   0  597.24   60.09
  -2   3   0  591.74   60.09
   2  -3   0  597.44   59.99
   2   3   0  612.14   57.29
   2   3   0  575.04   60.99
   2  -3   0  655.33   60.49
   2  -3   0  603.24   60.29
   3   3   0 2469.65  225.88
   3  -3   0 2296.37  222.78
   3  -3   0 2446.56  224.98
  -3  -3   0 2411.16  221.38
   3   3   0 2381.46  222.28
   3   3   0 2334.27  222.88
   3   3   0 2267.87  222.08
   3   3   0 2297.97  222.08
   3  -3   0 2302.87  222.58
   3  -3   0 2317.67  222.78
   3  -3   0 2353.66  224.48
   3  -3   0 2364.06  224.88
   3   3   0 2403.06  222.88
   3   3   0 2339.97  223.28
  -3   3   0 2324.67  225.08
   3  -3   0 2246.18  222.28
  -4   3   0  608.64   59.29
   4  -3   0  563.44   57.89
   4   3   0  589.64   56.19
   4  -3   0  577.34   58.39
   4   3   0  577.24   56.59
   4  -3   0  576.14   55.89
   4  -3   0  552.74   55.19
   4  -3   0  559.04   55.79
   4   3   0  578.54   55.29
  -4  -3   0  576.84   56.89
   4   3   0  574.74   59.49
   4   3   0  561.74   58.79
   4   3   0  581.94   55.19
  -4  -3   0  554.34   55.19
   4   3   0  562.94   55.19
   4  -3   0  595.44   55.99
   4  -3   0  578.44   58.99
  -5  -3   0 1684.73  159.48
   5   3   0 1657.13  159.48
   5  -3   0 1732.43  160.58
   5   3   0 1660.93  159.48
   5   3   0 1723.03  160.68
  -5   3   0 1690.63  164.18
   5  -3   0 1676.63  160.18
   5  -3   0 1698.93  160.28
   5   3   0 1621.44  163.38
   5  -3   0 1696.33  162.88
   5   3   0 1695.53  161.18
   5   3   0 1656.53  159.48
   5   3   0 1724.93  163.78
   5  -3   0 1561.14  164.88
   5  -3   0 1702.43  159.48
   6   3   0  207.18   28.10
   6   3   0  227.08   22.40
   6   3   0  225.98   22.40
   6  -3   0  215.88   22.40
   6   3   0  218.18   24.50
   6   3   0  234.98   27.90
  -6  -3   0  217.98   22.20
   6  -3   0  209.08   23.60
   6  -3   0  213.18   23.30
   6   3   0  227.38   22.30
  -6   3   0  213.48   28.00
   6   3   0  227.68   23.90
   6  -3   0  218.48   27.50
   7   3   0   23.40    8.80
   7  -3   0   24.80    7.90
  -7  -3   0   21.60    4.80
   7  -3   0   17.20    8.40
   7  -3   0   22.60    6.70
   7   3   0   23.20    7.50
   7   3   0   25.20    8.00
   7   3   0   23.10    5.20
   8   3   0    3.90    4.00
   8   3   0    9.70    4.40
   8  -3   0    8.80    2.90
   8  -3   0    8.70    3.00
   8  -3   0    7.00    4.50
   8  -3   0   -1.60    9.70
   8  -3   0    5.00    3.90
   9  -3   0   60.79   16.40
   9   3   0   66.49    9.70
   9   3   0   68.19   10.20
   9  -3   0   75.79   10.50
   9  -3   0   75.79    9.90
  10   3   0   80.09    9.90
  10   3   0   82.79   10.30
  10  -3   0   86.79   10.40
 -10  -3   0   82.89    9.50
  10  -3   0   89.59    9.90
   0   4   0   25.60    2.80
   0  -4   0   28.00    6.30
   0  -4   0   28.50    6.70
   0   4   0   22.20    8.60
   0   4   0   24.60    6.00
  -1   4   0  966.40   93.99
  -1   4   0  972.10   90.89
  -1   4   0 1036.10   93.49
   1   4   0  969.10   94.79
   1  -4   0  970.50   94.09
  -1  -4   0  900.81   94.09
   1  -4   0  944.91   94.09
  -1  -4   0  945.91   92.09
   1   4   0  964.90   90.79
   1  -4   0  942.41   93.39
   2   4   0 1341.07  131.49
   2  -4   0 1324.77  130.19
   2   4   0 1340.37  127.09
  -2   4   0 1416.26  130.99
  -2   4   0 1353.46  128.69
   2  -4   0 1335.27  127.99
   2  -4   0 1324.97  130.39
   2   4   0 1365.26  128.59
   2  -4   0 1456.85  131.29
   2  -4   0 1282.47  128.09
  -2  -4   0 1293.77  128.29
   2  -4   0 1307.87  128.49
   2   4   0 1363.46  127.89
   3  -4   0 2399.06  224.08
   3  -4   0 2365.56  224.18
   3  -4   0 2333.87  223.38
   3   4   0 2332.87  221.98
   3  -4   0 2261.67  221.38
  -3   4   0 2313.47  224.18
   3  -4   0 2344.57  221.48
   3   4   0 2389.56  225.08
   3  -4   0 2282.97  221.18
   3  -4   0 2249.68  220.68
   3   4   0 2343.77  220.88
  -3  -4   0 2327.67  220.68
   3   4   0 2362.96  221.68
   3  -4   0 2334.87  220.98
   4   4   0   99.59   13.30
  -4   4   0  105.69   15.40
   4  -4   0  109.69   14.90
   4  -4   0  105.59   12.20
   4  -4   0  112.69   11.50
   4  -4   0  105.29   17.30
   4   4   0  107.19   18.70
   4  -4   0  110.29   12.40
   4   4   0  105.39   11.70
   4  -4   0  103.09   12.40
  -4  -4   0  107.09   11.40
   4  -4   0  109.49   16.70
   4   4   0  114.19   12.90
   5  -4   0   31.10    8.30
   5   4   0   36.90    8.40
   5   4   0   36.00   13.90
   5   4   0   31.20    5.60
   5  -4   0   33.20    6.70
  -5   4   0   34.90   10.10
   5  -4   0   32.10    6.40
  -5  -4   0   34.60    7.40
   5   4   0   33.10    7.40
   5  -4   0   33.70   11.80
   5  -4   0   32.30    6.40
   6  -4   0  389.06   42.20
  -6  -4   0  373.96   37.00
   6   4   0  382.56   39.50
   6  -4   0  371.76   38.20
   6   4   0  399.36   43.50
   6   4   0  373.56   37.40
   6  -4   0  367.36   38.60
   6   4   0  383.26   38.80
   6  -4   0  369.26   37.20
   7  -4   0  742.83   71.79
   7   4   0  740.13   72.49
   7   4   0  725.93   70.59
   7  -4   0  727.83   71.39
  -7   4   0  708.53   70.09
   7  -4   0  758.62   75.19
  -7  -4   0  717.43   70.09
   7   4   0  732.73   71.79
   7   4   0  721.63   75.19
   8  -4   0   34.20    7.10
   8   4   0   34.00    7.70
   8  -4   0   27.30    9.60
   8  -4   0   36.70    8.10
   8   4   0   32.10    8.00
  -9  -4   0   -0.70    2.60
   9   4   0   -0.30    3.00
   9  -4   0   -0.30    2.80
  -9   4   0    1.00    2.30
   9  -4   0    2.50    3.40
   9   4   0    0.20    3.10
   0  -5   0    1.70    1.70
   0  -5   0    1.40    1.70
   0   5   0   -1.30    4.70
   0   5   0   -0.20    0.60
   0  -5   0    0.40    1.50
   0  -5   0   -0.20    4.20
  -1  -5   0   41.80    8.00
   1   5   0   40.00    4.20
   1   5   0   39.90    5.30
  -1  -5   0   39.50    5.20
  -1   5   0   42.80   10.00
   1  -5   0   41.90    8.40
   1  -5   0   42.00   10.10
   1   5   0   44.50   12.10
   1  -5   0   43.60    5.80
  -1   5   0   40.90    8.40
  -1   5   0   41.20    4.40
   1  -5   0   45.20    5.50
   1  -5   0   41.20    5.20
  -1  -5   0   37.60    5.70
  -2   5   0 1545.35  148.29
   2  -5   0 1556.34  144.99
   2   5   0 1515.95  145.49
  -2  -5   0 1508.75  145.39
   2  -5   0 1638.34  148.99
  -2   5   0 1375.06  145.79
   2  -5   0 1594.94  147.99
   2  -5   0 1538.05  147.69
   2  -5   0 1538.55  144.69
   2  -5   0 1506.45  145.49
   2  -5   0 1511.45  145.19
   2   5   0 1473.05  143.89
   2   5   0 1523.95  148.99
  -2   5   0 1571.14  144.09
  -2  -5   0 1486.95  144.59
   2   5   0 1509.05  144.79
   3   5   0  305.17   30.50
   3  -5   0  294.37   29.20
   3  -5   0  295.27   33.20
   3  -5   0  306.77   30.20
   3  -5   0  310.87   30.30
   3   5   0  293.07   29.50
   3  -5   0  290.67   34.00
   3   5   0  283.47   35.10
  -3  -5   0  283.27   29.10
   3  -5   0  310.47   33.50
  -3  -5   0  297.77   30.10
  -3   5   0  303.47   28.70
   3  -5   0  313.07   30.00
   3  -5   0  296.07   29.70
  -3   5   0  300.57   33.20
   4  -5   0  170.38   18.30
   4   5   0  183.88   25.20
   4  -5   0  174.38   17.40
   4  -5   0  173.38   18.50
   4   5   0  176.28   19.00
  -4   5   0  172.48   16.70
   4  -5   0  172.18   21.70
  -4   5   0  179.38   22.10
   4   5   0  165.18   17.70
   4  -5   0  140.69   28.90
   4  -5   0  164.18   18.40
  -4  -5   0  167.38   17.30
   5  -5   0  113.69   13.10
  -5  -5   0  104.49   11.70
   5  -5   0  105.19   11.80
   5   5   0  110.59   14.00
   5  -5   0  104.29   13.00
   5   5   0  114.19   20.40
  -5   5   0  101.99   17.70
   5  -5   0  116.49   18.50
   5  -5   0  110.39   13.20
   5  -5   0  106.39   16.40
   5   5   0  113.59   14.50
   5   5   0  110.79   12.40
   6   5   0  139.19   17.80
   6  -5   0  145.39   16.90
   6  -5   0  143.39   21.70
   6  -5   0  142.99   15.20
   6   5   0  151.78   17.40
   6  -5   0  139.39   16.50
   6   5   0  152.88   24.10
   6   5   0  142.09   15.80
  -6  -5   0  130.99   14.90
   7   5   0  117.99   20.60
   7  -5   0  115.99   14.00
  -7   5   0  112.09   12.60
   7   5   0  107.99   14.50
   7  -5   0  110.79   14.40
   7   5   0  119.19   13.20
   7  -5   0  111.79   19.30
   7   5   0  117.39   15.10
   8  -5   0    4.40    3.40
   8  -5   0    4.60    3.90
   8   5   0    3.30    9.10
   8   5   0    2.00    3.70
   8  -5   0    7.00    8.00
  -8  -5   0    5.70    3.50
   9  -5   0   72.79    9.10
   9   5   0   68.09    9.20
  -9  -5   0   71.09   10.50
   9  -5   0   71.89    9.60
   0  -6   0   18.40    6.80
   0  -6   0   13.90    6.50
   0  -6   0   20.70    3.80
   0   6   0   14.90    3.80
   0   6   0   17.90    2.40
   0  -6   0   20.90    4.50
   0  -6   0   16.90    3.80
   0   6   0   19.30    7.70
   1  -6   0  329.07   32.60
   1  -6   0  339.77   32.50
  -1   6   0  265.67   32.10
  -1  -6   0  332.97   32.40
   1  -6   0  340.07   36.10
  -1  -6   0  346.87   33.10
   1   6   0  336.17   31.60
  -1   6   0  343.57   36.30
   1  -6   0  357.96   36.70
  -1   6   0  320.07   35.80
   1   6   0  328.87   32.50
   1   6   0  330.37   37.60
   1  -6   0  347.67   33.00
   2  -6   0   -0.80    2.00
   2  -6   0    1.90    2.20
   2  -6   0    1.40    4.30
  -2   6   0    1.80    4.90
   2  -6   0    0.40    1.70
   2  -6   0    1.00    2.60
   2   6   0    1.60    1.90
   2   6   0    0.40    0.70
  -2   6   0    0.10    4.00
   2  -6   0    2.00    6.70
  -2   6   0    0.80    1.10
   2  -6   0    1.70    6.50
   2   6   0    2.50    7.10
  -2  -6   0    1.60    1.80
  -2  -6   0   -0.40    2.20
   3  -6   0   30.00    4.40
   3   6   0   25.90    4.90
  -3   6   0   28.30    3.50
   3   6   0   33.10   14.60
  -3  -6   0   25.50    4.40
   3  -6   0   23.10    5.20
   3  -6   0   27.60    5.50
   3  -6   0   24.90    5.80
   3  -6   0   29.70   10.10
   3  -6   0   26.00    5.80
   3  -6   0   22.70    8.70
  -3   6   0   22.30    8.70
   3   6   0   21.70    6.10
   3  -6   0   24.20    8.50
  -3  -6   0   26.70    5.80
   4  -6   0  232.38   27.70
  -4  -6   0  215.18   23.00
  -4  -6   0  216.98   21.60
   4   6   0  209.08   22.10
   4  -6   0  210.78   21.60
   4   6   0  218.58   23.30
   4  -6   0  207.78   22.70
   4  -6   0  215.18   22.90
  -4   6   0  208.08   27.00
   4  -6   0  209.28   26.60
   4   6   0  234.98   29.80
   4  -6   0  214.18   22.60
   5   6   0   31.60   11.80
   5   6   0   30.70    7.80
   5  -6   0   28.10    6.80
   5  -6   0   22.70    4.90
   5  -6   0   26.30    9.70
   5   6   0   27.10    6.00
  -5  -6   0   27.90    7.00
  -5  -6   0   26.50    4.80
   5  -6   0   24.80    6.60
   5  -6   0   32.10    6.90
  -6  -6   0  233.48   25.10
   6   6   0  235.08   24.40
   6   6   0  256.17   32.60
   6  -6   0  227.38   25.00
   6  -6   0  229.78   25.00
   6  -6   0  236.38   25.40
   6  -6   0  230.58   29.60
   6   6   0  240.98   25.80
   7   6   0  523.95   50.39
   7   6   0  496.25   54.79
   7  -6   0  493.65   49.99
  -7  -6   0  501.85   49.70
   7  -6   0  513.65   49.80
   7  -6   0  479.65   53.19
  -7   6   0  500.65   48.70
   7   6   0  497.25   49.10
   8  -6   0   84.59   10.70
  -8  -6   0   85.09   10.60
   8   6   0   86.99   11.30
  -8   6   0   81.59    9.50
   8  -6   0   88.49   11.50
   9   6   0   42.80    6.50
   9  -6   0   44.80    6.90
   9  -6   0   49.20    6.50
  -9  -6   0   45.80    6.20
   0  -7   0    0.90    2.60
   0   7   0    1.50    1.00
   0  -7   0    0.90    4.30
   0  -7   0    0.70    1.90
   0  -7   0   -1.10    1.80
   0   7   0   -2.00    6.70
  -1   7   0   18.80    7.50
   1   7   0   22.90    6.10
   1  -7   0   19.40    4.50
  -1  -7   0   20.80    5.20
   1   7   0   17.70    9.00
  -1  -7   0   19.60    4.20
  -1  -7   0   19.50    4.30
  -1  -7   0   20.10    7.70
   1  -7   0   18.90    5.00
  -1   7   0   20.70    2.80
   1  -7   0   20.80    8.90
  -2   7   0 1221.18  123.59
   2  -7   0 1249.18  124.29
   2  -7   0 1259.77  120.09
   2  -7   0 1245.68  119.29
   2  -7   0 1257.87  122.99
  -2  -7   0 1226.88  118.79
   2  -7   0 1283.97  118.99
   2  -7   0 1192.68  119.59
  -2  -7   0 1248.28  119.79
   2   7   0 1276.97  119.19
   2   7   0 1292.57  124.79
  -2   7   0 1234.58  118.29
  -2  -7   0 1250.07  123.09
   3  -7   0  565.34   54.09
   3   7   0  591.14   61.19
   3  -7   0  562.74   55.39
   3  -7   0  569.04   55.39
   3  -7   0  590.34   55.09
  -3  -7   0  568.14   55.19
  -3  -7   0  529.15   57.99
   3  -7   0  571.24   54.79
   3  -7   0  582.54   58.79
  -3  -7   0  543.45   54.09
  -3   7   0  526.55   59.29
   3   7   0  544.15   54.49
   4  -7   0    9.30    3.90
   4   7   0    7.70    9.30
   4   7   0   10.60    4.30
   4  -7   0    8.80    4.00
   4   7   0   12.50    3.70
  -4  -7   0   10.20    4.00
   4  -7   0    7.10    3.70
  -4  -7   0    9.30    2.90
   4  -7   0   11.70    8.80
   5  -7   0  130.89   15.00
   5   7   0  131.49   14.40
   5   7   0  136.39   24.10
   5   7   0  127.29   15.40
   5  -7   0  122.49   14.80
  -5  -7   0  119.49   13.30
   5  -7   0  120.79   14.70
   5  -7   0  117.99   20.20
  -5  -7   0  121.49   15.00
  -6   7   0  142.89   16.20
   6   7   0  150.48   16.60
  -6  -7   0  155.18   17.40
   6  -7   0  154.98   17.30
   6   7   0  153.08   17.70
   6  -7   0  149.99   17.10
   6  -7   0  156.98   17.60
   7  -7   0   17.90    6.20
   7  -7   0   20.80    9.40
   7   7   0   16.90    6.40
  -7   7   0   17.50    4.50
   7  -7   0   17.70    5.90
   7   7   0   17.90    9.40
  -7  -7   0   18.40    5.70
  -8   7   0   91.29    9.90
  -8  -7   0   88.69   10.80
   8  -7   0   94.09   11.40
   8  -7   0   93.89   10.90
   0  -8   0  319.07   32.10
   0  -8   0  322.77   32.00
   0  -8   0  347.57   32.90
   0   8   0  306.17   37.10
   1   8   0  567.24   53.59
  -1   8   0  526.25   58.29
  -1  -8   0  534.25   53.39
   1   8   0  577.04   59.59
  -1  -8   0  567.14   53.79
   1  -8   0  559.44   53.79
   1  -8   0  551.34   53.39
   1  -8   0  559.64   54.69
  -1  -8   0  571.94   54.39
  -1   8   0  510.25   52.69
   1  -8   0  561.54   54.19
   2  -8   0  469.55   44.50
   2  -8   0  463.85   45.70
   2  -8   0  455.15   44.90
   2   8   0  459.35   44.80
   2   8   0  466.65   51.29
  -2  -8   0  449.56   45.40
  -2  -8   0  442.86   44.40
   2  -8   0  472.55   49.80
   2  -8   0  450.75   45.30
  -2  -8   0  449.86   45.00
   3   8   0  301.67   36.60
  -3  -8   0  286.97   29.20
   3  -8   0  285.07   29.10
   3  -8   0  263.77   29.10
   3  -8   0  285.57   29.40
   3  -8   0  286.07   33.60
  -3  -8   0  273.17   28.00
   3   8   0  281.77   28.50
   3  -8   0  280.57   28.70
  -4  -8   0   37.80    7.60
   4   8   0   40.60    7.00
   4   8   0   37.30   13.40
   4  -8   0   40.10    7.60
  -4  -8   0   31.40    5.80
   4  -8   0   40.80   11.90
   4  -8   0   40.40    7.50
   4  -8   0   37.50    7.40
   5  -8   0   72.69   10.10
   5  -8   0   58.69   17.30
   5   8   0   72.69    9.60
   5   8   0   71.79   20.20
   5  -8   0   72.59   10.00
  -5  -8   0   68.59   10.00
   5  -8   0   73.19   10.10
   6  -8   0  314.17   30.00
  -6   8   0  287.27   28.90
  -6  -8   0  283.37   29.50
   6  -8   0  273.47   34.10
   6   8   0  277.47   35.90
   6  -8   0  292.67   29.70
   6  -8   0  287.87   29.50
   7  -8   0  112.39   13.10
   7  -8   0  112.39   12.70
  -7  -8   0  110.29   12.60
  -7   8   0  108.89   11.90
   0  -9   0    0.90    2.40
   0  -9   0   -2.00    3.00
   0   9   0    2.10    7.90
   0   9   0    1.80    2.20
   0  -9   0    0.40    2.10
   1  -9   0    1.50    2.10
   1  -9   0    1.50    3.00
  -1  -9   0    0.50    2.30
   1   9   0    0.10    8.40
   1  -9   0   -0.80    2.50
  -1  -9   0    1.30    3.40
   1  -9   0    2.50    3.10
  -1  -9   0    0.70    2.30
  -2  -9   0  381.16   37.00
  -2  -9   0  366.16   36.30
   2   9   0  377.36   43.30
   2   9   0  347.77   36.10
   2  -9   0  370.36   36.90
  -2  -9   0  348.37   35.90
   2  -9   0  360.26   36.40
   2  -9   0  375.06   37.20
   2  -9   0  373.46   41.50
   3  -9   0  130.49   20.40
  -3  -9   0  115.59   14.40
   3  -9   0  133.39   15.40
   3  -9   0  132.19   15.00
  -3  -9   0  139.19   15.30
   3   9   0  130.69   23.60
  -3  -9   0  129.29   14.50
   3  -9   0  126.99   15.00
   3   9   0  132.89   15.50
  -4  -9   0   54.19    7.80
  -4  -9   0   49.90    8.40
   4   9   0   47.00   18.60
   4  -9   0   55.09    8.30
   4  -9   0   52.99    8.10
   4   9   0   48.20    7.70
   4  -9   0   53.29   15.00
   4  -9   0   51.89    8.40
   5  -9   0  197.88   20.80
  -5  -9   0  198.98   20.90
   5   9   0  188.98   27.80
  -5   9   0  204.98   20.40
  -5  -9   0  199.48   20.60
   5  -9   0  169.98   26.10
   5  -9   0  202.48   20.90
   5  -9   0  198.78   21.00
  -6  -9   0   59.49    7.90
  -6   9   0   59.19    7.60
  -6  -9   0   59.79    8.20
   6  -9   0   59.69    8.10
   6   9   0   52.69   16.90
   6  -9   0   63.19    8.90
  -7  -9   0   21.00    4.30
   7  -9   0   25.80    4.70
  -7   9   0   24.90    4.00
  -7  -9   0   24.50    4.60
   7  -9   0   28.40    5.30
   0 -10   0  265.17   26.70
   0  10   0  278.77   26.70
   0 -10   0  270.87   27.10
   0 -10   0  262.97   28.00
  -1 -10   0  321.57   31.60
  -1 -10   0  329.57   30.90
   1 -10   0  323.57   31.10
   1 -10   0  316.67   31.50
   1 -10   0  319.77   31.90
   1 -10   0  204.98   41.90
  -1 -10   0  312.57   30.70
  -1  10   0  321.67   30.80
   2 -10   0    5.10    3.30
  -2 -10   0    3.30    2.50
   2  10   0    4.30   10.10
   2 -10   0    3.40    2.90
  -2 -10   0    7.00    2.90
   2 -10   0    3.90    3.30
  -2 -10   0    3.60    3.70
  -2  10   0    4.00    2.60
   2 -10   0   -2.20    6.80
   2 -10   0    5.50    3.30
  -3 -10   0  280.57   27.40
   3 -10   0  271.77   27.20
   3 -10   0  239.48   31.70
   3 -10   0  271.97   27.30
   3 -10   0  269.37   27.40
  -3  10   0  267.57   26.70
   3  10   0  253.47   34.70
  -3 -10   0  258.77   26.60
   4 -10   0   16.90   10.60
   4 -10   0   38.80    6.90
   4 -10   0   40.60    6.60
  -4 -10   0   39.10    6.00
  -4  10   0   37.80    6.10
  -4 -10   0   40.80    6.90
   4 -10   0   40.10    6.40
   4  10   0   42.20   16.50
   5 -10   0   33.50    6.30
  -5 -10   0   34.20    5.50
  -5 -10   0   37.30    6.10
   5 -10   0   37.60    6.10
  -5  10   0   32.70    5.50
   5 -10   0   36.10    5.70
  -6 -10   0    0.00    1.90
  -6 -10   0    0.70    2.20
   6 -10   0    1.30    2.00
   6 -10   0    1.00    2.50
  -6  10   0    1.30    1.70
   0 -11   0   -0.90    2.60
   0 -11   0   -5.60    7.90
   0 -11   0   -0.10    2.70
   0 -11   0   -0.30    2.20
   1 -11   0   33.70    6.10
  -1 -11   0   35.00    5.80
   1 -11   0   41.70   15.10
   1 -11   0   41.40    6.80
  -1 -11   0   38.30    5.20
  -1 -11   0   37.90    6.60
   1 -11   0   40.80    6.90
  -1  11   0   35.40    5.30
  -1 -11   0   39.00    6.90
   2 -11   0   51.39    7.40
  -2 -11   0   51.39    6.40
   2 -11   0   31.30   13.00
   2 -11   0   56.09    7.80
  -2 -11   0   51.69    7.50
  -2  11   0   53.19    6.60
   2 -11   0   48.70    7.20
  -3 -11   0   26.10    4.40
  -3 -11   0   27.80    5.60
  -3  11   0   27.10    4.70
   3 -11   0   26.00    5.30
   3 -11   0   25.30    4.90
   3 -11   0   29.40    5.60
  -4  11   0    1.30    3.60
   4 -11   0    0.00    3.00
  -4 -11   0    2.60    1.90
   4 -11   0    0.50    2.40
  -4 -11   0    2.00    2.90
   4 -11   0    4.20    2.50
   0 -12   0    7.90    2.90
   0 -12   0   11.60    4.20
   0 -12   0    9.90    3.50
  -1 -12   0    4.10    2.60
   1 -12   0    1.60    2.30
   1 -12   0    4.10    2.70
  -2 -12   0    2.40    2.30
  -2 -12   0    1.00    2.40
  -2  12   0    2.20    1.50
   2 -12   0    0.50    2.10
   2 -12   0    0.20    2.10
   2 -12   0    0.90    2.20
   0   0  -1    0.50    0.10
   0   0  -1    0.80    0.50
   0   0   1    0.60    0.20
  -1   0  -1 1739.43  156.58
  -1   0  -1 1739.33  157.78
   1   0   1 1501.35  156.88
  -1   0   1 1679.03  157.48
   1   0  -1 1642.74  157.48
   2   0   1 4619.94  397.86
   2   0  -1 5131.99  398.36
   2   0   1 3051.89  397.06
  -2   0   1 3355.66  397.66
   2   0  -1 5043.40  397.86
   2   0  -1 4821.02  398.06
  -2   0  -1 3412.96  397.16
   3   0   1   45.20    9.60
   3   0   1   47.60    7.90
  -3   0  -1   52.49    8.70
   3   0  -1   42.60    8.40
  -3   0   1   52.99    8.50
  -3   0   1   53.29    7.50
   3   0  -1   50.19    9.10
  -3   0  -1   54.59    6.60
   3   0  -1   46.80    8.00
  -3   0  -1   56.49    5.10
  -4   0  -1  614.94   59.19
   4   0  -1  580.84   61.39
  -4   0  -1  677.73   60.79
   4   0   1  624.74   62.79
   4   0   1  632.84   60.19
  -4   0  -1  653.13   63.29
  -4   0   1  632.74   61.69
   4   0   1  631.24   60.89
   4   0  -1  632.04   62.59
   4   0  -1  633.14   60.49
   4   0  -1  601.84   60.69
   4   0   1  606.54   60.19
   4   0   1  641.74   60.59
   4   0   1  586.24   61.19
  -4   0   1  625.44   62.79
   5   0  -1  831.72   82.79
   5   0  -1  856.41   80.79
   5   0   1  765.62   80.89
   5   0  -1  786.72   81.39
   5   0   1  838.62   83.09
   5   0  -1  852.21   80.39
   5   0  -1  827.32   79.99
   5   0   1  849.32   80.09
   5   0   1  891.41   80.89
  -5   0  -1  833.72   83.59
   5   0   1  839.12   80.39
  -5   0   1  813.12   84.79
   6   0  -1   70.29   10.50
  -6   0   1   72.59   13.40
   6   0  -1   77.19    8.70
   6   0   1   75.69   10.80
  -6   0  -1   69.99   13.40
   6   0  -1   75.79    8.50
   6   0   1   79.29    8.90
   6   0   1   75.39   10.10
   6   0   1   68.09   15.40
   6   0  -1   53.29   12.00
   6   0  -1   77.69   10.20
   6   0   1   74.89    9.40
   6   0   1   79.19    8.80
   6   0  -1   70.69   15.10
   7   0  -1  298.27   31.90
   7   0   1  313.77   36.50
   7   0   1  325.77   30.80
   7   0  -1  323.17   36.40
  -7   0  -1  284.57   30.90
   7   0  -1  296.67   32.50
   7   0   1  304.57   32.00
   7   0   1  306.37   32.70
   7   0   1  320.77   30.70
   7   0  -1  323.67   30.80
   7   0  -1  316.47   30.60
   8   0   1   61.09   11.20
   8   0  -1   56.29   13.70
   8   0  -1   50.39    7.10
   8   0  -1   57.79   15.90
   8   0   1   56.89    7.40
   8   0   1   53.09    7.30
   8   0  -1   49.60   11.60
   8   0  -1   53.89    7.20
   8   0   1   50.79   12.90
   8   0   1   67.69   16.90
   9   0  -1    4.00    4.00
   9   0  -1    3.80    2.70
   9   0   1   -1.80    6.90
   9   0  -1    5.20    3.80
   9   0  -1    1.30    2.40
   9   0   1    6.20    2.80
   9   0   1    4.50    3.90
   9   0   1    6.10    2.60
   9   0   1    4.70    3.50
   9   0  -1    6.30    7.50
  10   0   1    7.70    3.20
  10   0  -1    8.80    4.90
  10   0   1    7.50    3.60
  10   0  -1    6.90    3.30
   0  -1   1   69.19    7.20
   0   1  -1   64.59    7.10
   0  -1  -1   68.89    7.10
   0   1   1   66.39    6.90
   0  -1  -1   65.69    6.90
   0  -1  -1   63.89    6.20
   0   1   1   60.99    6.20
   0   1  -1   57.49    7.20
   0  -1  -1   64.79    7.00
   1   1  -1 3569.74  268.27
  -1   1   1 2445.76  267.57
   1   1  -1 3531.15  267.77
   1   1  -1 2884.31  266.67
   1  -1   1 3385.46  267.87
  -1  -1  -1 2421.76  266.47
   1  -1   1 3519.95  267.87
   1   1  -1 2781.12  266.67
  -1   1   1 2008.90  267.17
   1  -1  -1 3376.76  267.77
   1   1   1 3139.29  267.57
   1   1   1 2892.71  266.67
  -1   1  -1 2168.58  267.47
   1  -1  -1 1907.51  267.07
   1  -1  -1 3154.78  267.37
   1   1   1 2937.71  266.67
   1   1   1 1918.01  266.47
  -2   1   1 4650.73  521.85
   2   1  -1 5842.42  523.55
   2  -1   1 6529.75  520.65
  -2  -1  -1 4188.18  520.75
   2   1  -1 6139.49  520.65
   2   1  -1 7340.77  522.65
  -2  -1  -1 4946.31  520.25
   2  -1   1 4047.99  521.95
   2  -1   1 5528.95  522.65
   2  -1   1 7164.28  522.65
   2   1  -1 5784.22  520.65
  -2  -1   1 3946.21  520.15
   2   1   1 6688.43  522.85
  -2  -1   1 4202.28  521.35
   2   1   1 6417.26  522.45
   2  -1  -1 6442.76  521.55
  -2   1  -1 4099.39  522.05
   2  -1  -1 4482.35  523.15
   2  -1  -1 6402.76  522.15
   3   1  -1 1227.58  128.99
   3  -1   1 1204.38  130.79
  -3  -1  -1 1258.87  129.49
   3  -1   1 1187.18  129.29
  -3   1   1 1279.77  131.29
   3   1  -1 1238.08  130.79
   3   1  -1 1247.58  130.89
   3  -1   1 1239.38  130.09
   3   1  -1 1221.48  128.99
  -3  -1  -1 1293.37  128.59
  -3   1   1 1326.17  130.89
   3   1   1 1528.65  131.59
  -3  -1   1 1552.54  128.59
  -3  -1   1 1517.35  130.59
  -3   1  -1 1500.05  132.09
   3  -1  -1 1444.46  130.09
   3  -1  -1 1498.45  131.19
   3   1   1 1511.45  131.49
   3  -1  -1 1443.66  130.89
   3  -1  -1 1521.85  131.09
   4   1  -1 1509.35  152.88
   4   1  -1 1408.16  153.88
  -4   1   1 1433.66  153.68
   4   1  -1 1426.16  152.28
   4  -1   1 1414.06  152.88
   4  -1   1 1513.35  154.48
   4   1  -1 1402.96  151.78
   4   1  -1 1430.46  151.68
   4  -1   1 1430.26  152.48
   4  -1   1 1482.65  151.98
  -4   1   1 1444.16  154.68
  -4  -1  -1 1542.75  151.18
  -4  -1  -1 1455.75  152.28
   4   1  -1 1990.00  153.58
   4   1  -1 1466.85  154.18
   4  -1   1 1459.25  152.38
   4  -1   1 1390.96  152.18
   4   1  -1 1503.85  152.58
   4  -1  -1 1696.13  152.08
  -4  -1   1 1759.12  153.78
   4  -1  -1 1808.92  154.78
   4   1   1 1778.12  151.98
   4   1   1 1741.83  151.98
  -4   1  -1 1786.82  155.88
   4   1   1 1780.52  152.88
  -4  -1   1 1822.62  151.18
   4  -1  -1 1751.12  152.58
   4   1   1 1745.23  152.58
   4   1   1 1740.23  154.48
   4  -1  -1 1740.53  152.88
   4   1   1 1730.13  154.98
   4   1   1 1696.83  153.08
   4  -1  -1 1758.52  154.38
   4  -1  -1 1284.67  154.48
   4  -1  -1 1737.03  153.98
   5   1  -1  173.08   15.40
   5  -1   1  173.78   15.90
   5   1  -1  172.78   15.40
   5  -1   1  180.08   16.60
   5   1  -1  177.58   17.20
   5  -1   1  185.08   15.90
  -5   1   1  178.28   25.20
   5  -1   1  174.78   16.90
   5   1  -1  185.48   16.70
   5   1  -1  175.58   15.30
   5   1  -1  177.08   20.70
   5  -1   1  184.28   21.00
  -5  -1  -1  183.48   20.50
  -5  -1  -1  162.08   15.60
   5   1  -1  152.58   19.00
   5   1   1  106.19   18.10
   5   1   1  124.29   19.70
  -5  -1   1  124.69   18.90
   5  -1  -1  112.69   15.30
   5   1   1  124.89   15.10
   5   1   1  117.09   15.10
   5   1   1  129.09   16.70
  -5   1  -1  127.29   18.90
   5  -1  -1  127.39   16.20
   5  -1  -1  111.79   17.30
   5   1   1  127.39   16.20
   5  -1  -1  124.89   19.60
   5   1   1  122.69   15.00
   5  -1  -1  135.09   16.10
   5   1   1  123.09   15.70
   6  -1   1  499.65   52.19
   6   1  -1  500.25   53.39
   6   1  -1  488.15   52.79
   6   1  -1  537.75   56.39
   6   1  -1  535.85   51.79
   6  -1   1  513.85   56.09
   6   1  -1  529.95   51.89
  -6  -1  -1  512.05   56.99
   6   1  -1  482.45   54.69
   6  -1   1  500.65   52.69
   6   1  -1  492.05   51.79
   6  -1   1  525.45   53.29
  -6   1   1  479.35   55.99
   6  -1  -1  564.54   52.89
   6   1   1  521.65   54.49
   6   1   1  597.94   56.99
  -6   1  -1  559.04   57.19
   6   1   1  536.85   52.99
   6   1   1  557.24   53.69
   6   1   1  582.44   51.99
   6  -1  -1  576.84   53.39
  -6  -1   1  567.24   57.19
   6  -1  -1  584.04   56.29
   6   1   1  559.44   51.79
   6   1   1  561.94   52.69
   6   1   1  583.34   51.89
   7  -1   1  225.88   28.90
   7  -1   1  244.08   27.40
   7  -1   1  233.58   27.30
   7   1  -1  233.38   27.30
   7   1  -1  227.48   27.20
   7  -1   1  216.98   32.20
   7  -1   1  219.08   28.40
   7   1  -1  216.38   28.40
   7   1  -1  231.58   32.60
   7   1  -1  215.58   28.90
   7   1   1  352.66   35.20
   7  -1  -1  325.47   27.60
   7  -1  -1  317.47   27.50
   7  -1  -1  328.87   29.80
   7  -1  -1  331.87   33.60
   7   1   1  307.97   29.90
   7   1   1  343.87   27.80
   7   1   1  338.27   27.90
   7   1   1  311.97   29.20
   7  -1  -1  318.17   29.20
   8  -1   1  148.29   17.10
   8  -1   1  149.49   15.50
   8   1  -1  154.18   15.70
   8   1  -1  162.18   17.50
   8  -1   1  142.39   15.60
   8   1  -1  152.48   22.90
   8   1  -1  149.99   17.90
   8  -1   1  154.38   18.10
   8   1  -1  156.88   15.60
   8  -1   1  155.98   22.80
   8   1   1  150.28   18.00
   8   1   1  141.39   17.20
   8   1   1  144.29   15.50
   8  -1  -1  150.88   15.60
   8   1   1  140.49   15.70
   8  -1  -1  147.89   15.40
   8  -1  -1  148.39   17.80
   8   1   1  148.49   23.20
   8  -1  -1  149.19   17.00
   8  -1  -1  139.29   22.50
  -8   1  -1  120.59   16.10
   9  -1   1   24.30    9.40
   9  -1   1   12.40    4.00
  -9  -1  -1   15.60    3.90
   9  -1   1   14.50    5.50
   9  -1   1   16.90    5.20
   9   1  -1   16.80    6.10
   9  -1   1   17.00    3.90
   9   1  -1   18.10    6.50
   9  -1  -1   11.10    4.20
   9   1   1   12.90    3.30
   9   1   1    7.10    7.50
   9   1   1   10.40    4.40
   9  -1  -1   11.20    4.50
   9   1   1    8.70    4.50
   9   1   1   12.10    4.00
   9  -1  -1   10.50    7.60
   9  -1  -1   11.00    3.30
   9  -1  -1   10.20    3.00
  10   1  -1   70.29   11.20
  10  -1   1   70.59   12.20
  10  -1   1   78.59   11.10
  10   1  -1   73.89   11.50
  10   1   1  109.09   13.70
  10   1   1  102.49   14.20
 -10   1  -1   84.49    9.10
   0   2   1 2204.08  253.37
   0  -2   1 3025.60  254.37
   0  -2  -1 2498.75  254.57
   0   2  -1 3022.60  254.87
   0   2   1 1921.61  255.07
   0  -2  -1 3439.76  254.57
   1  -2   1  509.55   62.19
   1   2  -1  555.54   60.69
  -1  -2  -1  528.05   60.79
   1   2  -1  512.55   62.69
  -1  -2  -1  544.65   61.39
  -1   2   1  555.44   62.19
   1  -2  -1  786.32   62.69
  -1  -2   1  759.62   62.89
  -1   2  -1  663.23   61.59
   1   2   1  749.33   60.79
  -1   2  -1  776.62   62.99
   1  -2  -1  785.02   62.79
   2   2  -1 1305.67  131.79
  -2   2   1 1223.68  130.99
   2   2  -1 1249.38  129.39
   2  -2   1 1286.57  131.19
  -2   2   1 1351.06  131.39
   2  -2   1 1249.77  130.99
   2  -2   1 1327.17  131.09
   2   2  -1 1264.97  130.99
  -2  -2  -1 1323.87  128.99
   2   2  -1 1240.98  129.39
   2  -2   1 1296.57  131.49
  -2  -2  -1 1278.57  129.59
   2   2   1 1469.05  128.99
   2  -2  -1 1529.15  131.69
  -2   2  -1 1446.26  131.79
   2   2   1 1473.25  132.19
   2   2   1 1485.65  129.49
   2  -2  -1 1486.25  131.39
   2  -2  -1 1479.95  131.29
   2  -2  -1 1397.26  130.89
   2   2   1 1452.85  129.49
   2   2   1 1464.05  131.39
   3   2  -1 1871.31  178.28
  -3   2   1 1938.51  177.88
   3  -2   1 1848.81  177.78
   3  -2   1 1809.12  177.58
  -3   2   1 1951.80  178.38
   3  -2   1 1856.71  177.38
   3  -2   1 1756.62  178.28
   3   2  -1 1831.42  175.38
  -3  -2  -1 1851.61  174.88
   3   2  -1 1815.52  177.68
   3   2  -1 1809.52  175.48
  -3  -2  -1 1946.41  176.18
   3  -2  -1 1795.72  177.28
  -3  -2   1 1943.91  177.08
   3   2   1 1798.32  175.48
   3  -2  -1 1831.72  177.58
   3   2   1 1820.02  177.88
  -3   2  -1 1896.71  178.68
   3   2   1 1835.22  178.38
   3   2   1 1867.41  175.48
   3  -2  -1 1842.72  177.58
   4  -2   1  398.66   36.80
   4   2  -1  401.86   33.10
   4   2  -1  395.36   36.90
   4  -2   1  420.06   34.20
   4  -2   1  405.56   33.30
   4   2  -1  418.86   34.10
   4   2  -1  401.26   34.60
  -4   2   1  425.26   37.20
   4   2  -1  405.66   37.20
   4  -2   1  415.56   35.40
   4   2  -1  395.56   33.00
  -4  -2  -1  416.86   32.20
   4   2  -1  392.06   33.10
   4  -2   1  407.36   33.90
   4  -2   1  390.86   33.80
   4   2   1  286.17   33.60
   4  -2  -1  294.77   34.90
   4  -2  -1  279.47   33.40
   4  -2  -1  276.87   33.30
  -4  -2   1  286.77   34.30
   4  -2  -1  262.67   33.20
   4  -2  -1  274.17   35.30
   4   2   1  273.87   33.90
  -4   2  -1  300.37   36.30
   4   2   1  275.67   32.80
   4   2   1  285.87   36.30
   4   2   1  270.77   33.30
   4   2   1  274.07   35.90
   4   2   1  295.27   32.90
   4  -2  -1  278.17   35.70
   4  -2  -1  262.77   32.80
   4   2   1  279.67   32.70
   5  -2   1  840.52   83.59
   5   2  -1  876.41   83.99
   5   2  -1  840.82   83.59
   5   2  -1  850.21   79.89
  -5   2   1  876.91   84.39
   5  -2   1  873.01   80.29
   5   2  -1  870.71   80.09
   5  -2   1  863.41   80.29
   5   2  -1  756.12   82.29
   5   2  -1  868.11   79.99
   5   2  -1  850.31   81.59
   5  -2   1  823.82   81.89
   5   2   1  837.02   79.99
   5   2   1  861.81   84.19
   5   2   1  793.92   80.89
   5   2   1  840.72   80.09
   5  -2  -1  812.52   82.29
   5   2   1  835.12   83.39
   5  -2  -1  750.02   81.79
   5  -2  -1  819.12   80.09
  -5   2  -1  844.72   84.69
   5  -2  -1  825.72   83.19
   5   2   1  823.62   79.89
   6  -2   1  196.08   22.30
  -6   2   1  171.48   20.90
   6   2  -1  138.89   23.20
  -6   2   1  167.48   14.20
   6   2  -1  179.18   22.30
   6  -2   1  186.28   17.40
   6   2  -1  179.98   17.00
   6   2  -1  178.78   15.50
  -6  -2  -1  179.18   21.80
   6   2  -1  184.68   15.40
   6  -2   1  177.08   15.80
   6   2  -1  179.68   17.70
   6  -2   1  190.28   16.90
   6   2  -1  184.78   15.30
   6  -2  -1  102.69   16.10
   6   2   1  105.29   19.30
   6   2   1  112.59   14.90
   6   2   1  102.49   16.70
   6  -2  -1  106.59   19.80
  -6   2  -1  104.99   19.40
   6  -2  -1  106.29   15.80
   6   2   1  101.39   16.00
   6   2   1  101.09   14.70
   6   2   1  113.59   15.00
  -6  -2   1   97.49   19.40
   6   2   1  109.39   21.00
   7   2  -1  258.27   29.90
   7  -2   1  296.67   33.90
   7   2  -1  287.87   28.10
   7   2  -1  292.37   34.40
   7  -2   1  285.97   30.00
   7   2  -1  269.47   32.40
   7   2  -1  284.87   28.00
   7  -2   1  270.27   29.20
   7   2  -1  286.77   29.60
   8   2  -1  292.67   28.70
   8  -2   1  301.37   28.60
   8   2  -1  294.07   29.10
  -8  -2  -1  300.17   27.10
   8  -2   1  286.97   32.90
   8  -2   1  293.97   29.10
   8   2   1  254.77   29.00
   8  -2  -1  269.17   28.30
   8   2   1  244.48   28.80
   8   2   1  248.48   28.30
   8   2   1  232.88   28.10
   8  -2  -1  253.77   28.80
   8  -2  -1  247.78   32.10
   8   2   1  257.27   33.20
   9   2  -1   38.90    7.50
   9  -2   1   34.00    7.30
   9  -2   1   21.50    9.20
   9  -2   1   33.80    8.20
   9  -2   1   32.60    5.60
  -9  -2  -1   35.80    6.50
   9  -2   1   28.30    5.40
   9   2  -1   32.20    7.50
   9  -2  -1   49.20   14.80
   9   2   1   47.10    7.90
   9  -2  -1   46.60    6.00
   9   2   1   53.29    8.30
   9  -2  -1   43.30    5.80
   9  -2  -1   48.00    7.60
   9  -2  -1   50.89    8.60
  10   2  -1   48.40    7.40
  10  -2   1   52.09    8.00
  10   2  -1   52.79    8.00
  10  -2   1   55.69    7.60
  10  -2  -1   53.89    8.10
  10   2   1   60.39    8.20
  10  -2  -1   61.09    7.70
  10   2   1   54.79    7.50
   0  -3   1   67.99    9.40
   0   3   1   73.59    7.30
   0  -3  -1   76.09    9.70
   0  -3  -1   82.59   10.00
   0   3   1   74.39    9.60
   0  -3   1   78.79   10.10
   0   3  -1   74.99   10.00
   1  -3   1  924.11   82.69
  -1   3   1  965.70   82.89
   1   3  -1  985.30   80.39
  -1  -3  -1  951.80   80.39
  -1   3   1  956.10   80.49
  -1  -3  -1  956.60   83.19
  -1  -3  -1  935.71   81.59
   1   3  -1  950.10   83.69
   1  -3  -1  732.93   82.59
  -1   3  -1  679.13   81.59
  -1   3  -1  791.12   82.89
  -1  -3   1  711.03   82.59
   1  -3  -1  748.73   82.39
   1  -3  -1  763.42   82.39
   1   3   1  720.63   80.39
   2   3  -1 1557.84  146.39
   2  -3   1 1583.54  145.69
   2  -3   1 1505.45  145.49
  -2  -3  -1 1428.26  143.19
   2  -3   1 1520.55  145.99
   2  -3   1 1517.55  145.49
  -2   3   1 1516.25  145.39
   2   3   1 1522.35  142.69
   2  -3  -1 1530.15  145.49
   2   3   1 1587.44  146.69
   2  -3  -1 1572.44  145.49
   2  -3  -1 1490.75  144.99
  -2   3  -1 1489.35  145.69
  -2  -3   1 1449.26  145.79
   2  -3  -1 1584.94  145.89
  -2   3  -1 1342.97  142.99
   3  -3   1  292.77   35.00
   3  -3   1  322.77   34.70
   3   3  -1  265.97   33.10
   3   3  -1  288.47   32.90
   3   3  -1  280.77   32.20
  -3   3   1  287.67   34.50
   3  -3   1  282.97   32.60
   3  -3   1  293.27   32.70
  -3  -3  -1  302.97   31.50
   3  -3   1  293.27   35.30
   3   3  -1  289.27   36.00
   3  -3  -1  337.87   32.70
   3   3   1  385.86   37.20
   3  -3  -1  361.36   32.60
   3   3   1  346.67   33.50
   3   3   1  360.56   32.30
   3  -3  -1  372.46   35.80
   3   3   1  367.26   35.80
   3  -3  -1  355.76   33.00
  -3   3  -1  362.56   35.60
   3   3   1  356.06   33.10
   3   3   1  359.56   33.00
   3  -3  -1  380.56   35.30
   3  -3  -1  375.86   35.20
   3   3   1  363.46   32.30
   3   3   1  362.36   32.40
   3  -3  -1  340.87   34.90
   4   3  -1  597.74   59.49
   4  -3   1  612.34   56.09
   4  -3   1  591.14   56.79
   4  -3   1  600.44   58.69
   4   3  -1  607.64   57.49
   4   3  -1  611.84   55.99
   4   3  -1  601.04   56.99
  -4  -3  -1  622.64   55.19
   4   3  -1  611.64   56.19
  -4   3   1  640.24   59.89
   4   3  -1  615.14   56.09
   4  -3   1  600.54   56.69
   4   3  -1  611.34   60.39
  -4  -3  -1  644.24   57.29
  -4  -3  -1  596.64   56.09
   4  -3   1  588.94   59.39
   4  -3  -1  547.55   56.49
   4  -3  -1  553.04   56.59
   4   3   1  552.44   59.59
   4  -3  -1  572.14   59.59
   4   3   1  540.65   60.19
   4   3   1  577.04   55.99
   4   3   1  556.34   56.69
   4  -3  -1  557.24   56.69
  -4  -3   1  522.15   55.89
   4  -3  -1  545.15   58.79
   4   3   1  576.14   56.09
   4   3   1  580.94   56.99
  -4   3  -1  567.24   59.99
  -4  -3   1  575.54   58.19
   4  -3  -1  573.54   58.89
   4   3   1  572.84   56.09
   4   3   1  557.64   57.29
   4  -3  -1  544.95   55.89
   5  -3   1 1413.66  136.29
  -5  -3  -1 1386.46  136.29
   5   3  -1 1434.26  137.89
   5   3  -1 1440.26  137.39
   5   3  -1 1470.55  140.69
  -5   3   1 1440.96  140.59
   5  -3   1 1399.86  138.79
   5   3  -1 1377.16  136.19
   5  -3   1 1487.25  137.39
   5  -3   1 1436.26  137.09
   5   3  -1 1461.35  140.59
   5   3  -1 1374.56  136.09
   5   3  -1 1440.36  136.29
   5  -3   1 1369.76  136.89
   5  -3  -1 1379.06  136.89
   5   3   1 1495.55  136.29
   5  -3  -1 1473.55  136.29
  -5  -3   1 1419.96  136.19
   5   3   1 1406.36  137.09
   5   3   1 1445.26  140.49
   5   3   1 1426.56  136.29
   5   3   1 1485.05  136.39
   5  -3  -1 1401.26  137.19
   5  -3  -1 1452.45  139.49
   5   3   1 1463.55  140.59
   5   3   1 1483.95  137.49
   5  -3  -1 1416.56  139.49
  -5   3  -1 1447.66  141.29
   5   3   1 1411.46  137.89
   6   3  -1  235.28   25.70
   6   3  -1  235.78   23.80
   6  -3   1  252.97   29.50
   6   3  -1  235.78   23.50
   6  -3   1  238.88   25.00
   6   3  -1  235.48   25.10
  -6   3   1  226.08   22.60
   6  -3   1  229.58   23.80
  -6  -3  -1  234.98   23.60
   6   3  -1  240.28   23.60
   6  -3   1  236.08   24.70
  -6   3   1  218.08   28.80
   6   3  -1  221.18   28.90
   7  -3   1   65.69   18.80
   7   3  -1   67.19   18.50
   7   3   1  128.89   13.30
   7   3   1  132.29   15.80
   7   3   1  126.19   13.10
   7  -3  -1  121.59   14.40
   7  -3  -1  134.09   15.30
  -7  -3   1  122.69   12.80
   7   3   1  124.39   15.00
   7   3   1  127.79   13.30
   7  -3  -1  129.89   19.70
   7   3   1  117.49   18.90
   8   3   1   71.89   10.90
   8  -3  -1   70.99    8.60
   8  -3  -1   71.09    8.40
   8  -3  -1   78.19   10.40
   8   3   1   70.29   11.30
   8  -3  -1   78.09   11.50
   9  -3   1    8.90    8.80
   9  -3  -1   27.00   10.50
  -9   3  -1   42.80    6.30
   9  -3  -1   43.20    7.10
   9   3   1   44.80    7.40
   9   3   1   51.39    8.20
   9  -3  -1   44.00    8.20
  10   3  -1    1.70    2.70
  10   3  -1    2.50    2.80
  10  -3  -1   16.40    4.80
  10   3   1   21.40    4.70
  10   3   1   15.20    4.10
 -10  -3   1   15.80    4.30
  10  -3  -1   16.20    4.00
   0   4   1  236.78   23.40
   0   4  -1  247.88   23.40
   0   4  -1  254.17   26.60
   0  -4   1  248.38   26.80
   0  -4  -1  263.97   26.60
   0  -4  -1  247.78   26.50
   0   4  -1  244.38   26.80
   0  -4  -1  231.38   25.60
   0  -4   1  232.98   25.60
   1   4  -1  496.05   39.70
  -1  -4  -1  471.05   41.50
  -1   4   1  479.95   43.10
   1  -4   1  490.75   43.10
  -1   4   1  487.45   39.90
  -1  -4  -1  474.45   43.60
   1   4  -1  493.45   44.30
  -1  -4  -1  461.15   41.20
   1  -4   1  480.35   43.70
   1  -4  -1  278.07   41.90
   1  -4  -1  282.77   41.90
   1   4   1  278.57   39.70
   1  -4  -1  290.67   42.00
   2   4  -1  922.01   90.29
   2  -4   1  868.51   86.79
  -2   4   1  909.91   89.09
  -2  -4  -1  882.11   86.49
   2  -4   1  917.31   86.69
   2  -4   1  912.41   89.19
   2  -4   1  841.52   86.99
  -2  -4  -1  837.32   86.39
   2   4  -1  895.31   87.29
   2  -4   1  915.21   89.29
  -2   4   1  924.01   85.99
   2   4  -1  897.01   86.59
   2  -4   1  909.71   89.39
   2  -4  -1  891.11   87.19
  -2   4  -1  861.11   86.89
   2   4   1  913.51   90.59
   2   4   1  905.31   86.49
   2  -4  -1  924.91   89.39
   2  -4  -1  977.30   89.79
   2  -4  -1  893.91   88.99
  -2   4  -1  931.81   89.59
   2   4   1  914.81   85.79
  -2  -4   1  939.01   87.09
   2  -4  -1  929.01   86.89
   2   4   1  935.61   87.19
   2  -4  -1  969.10   88.99
   2  -4  -1  904.91   86.59
   3  -4   1  624.04   70.49
   3  -4   1  623.84   70.19
   3  -4   1  642.74   72.69
   3  -4   1  592.04   72.69
   3   4  -1  635.24   70.69
   3  -4   1  650.83   72.69
   3   4  -1  609.84   70.89
   3  -4   1  608.64   70.49
   3  -4   1  591.44   69.89
   3  -4   1  599.24   70.29
  -3  -4  -1  674.73   69.19
   3   4  -1  612.74   73.69
   3   4  -1  640.34   70.09
  -3  -4  -1  621.94   69.89
  -3   4   1  650.23   69.39
  -3   4   1  664.23   72.89
   3  -4  -1  884.71   71.09
   3  -4  -1  898.91   74.19
   3   4   1  855.51   75.39
   3   4   1  835.82   71.59
   3  -4  -1  829.82   70.79
   3   4   1  831.72   71.09
   3  -4  -1  833.62   70.49
  -3  -4   1  802.82   70.09
   3  -4  -1  900.61   74.39
   3  -4  -1  818.52   72.99
   3  -4  -1  849.72   70.69
  -3   4  -1  844.92   74.19
   3   4   1  878.01   70.39
   3   4   1  880.91   69.19
   4  -4  -1  216.18   25.50
   4  -4  -1  171.38   21.70
   4   4   1  205.88   21.30
   4  -4  -1  206.88   20.80
   4  -4  -1  205.28   23.60
   4   4   1  187.08   26.00
  -4  -4   1  199.58   19.80
   4  -4  -1  197.08   19.90
   4  -4  -1  190.78   23.90
   4   4   1  203.68   21.80
   4  -4  -1  197.38   20.60
  -4   4  -1  206.78   24.40
   4   4   1  195.38   20.30
   5   4  -1  114.89   19.60
   5  -4   1  114.99   13.20
   5   4  -1  110.69   13.70
  -5   4   1  110.79   16.70
  -5  -4  -1  113.39   12.00
   5   4  -1  114.29   14.40
  -5   4   1  118.09   11.10
   5  -4   1  109.19   17.80
   5  -4   1  112.99   12.10
   5  -4   1  109.49   15.40
   5  -4   1  112.89   13.20
   5  -4   1  117.49   13.20
   5   4  -1  114.69   12.40
   5   4   1   53.59   17.40
   6   4  -1   38.80   14.90
   6  -4   1   41.40   14.10
   6  -4   1   41.70    7.80
  -6  -4  -1   41.00    5.40
   6   4  -1   47.60    9.20
   6   4   1   26.10    7.50
  -6  -4   1   21.80    4.80
   6  -4  -1   17.00    8.40
   6   4   1   20.40    8.30
   6   4   1   17.30    9.10
   6  -4  -1   22.20    6.60
   6   4   1   20.90    5.40
   6  -4  -1   24.20    5.20
   6  -4  -1   25.90    7.50
  -7   4   1  260.07   26.30
   7   4  -1  285.37   32.90
   7  -4   1  268.77   28.20
   7   4  -1  267.67   28.80
   7  -4   1  279.97   32.70
   7  -4   1  280.87   27.90
   7   4  -1  264.07   28.10
  -7  -4  -1  262.67   26.30
   7   4   1  242.18   32.30
   7   4   1  255.17   28.90
   7   4   1  260.87   26.70
   7  -4  -1  262.87   27.70
   7   4   1  269.87   28.20
  -7   4  -1  250.67   26.30
   7  -4  -1  255.37   31.60
   7  -4  -1  255.77   28.10
   8  -4   1  180.58   19.40
   8  -4   1  164.48   24.20
   8   4  -1  180.28   19.80
   8   4  -1  179.48   20.10
   8  -4   1  185.48   20.00
   8  -4  -1  177.38   19.20
   8   4   1  181.08   20.30
   8  -4  -1  162.38   17.80
   8   4   1  169.58   19.50
   8  -4  -1  181.08   20.00
   8  -4  -1  170.38   17.90
   8  -4  -1  166.58   23.50
   9   4  -1   53.69    9.30
   9  -4   1   48.60    9.00
   9   4  -1   52.29    9.30
   9  -4   1   51.69    9.50
  -9  -4   1   76.19    8.90
   9  -4  -1   77.09    9.30
   9  -4  -1   79.09   10.00
  -9   4  -1   84.09    8.60
   9   4   1   78.69   10.10
   9   4   1   80.79    9.60
   0   5  -1 1050.49  101.69
   0  -5  -1 1037.00   98.89
   0  -5   1 1005.20   98.39
   0   5   1 1057.19   97.89
   0  -5   1 1029.00   98.69
   0  -5  -1 1076.99  101.59
   0   5  -1  994.00  101.29
   0  -5   1 1032.10   98.89
   0  -5  -1 1003.80  100.29
   0   5  -1 1044.30   97.79
   0  -5  -1 1001.10   98.59
   0  -5  -1 1039.10   98.49
   0  -5   1 1079.09  100.39
   1  -5   1  338.77   36.30
   1   5  -1  343.17   32.70
   1   5  -1  362.86   38.00
   1  -5   1  340.27   36.70
  -1   5   1  348.77   36.40
  -1  -5  -1  333.77   33.40
  -1  -5  -1  336.37   34.00
   1  -5   1  349.67   33.60
   1  -5   1  343.57   33.60
  -1  -5  -1  339.87   34.80
   1  -5   1  347.97   33.90
  -1   5   1  362.56   32.90
   1   5  -1  333.67   33.50
   2  -5   1  657.63   71.29
   2  -5   1  633.04   68.19
   2  -5   1  666.03   71.39
   2  -5   1  631.74   68.79
   2  -5   1  668.33   71.59
   2   5  -1  640.84   68.19
  -2   5   1  628.74   69.89
   2   5  -1  682.33   72.59
   2  -5   1  628.84   68.49
  -2  -5  -1  643.84   68.09
  -2  -5  -1  676.63   68.89
   2   5  -1  663.93   67.29
  -2   5   1  689.13   67.59
   2   5  -1  664.43   68.99
  -2   5   1  665.43   71.19
   2  -5   1  671.63   68.39
   2  -5  -1  781.42   69.29
   2  -5  -1  786.72   68.49
   2  -5  -1  779.72   71.59
   2   5   1  727.13   67.39
   2  -5  -1  788.12   71.89
   2  -5  -1  768.92   72.79
  -2  -5   1  783.52   68.99
  -2   5  -1  807.62   72.39
   2  -5  -1  767.62   68.69
  -2  -5   1  747.73   68.09
   2  -5  -1  743.23   68.19
   2   5   1  788.72   69.19
  -2   5  -1  772.32   70.49
   2   5   1  775.12   73.39
   2   5   1  785.42   68.49
   3  -5   1  885.61   82.59
  -3   5   1  828.32   88.19
  -3  -5  -1  892.71   81.49
   3  -5   1  924.71   81.69
  -3   5   1  919.21   80.99
   3   5  -1  925.91   82.79
  -3  -5  -1  881.01   82.49
   3  -5   1  903.01   82.29
   3  -5   1  908.51   85.29
   3  -5   1  912.31   81.99
   3   5  -1  895.11   81.79
   3   5  -1  846.42   86.49
   3  -5   1  970.50   86.09
   3  -5   1  907.91   82.49
  -3  -5   1  794.12   81.29
  -3   5  -1  837.52   85.69
   3  -5  -1  832.12   85.59
   3  -5  -1  785.62   82.19
   3   5   1  802.32   80.59
  -3  -5   1  849.61   82.29
   3  -5  -1  793.02   82.29
   3   5   1  821.32   81.69
   3   5   1  772.92   86.19
   3  -5  -1  798.22   85.19
   3  -5  -1  813.72   84.39
   3  -5  -1  766.82   81.39
   3  -5  -1  837.62   82.09
   3  -5  -1  813.92   81.89
   3   5   1  839.32   82.49
  -4  -5   1   39.20    5.40
  -4   5  -1   41.50   10.20
   4  -5  -1   45.20   13.30
   4  -5  -1   39.00    6.90
   4  -5  -1   41.20    5.50
   4  -5  -1   42.00    7.00
   4   5   1   43.80    7.50
   4  -5  -1   36.80    9.50
   4   5   1   47.10   15.60
   4  -5  -1   41.80    6.50
  -4  -5   1   34.20    6.50
   4  -5  -1   43.60   13.10
   4   5   1   39.00    6.00
   5   5  -1  866.01   79.19
   5   5  -1  822.12   79.49
   5  -5   1  810.62   78.59
   5  -5   1  830.22   77.69
   5  -5   1  849.61   82.19
   5   5  -1  855.21   77.99
   5  -5   1  827.32   78.69
  -5  -5  -1  792.22   77.49
   5  -5   1  849.52   78.69
  -5   5   1  779.42   82.59
   5   5  -1  921.61   84.39
   5  -5   1  802.32   81.99
   5  -5  -1  791.32   78.39
   5  -5  -1  746.63   81.89
  -5   5  -1  735.33   83.09
   5  -5  -1  786.12   78.59
   5   5   1  825.82   79.09
   5   5   1  785.92   77.79
  -5  -5   1  751.62   77.29
   5  -5  -1  786.02   78.39
   5   5   1  833.12   83.89
   5  -5  -1  792.12   81.29
   5   5   1  783.62   79.49
   6  -5   1  571.74   62.39
   6   5  -1  588.14   62.99
   6  -5   1  618.14   66.29
  -6  -5  -1  560.44   61.29
   6   5  -1  597.54   61.89
   6  -5   1  575.44   61.49
   6   5  -1  583.74   63.29
   6   5  -1  616.64   67.59
   6  -5   1  602.54   62.79
   6  -5  -1  692.23   66.39
   6   5   1  690.53   63.99
   6  -5  -1  686.33   62.79
   6   5   1  718.43   63.49
   6   5   1  738.63   68.89
   6  -5  -1  681.93   63.09
   6   5   1  693.63   61.99
   7   5  -1   95.69   14.60
   7  -5   1  106.59   19.80
   7   5  -1   96.29   20.40
   7  -5   1   93.59   14.20
   7  -5   1  102.89   14.00
   7   5  -1   96.39   14.40
  -7   5   1   94.49   12.40
   7   5   1  134.89   13.40
   7  -5  -1  118.39   19.30
   7  -5  -1  121.19   14.70
   7   5   1  137.09   14.90
   7   5   1  117.49   21.30
   7   5   1  131.69   15.60
  -7   5  -1  124.49   12.70
  -7  -5   1  125.59   14.00
   7  -5  -1  135.09   14.30
   8  -5   1  166.28   16.60
   8   5  -1  145.89   24.00
  -8  -5  -1  157.58   16.40
   8  -5   1  148.59   21.80
   8   5  -1  169.18   17.10
   8  -5   1  166.18   17.20
  -8  -5   1  129.09   15.80
   8  -5  -1  113.39   20.70
   8   5   1  130.49   16.50
   8  -5  -1  127.49   16.60
   8  -5  -1  126.09   16.00
  -9  -5  -1   44.50    9.80
   0  -6   1 1002.60   91.49
   0  -6   1 1019.70   91.89
   0   6   1  919.51   91.09
   0   6   1  991.80   90.49
   0  -6  -1  957.90   91.39
   0   6  -1  919.11   91.19
   0   6  -1  924.11   94.69
   0  -6  -1  971.10   91.29
   0   6  -1  943.51   90.49
   0   6   1  893.11   95.09
   0  -6  -1  985.50   91.79
   0  -6  -1  977.90   93.59
   0  -6   1  929.81   91.09
   0  -6  -1  952.80   94.79
  -1  -6  -1   63.89    7.40
   1  -6   1   66.79    7.50
  -1  -6  -1   52.79   10.80
  -1  -6  -1   65.39   10.60
  -1   6   1   62.19   10.70
   1  -6   1   61.19   11.10
  -1   6   1   64.19    6.50
  -1  -6  -1   63.59    8.10
   1   6  -1   60.39   14.30
   1  -6   1   63.59    8.00
   1   6  -1   62.89    6.20
   1   6  -1   63.99    7.50
  -1   6   1   58.99   13.30
   1  -6   1   62.79    7.60
   2  -6   1  166.28   21.30
  -2   6   1  153.38   22.20
   2  -6   1  169.68   19.10
   2  -6   1  174.38   23.40
   2  -6   1  170.58   19.60
   2  -6   1  169.88   24.10
   2   6  -1  172.48   25.50
  -2   6   1  179.88   18.50
  -2  -6  -1  171.18   19.10
   2   6  -1  180.48   19.40
  -2  -6  -1  173.08   19.90
  -2  -6  -1  161.68   21.90
  -2   6   1  173.18   22.70
   2   6   1  211.38   19.50
   2   6   1  210.28   18.20
  -2   6  -1  212.58   23.80
   2  -6  -1  203.98   20.50
   2  -6  -1  209.08   24.10
  -2   6  -1  205.68   18.50
  -2   6  -1  191.58   21.50
   2  -6  -1  210.98   24.00
   2  -6  -1  203.28   24.40
  -2  -6   1  206.78   19.20
   2  -6  -1  216.98   19.20
  -2  -6   1  208.88   20.00
   2  -6  -1  209.28   19.70
   2   6   1  204.18   26.50
   2  -6  -1  212.68   20.10
   3  -6   1  198.98   25.40
  -3  -6  -1  197.18   21.80
   3  -6   1  203.38   25.90
  -3   6   1  197.48   25.00
   3   6  -1  191.88   21.90
   3  -6   1  195.78   21.50
   3  -6   1  198.58   21.30
   3   6  -1  196.18   21.10
  -3   6   1  197.08   20.10
   3  -6   1  188.38   21.70
   3  -6   1  195.48   20.90
  -3  -6  -1  199.18   20.80
   3   6  -1  202.58   27.70
  -3  -6  -1  184.98   23.40
  -3  -6   1  226.38   21.90
   3  -6  -1  224.08   21.60
   3  -6  -1  211.78   21.80
  -3  -6   1  223.28   20.70
   3   6   1  209.98   22.00
   3  -6  -1  218.68   22.10
   3  -6  -1  223.38   26.10
   3  -6  -1  207.18   20.60
   3   6   1  221.08   28.40
   3  -6  -1  220.68   21.50
  -3   6  -1  214.98   20.10
   3  -6  -1  236.88   27.00
  -3   6  -1  213.88   25.70
   3   6   1  210.28   21.10
   4  -6   1  293.57   34.90
   4  -6   1  315.87   31.00
   4  -6   1  305.37   29.70
   4   6  -1  300.57   36.70
   4  -6   1  291.87   30.70
  -4   6   1  287.57   34.70
   4  -6   1  321.67   35.50
   4  -6   1  291.17   30.50
  -4  -6  -1  294.27   29.60
  -4  -6  -1  309.57   31.00
   4   6  -1  292.47   30.10
   4   6  -1  305.67   31.20
   5   6  -1   31.20    6.50
   5  -6   1   30.60    7.00
   5  -6   1   33.70   10.90
  -5  -6  -1   31.90    7.30
   5  -6   1   27.10    7.00
   5   6  -1   30.40   12.30
   5  -6   1   32.80    7.40
   5   6  -1   37.70    8.20
   5  -6   1   27.40    5.10
  -5  -6  -1   29.20    5.20
   5  -6  -1   64.99   14.20
   5   6   1   46.40   17.00
   6  -6   1   81.49   10.40
   6   6  -1   83.39    9.60
   6   6  -1   81.19   19.10
   6   6  -1   82.59   11.30
   6  -6   1   87.09   10.70
   6  -6   1   80.49   17.10
  -6  -6  -1   85.79   10.50
  -6  -6  -1   83.59    8.30
   6  -6   1   82.79   10.20
   6  -6   1   76.79    8.60
   6   6   1   49.30   10.40
  -6  -6   1   49.10    9.40
  -6   6  -1   51.39    8.40
   6  -6  -1   49.99   10.00
   6  -6  -1   49.10    9.40
   6   6   1   52.69   18.30
   6  -6  -1   51.79    9.40
   6   6   1   50.39    8.80
   6  -6  -1   51.59   15.00
  -7   6   1   11.50    4.20
   7   6  -1    7.70    8.60
   7  -6   1   11.90    4.30
   7  -6   1    9.80    4.30
  -7  -6  -1   12.40    4.60
   7   6  -1   14.30    5.10
   7  -6   1   13.50    8.90
   7   6   1    7.00    8.50
   7  -6  -1   11.30    4.10
  -7  -6   1   10.00    4.20
   7  -6  -1    6.10    7.90
   7  -6  -1    5.00    3.90
  -7   6  -1    8.10    3.00
   7   6   1    9.00    4.40
   7   6   1    6.70    3.40
   8  -6   1  241.78   26.30
  -8  -6  -1  247.78   26.00
   8   6  -1  237.18   26.30
  -8   6   1  231.28   24.80
   8  -6   1  239.68   25.90
   8  -6  -1  273.67   26.60
  -8   6  -1  245.48   24.90
  -8  -6   1  269.57   25.90
   8  -6  -1  269.87   26.00
   8   6   1  265.47   26.40
  -9  -6  -1   18.90    4.00
   9  -6   1   13.70    4.70
   9   6  -1   20.70    4.50
   9  -6   1   19.60    4.30
  -9   6  -1   18.00    4.00
   9   6   1   15.70    4.40
  -9  -6   1   16.20    4.10
   9  -6  -1   17.50    4.20
   9  -6  -1   20.50    5.00
   0   7  -1  260.97   25.00
   0  -7  -1  271.97   26.70
   0  -7  -1  265.57   30.50
   0  -7  -1  264.57   26.00
   0  -7   1  280.77   26.80
   0   7  -1  277.77   31.10
   0  -7   1  260.27   30.40
   0   7   1  257.37   25.10
   0   7   1  265.57   25.90
   0  -7  -1  250.87   26.50
   0  -7  -1  263.47   29.60
   0   7  -1  248.68   25.90
   0   7   1  241.98   31.40
   0  -7   1  260.57   26.10
   0  -7   1  253.77   25.90
   1   7  -1 1034.60  107.19
  -1   7   1 1200.48  105.89
  -1  -7  -1 1167.08  106.89
   1  -7   1 1154.98  107.19
   1  -7   1 1163.38  106.69
   1  -7   1 1218.98  106.89
  -1  -7  -1 1165.88  106.59
  -1   7   1 1194.48  110.49
  -1  -7  -1 1142.69  107.29
   1  -7   1 1210.98  111.89
  -1  -7  -1 1149.69  110.89
   1   7  -1 1234.58  112.49
  -1  -7   1 1093.49  107.19
   1   7   1 1104.49  111.59
   1  -7  -1 1108.29  111.59
   1  -7  -1 1067.69  107.09
   1  -7  -1 1141.09  110.19
  -1  -7   1 1049.09  106.79
   1  -7  -1 1063.49  106.69
  -1  -7   1 1084.59  110.99
  -1   7  -1 1122.49  109.39
   1  -7  -1 1084.79  106.49
  -1   7  -1 1069.59  105.79
  -1  -7   1 1068.79  106.39
   1   7   1  995.60  105.79
   1   7   1  985.60  106.79
   2  -7   1    5.20    2.90
  -2   7   1    6.20    5.80
   2   7  -1    5.40    2.70
  -2   7   1    2.70    1.40
   2  -7   1    1.20    5.30
   2  -7   1    5.60    2.40
  -2  -7  -1    3.30    3.20
   2  -7   1    4.10    2.90
  -2  -7  -1    3.30    4.70
  -2  -7  -1    2.70    2.20
   2   7  -1    3.30    7.40
   2  -7   1    9.00    7.60
   2  -7   1    5.70    2.80
   2  -7  -1    3.60    7.60
   2  -7  -1    3.60    2.70
   2   7   1    5.90    2.60
  -2   7  -1    5.40    5.10
   2  -7  -1    4.00    5.40
   2  -7  -1    1.30    6.80
  -2   7  -1    4.30    1.50
   2  -7  -1    3.20    3.10
   2   7   1    3.00    7.70
   2  -7  -1    2.60    2.50
  -2  -7   1    2.10    2.20
   2  -7  -1    4.30    2.20
  -2  -7   1    3.50    3.00
  -3  -7  -1   59.79    9.40
   3   7  -1   59.59    8.80
   3  -7   1   60.09    8.10
   3  -7   1   49.70    8.80
   3  -7   1   59.49    9.70
   3   7  -1   58.99   17.60
   3  -7   1   65.39   15.50
   3  -7   1   57.39    9.20
  -3  -7  -1   59.79    8.10
  -3   7   1   62.59   13.80
   3  -7   1   55.39    9.40
  -3  -7   1   78.19    8.30
   3   7   1   82.79    8.90
   3  -7  -1   79.59   10.20
  -3  -7   1   84.09    9.70
   3  -7  -1   87.09    9.60
   3  -7  -1   85.29    9.40
   3   7   1   85.59   18.80
   3  -7  -1   82.39   15.30
   3  -7  -1   75.19    9.60
  -4  -7  -1  178.48   19.10
   4   7  -1  169.48   19.40
  -4  -7  -1  163.68   17.60
   4  -7   1  169.38   18.70
   4  -7   1  169.28   17.60
   4  -7   1  179.98   19.30
   4  -7   1  175.58   24.50
   4  -7   1  160.88   18.80
   4   7  -1  170.68   26.20
   4   7  -1  173.18   18.40
   5  -7   1  145.69   17.40
  -5  -7  -1  151.08   17.60
   5   7  -1  153.08   16.90
  -5  -7  -1  138.69   15.90
   5   7  -1  151.68   26.00
   5   7  -1  146.49   17.90
   5  -7   1  148.59   23.30
   5  -7   1  148.59   17.50
   5  -7   1  138.09   16.00
   5  -7   1  158.58   17.70
   5  -7  -1  161.18   17.50
   5  -7  -1  164.08   17.50
   5   7   1  161.88   25.60
   5  -7  -1  168.08   22.90
   5  -7  -1  163.18   17.80
   5   7   1  158.08   16.90
   5   7   1  166.88   18.00
  -5  -7   1  164.38   17.50
   6  -7   1   59.39    8.80
   6  -7   1   57.49    9.20
   6   7  -1   55.99    8.30
   6  -7   1   58.69    8.90
   6   7  -1   61.09    9.40
  -6  -7  -1   64.29    9.10
   6  -7  -1   47.10    8.90
   6  -7  -1   46.50    8.20
  -6   7  -1   45.80    7.50
   6   7   1   55.39    9.10
   6  -7  -1   51.39    8.40
  -6  -7   1   41.00    8.20
   6   7   1   64.79   22.50
   6   7   1   49.80    8.10
  -7   7   1   25.60    5.30
   7   7  -1   22.20   11.50
   7  -7   1   25.80    9.90
  -7  -7  -1   23.90    6.60
   7   7  -1   23.60    6.80
   7  -7   1   19.50    6.70
   7  -7   1   25.60    6.30
   7  -7  -1   42.00    6.50
  -7  -7   1   40.50    6.60
   7   7   1   43.30    7.40
   7   7   1   36.30   11.70
  -7   7  -1   36.00    5.30
   7  -7  -1   36.00    7.10
   8  -7   1  198.18   18.90
  -8   7   1  191.98   17.50
   8  -7   1  201.48   18.50
  -8  -7  -1  197.58   18.40
   8  -7  -1  149.79   18.50
  -8  -7   1  124.49   18.90
  -8   7  -1  148.99   17.30
   0  -8   1  829.12   81.09
   0  -8   1  841.92   81.69
   0   8  -1  933.21   85.69
   0  -8  -1  828.32   80.99
   0  -8   1  812.92   80.99
   0   8   1  814.12   85.69
   0  -8  -1  820.22   81.09
   0  -8  -1  885.71   81.89
  -1  -8  -1  123.09   16.40
   1   8  -1  128.59   22.40
   1  -8   1  122.89   15.80
  -1  -8  -1  122.29   15.50
   1  -8   1  129.29   15.50
  -1   8   1  123.89   21.70
  -1  -8  -1  123.49   15.60
   1  -8   1  123.69   16.60
   1  -8   1  125.69   16.20
   1   8  -1  130.99   15.70
   1  -8  -1  173.48   17.30
   1  -8  -1  176.18   16.20
   1   8   1  183.78   24.50
   1  -8  -1  177.08   16.70
  -1  -8   1  166.58   15.80
   1  -8  -1  178.08   15.70
   1   8   1  175.48   16.00
  -1  -8   1  188.28   17.00
  -1  -8   1  180.08   16.20
   2  -8   1   91.09   11.00
  -2  -8  -1   95.49   10.90
  -2  -8  -1   94.19   11.70
   2  -8   1   94.29   11.80
   2  -8   1   95.49   11.50
   2   8  -1  112.59   20.40
   2   8  -1   93.59   10.90
   2  -8   1  100.79   18.50
  -2  -8  -1   86.79   10.50
   2  -8   1   99.99   10.40
   2  -8  -1   83.79   11.20
  -2  -8   1   88.19   10.30
   2  -8  -1   88.09   11.10
  -2  -8   1   89.49   10.90
   2  -8  -1   89.39   12.00
   2   8   1   92.69   20.10
   2  -8  -1   94.89   17.30
   2   8   1   83.69   10.60
  -2  -8   1   90.59   11.60
   3  -8   1   32.20    6.40
   3   8  -1   47.20   16.80
   3  -8   1   29.90    4.80
   3  -8   1   40.00   14.40
   3   8  -1   35.80    6.20
   3  -8   1   38.20    7.30
  -3  -8  -1   37.70    7.20
  -3  -8  -1   34.80    5.40
   3  -8   1   33.40    6.80
   3  -8   1   35.50    7.00
  -3  -8   1   23.20    5.00
   3  -8  -1   21.30    6.30
   3  -8  -1   22.00    6.10
   3  -8  -1   25.40    9.00
   3   8   1   22.10    5.60
   3  -8  -1   27.60    7.00
  -3  -8   1   20.70    6.40
   3  -8  -1   25.80    6.60
   3   8   1   19.30   11.30
   4  -8   1 1213.38  116.49
   4   8  -1 1184.88  115.99
   4  -8   1 1194.18  116.69
   4  -8   1 1175.88  116.49
   4  -8   1 1235.58  120.29
   4   8  -1 1265.67  122.29
  -4  -8  -1 1174.08  116.59
  -4  -8  -1 1162.68  115.39
   4  -8  -1 1210.28  119.59
   4   8   1 1257.67  122.49
   4  -8  -1 1217.38  116.39
   4  -8  -1 1210.78  116.69
   4  -8  -1 1235.38  116.59
  -4  -8   1 1229.88  116.59
   4   8   1 1206.48  115.99
  -5  -8  -1  110.89   12.70
   5   8  -1  114.79   24.20
   5  -8   1   95.59   23.70
   5  -8   1  107.99   12.60
   5   8  -1  107.39   12.10
   5  -8   1  111.09   12.60
   5  -8   1  106.99   12.60
  -5  -8  -1  105.29   11.00
   5   8   1   85.29   23.30
   5   8   1   91.39   11.70
   5  -8  -1   88.09   12.40
  -5  -8   1   85.49   12.00
   5  -8  -1   85.99   12.00
  -5   8  -1   90.19   11.40
   5  -8  -1   91.29   12.00
   5  -8  -1   83.99   23.90
   6  -8   1  111.39   12.90
  -6   8   1   98.19   11.60
  -6  -8  -1  108.09   12.50
   6  -8   1  106.49   12.50
   6  -8   1  104.29   12.40
   6  -8   1   97.89   19.10
   6   8  -1   99.99   21.10
  -6  -8   1   98.79   12.20
  -6   8  -1   98.19   11.60
   6   8   1  103.59   12.00
   6   8   1   86.89   21.10
   6  -8  -1   93.79   19.60
   6  -8  -1  100.69   12.90
   6  -8  -1   98.69   12.20
   6  -8  -1  101.49   12.10
   7  -8   1   11.20    3.90
   7  -8   1   11.30    4.10
  -7   8   1   10.10    3.90
  -7  -8  -1   13.00    4.90
  -7  -8   1   23.00    5.00
  -7   8  -1   22.80    4.10
   7  -8  -1   23.00    4.90
   7  -8  -1   25.70    5.80
   0   9  -1  206.18   27.30
   0  -9   1  198.08   20.70
   0  -9  -1  198.58   21.40
   0   9  -1  207.48   20.50
   0  -9   1  204.28   21.30
   0   9   1  217.28   28.20
   0  -9   1  194.08   20.50
   0  -9  -1  191.88   20.30
   0  -9  -1  198.98   20.70
  -1  -9  -1  900.61   86.99
   1  -9   1  962.00   87.79
  -1  -9  -1  943.71   86.99
   1  -9   1  920.21   86.89
   1  -9   1  945.61   88.09
  -1  -9  -1  967.90   87.89
   1   9  -1 1019.90   92.69
   1  -9   1  949.71   87.19
   1  -9  -1  858.31   87.99
   1  -9  -1  850.61   87.09
  -1  -9   1  907.41   87.79
   1  -9  -1  893.51   91.39
   1   9   1  856.11   86.89
  -1  -9   1  855.91   86.99
  -1   9  -1  873.01   86.99
   1  -9  -1  873.01   87.49
   1   9   1  886.71   92.29
  -1  -9   1  873.81   86.89
   2  -9   1  129.09   14.30
   2   9  -1  135.39   22.90
   2  -9   1  127.59   14.40
   2  -9   1  122.19   20.60
   2  -9   1  120.99   13.60
  -2  -9  -1  112.99   13.00
  -2  -9  -1  118.09   13.30
  -2  -9  -1  127.89   14.40
   2  -9   1  121.79   12.80
  -2  -9   1  115.09   13.40
   2  -9  -1  122.99   14.50
   2   9   1  117.39   13.30
   2  -9  -1  118.59   19.30
   2  -9  -1  115.39   13.60
  -2  -9   1  118.69   14.10
   2  -9  -1  120.89   14.10
  -2  -9   1  111.09   12.90
   2   9   1  120.09   22.40
   3  -9   1   54.39   15.10
   3   9  -1   59.09   18.10
   3  -9  -1   25.30    6.00
   3   9   1   18.50   11.30
  -3  -9   1   27.60    5.70
   3   9   1   19.70    5.60
  -3  -9   1   24.80    6.20
   3  -9  -1   18.30    8.80
  -3   9  -1   24.00    5.70
   3  -9  -1   22.60    5.60
   3  -9  -1   21.30    5.90
   3  -9  -1   23.30    6.70
  -4  -9  -1  195.18   18.70
   4  -9   1  203.98   20.00
   4  -9   1  195.08   25.40
   4  -9   1  220.28   20.20
  -4  -9  -1  202.48   20.10
  -4  -9  -1  196.88   19.40
   4   9  -1  186.68   28.20
   4  -9   1  203.68   20.20
   4  -9  -1  167.58   19.60
   4   9   1  162.18   19.10
   4  -9  -1  168.48   19.80
  -4  -9   1  166.98   19.60
   4  -9  -1  161.38   24.40
  -4   9  -1  173.18   19.20
  -4  -9   1  166.58   19.30
   4  -9  -1  165.08   19.40
   4   9   1  157.68   27.40
   5   9  -1  117.99   21.80
   5  -9   1  133.89   14.50
   5  -9   1  117.99   20.30
  -5   9   1  130.59   13.80
   5  -9   1  134.49   14.60
  -5  -9  -1  131.99   14.60
   5  -9   1  134.69   14.70
   5  -9  -1  144.39   28.70
   5  -9  -1  119.69   14.00
   5  -9  -1  118.29   14.50
  -5   9  -1  120.19   13.80
  -5  -9   1  117.29   13.90
   5  -9  -1  120.29   14.20
   5   9   1  131.69   23.00
  -5  -9   1  121.09   14.30
   5   9   1  117.39   13.90
  -6   9   1   76.09    8.80
   6  -9   1   76.69    9.40
   6  -9   1   80.89   10.00
  -6  -9  -1   78.59    9.50
   6   9  -1   79.79   22.50
  -6  -9   1   67.99    9.20
  -6   9  -1   74.49    8.80
   6   9   1   64.59   27.10
  -6  -9   1   68.19    9.00
   6  -9  -1   70.89    9.90
   6  -9  -1   69.09    9.00
  -7  -9  -1   93.29   10.30
   7  -9   1   93.59   10.50
  -7   9   1   90.49   10.00
  -7  -9  -1   94.19   10.60
   7  -9   1   91.39   10.80
   7  -9  -1   91.39   10.40
   7  -9  -1   96.59   10.90
  -7  -9   1   97.79   10.40
  -7   9  -1   91.39    9.90
  -7  -9   1   98.19   10.40
   0 -10   1   12.20    3.40
   0 -10   1    8.20    3.70
   0 -10  -1    9.00    3.20
   0 -10  -1    8.40    3.90
   0 -10   1   10.20    3.60
   0 -10  -1    9.60    3.90
   0  10  -1    8.90    3.40
   0 -10   1   11.00    4.00
   0  10   1   11.10    2.70
   1 -10   1  310.47   29.00
   1 -10   1  309.87   30.20
   1 -10   1  300.87   29.40
  -1  10   1  307.77   29.20
   1 -10   1  304.17   29.90
  -1 -10  -1  310.07   29.30
  -1 -10  -1  303.87   29.00
  -1 -10  -1  317.67   30.10
  -1 -10   1  277.47   29.10
  -1 -10   1  268.67   29.10
  -1  10  -1  290.47   29.10
   1 -10  -1  278.77   30.20
   1 -10  -1  265.47   29.30
   1 -10  -1  271.37   29.70
  -1 -10   1  284.27   29.90
   2 -10   1  243.48   27.00
   2 -10   1  232.38   27.20
  -2 -10  -1  231.58   26.20
   2 -10   1  233.48   27.10
  -2 -10  -1  243.58   27.20
   2 -10   1  225.58   31.40
   2  10  -1  228.28   33.40
  -2 -10  -1  227.48   26.20
  -2 -10   1  292.27   26.70
   2 -10  -1  285.37   27.20
   2 -10  -1  261.27   31.30
   2 -10  -1  286.57   26.90
  -2 -10   1  304.17   27.50
   2 -10  -1  291.17   27.70
  -2 -10   1  290.77   26.50
   2 -10  -1  280.17   27.20
  -2  10  -1  295.07   26.60
   2  10   1  288.37   34.70
   3 -10   1  130.69   21.60
  -3 -10  -1  134.79   15.10
  -3  10   1  140.99   15.40
   3  10  -1  127.39   24.00
  -3 -10  -1  152.08   16.20
  -3 -10  -1  136.09   15.20
   3 -10   1  138.59   16.10
   3 -10   1  144.99   16.00
   3 -10   1  140.59   16.00
  -3 -10   1  155.38   16.20
   3  10   1  130.89   24.50
   3 -10  -1  126.19   21.80
  -3  10  -1  160.58   15.60
  -3 -10   1  146.49   15.50
   3 -10  -1  153.18   16.40
   3 -10  -1  150.28   15.90
   3 -10  -1  153.18   16.00
  -4 -10  -1  821.72   78.69
  -4 -10  -1  863.21   79.19
   4  10  -1  825.22   84.09
   4 -10   1  841.02   79.09
  -4  10   1  858.11   78.69
   4 -10   1  838.22   79.09
   4 -10   1  754.52   82.39
   4 -10   1  819.62   79.09
  -4  10  -1  836.12   78.59
   4 -10  -1  815.02   79.19
   4 -10  -1  787.32   78.89
  -4 -10   1  816.82   78.99
   4  10   1  786.52   84.19
  -4 -10   1  790.62   78.69
   4 -10  -1  812.22   78.89
  -5 -10  -1   29.20    5.70
   5 -10   1   27.90    5.60
  -5  10   1   26.00    5.00
   5 -10   1   29.10    5.90
  -5 -10  -1   26.00    4.80
   5 -10   1   26.20    5.30
   5 -10  -1   30.00    5.40
  -5  10  -1   27.60    4.90
   5 -10  -1   30.40    5.90
  -5 -10   1   28.20    5.40
   5 -10  -1   24.90    4.90
  -5 -10   1   27.00    5.00
   6 -10   1  181.38   19.80
  -6 -10  -1  194.88   20.10
   6 -10   1  184.08   20.10
  -6  10   1  194.88   19.60
  -6 -10  -1  191.28   19.70
  -6 -10   1  205.78   19.90
  -6  10  -1  202.18   19.60
   6 -10  -1  209.58   20.40
   6 -10  -1  195.78   19.90
  -6 -10   1  205.68   20.00
   0 -11   1    1.20    8.60
   0 -11  -1    5.50    8.90
   0 -11  -1    8.70    3.00
   0 -11   1    6.80    3.20
   0 -11   1    4.50    2.70
   0 -11  -1    6.20    3.10
   0 -11   1    6.50    2.40
   0 -11  -1    6.40    3.30
   0 -11   1    8.30    3.40
  -1 -11  -1  599.54   57.29
   1 -11   1  613.64   56.89
  -1 -11  -1  608.64   56.79
  -1  11   1  611.04   56.09
   1 -11   1  602.34   56.99
  -1 -11  -1  589.84   56.29
   1 -11  -1  576.94   57.09
  -1  11  -1  578.64   55.99
   1 -11  -1  565.34   56.79
   1 -11  -1  506.65   59.99
  -1 -11   1  577.34   56.99
  -1 -11   1  573.74   56.19
   1 -11  -1  558.14   56.39
  -1 -11   1  567.64   56.09
   1 -11  -1  607.24   56.89
  -1 -11   1  585.04   56.79
  -2 -11  -1   75.49    9.00
   2 -11   1   78.59    9.60
   2 -11   1   73.59    9.50
   2 -11   1   74.39    9.50
  -2 -11  -1   79.39    9.60
  -2 -11  -1   71.79    8.70
  -2  11   1   73.19    8.70
   2 -11   1   77.39   17.10
  -3  11  -1   93.29   10.10
  -3 -11   1   84.29    9.90
   3 -11  -1   90.49   10.50
   3 -11  -1   88.29   10.20
  -3 -11   1   93.19   10.70
   3 -11  -1   89.49   10.80
   4 -11   1    9.70    3.20
   4 -11   1    9.70    3.90
  -4 -11  -1   13.30    4.90
  -4 -11  -1   13.40    3.30
   4 -11  -1   21.80    6.70
   4 -11  -1   24.30    4.20
   0 -12   1    3.60    2.80
   0 -12  -1    5.30    2.50
   0 -12   1    2.80    2.60
   0 -12  -1    1.90    2.50
   0 -12  -1    6.90    4.70
   1 -12   1   98.59   11.20
  -1 -12  -1   96.79   11.30
   1 -12   1   96.49   11.10
   1 -12  -1   95.59   10.80
  -1 -12   1   98.29   11.30
   1 -12  -1  105.59   11.30
   1 -12  -1  103.69   11.40
  -2 -12  -1   22.40    5.00
   2 -12   1   16.50    4.50
   2 -12   1   22.20    4.40
  -2  12   1   20.30    3.50
  -2 -12  -1   23.20    4.40
   2 -12   1   18.50    4.20
  -2 -12   1   36.80    5.20
   0   0  -2 1776.92  178.18
   0   0   2 2145.49  177.88
   0   0   2 1737.03  178.18
   0   0   2 1967.80  178.48
   0   0  -2 1801.62  177.88
   1   0  -2 1327.97  123.29
   1   0   2 1343.37  123.59
  -1   0   2 1241.28  122.49
   1   0  -2 1297.27  123.09
  -1   0  -2 1325.67  123.79
  -1   0  -2 1289.97  122.49
   1   0  -2 1318.67  123.69
   1   0  -2 1343.87  123.69
  -1   0   2 1293.47  123.69
   1   0   2 1202.58  122.49
   2   0  -2 7688.93  649.74
  -2   0  -2 5812.72  650.23
  -2   0  -2 4877.81  648.24
   2   0   2 7830.92  650.33
  -2   0   2 5662.13  649.64
   2   0  -2 8634.64  649.74
   2   0  -2 7615.44  650.03
   3   0  -2  129.39   15.90
  -3   0   2  140.59   16.00
  -3   0   2  133.99   15.50
  -3   0  -2  139.39   13.10
  -3   0  -2  140.49   16.40
   3   0   2  136.19   16.90
   3   0  -2  135.79   15.20
   3   0  -2  133.29   15.70
   3   0   2  133.79   15.60
   4   0   2  375.06   39.30
  -4   0   2  369.66   38.20
   4   0   2  351.46   37.30
   4   0   2  371.56   36.20
   4   0  -2  368.76   36.50
   4   0  -2  364.26   36.70
  -4   0  -2  370.56   35.20
   4   0  -2  361.16   37.90
  -4   0   2  368.56   38.60
   4   0   2  380.56   37.00
   4   0   2  378.76   36.60
   4   0  -2  375.26   37.70
   4   0  -2  354.06   38.40
  -4   0  -2  389.76   39.60
   4   0   2  370.66   36.20
   5   0   2 1272.07  122.89
   5   0   2 1321.17  120.69
   5   0   2 1220.78  120.69
   5   0  -2 1251.67  119.09
   5   0  -2 1233.88  122.19
   5   0  -2 1257.67  120.39
  -5   0  -2 1289.77  123.69
   5   0   2 1249.47  120.09
   5   0   2 1324.87  119.89
   5   0   2 1275.77  119.69
   5   0  -2 1232.18  119.19
  -5   0   2 1129.19  124.19
   5   0  -2 1187.68  121.29
   5   0  -2 1305.57  120.19
   6   0  -2  457.65   44.50
   6   0   2  442.16   44.00
  -6   0  -2  419.66   48.20
  -6   0   2  426.86   47.80
   6   0  -2  444.66   44.80
   6   0   2  447.46   44.50
   6   0  -2  458.65   43.30
   6   0  -2  421.96   45.90
   6   0  -2  462.85   43.30
   6   0  -2  468.25   47.60
   6   0   2  446.06   44.90
   6   0   2  464.25   48.30
   7   0   2   13.50    4.90
   7   0   2   10.90    9.10
   7   0   2   13.40    5.30
  -7   0  -2   16.50    4.50
   7   0   2   17.10    5.80
   7   0  -2    7.50    4.10
   7   0  -2   14.20    4.20
   7   0   2   11.00    3.40
   7   0   2   12.30    3.50
   7   0  -2    8.50    4.70
   7   0  -2    8.40    7.70
   7   0  -2   13.90    3.40
   8   0   2 1100.49  102.49
   8   0   2 1121.59  107.59
   8   0  -2 1062.19  102.29
   8   0   2 1090.59  104.59
   8   0   2 1074.99  102.29
   8   0  -2 1046.30  102.19
   8   0   2 1070.29  103.79
   8   0  -2 1064.09  104.39
   8   0  -2 1049.30  106.69
   8   0  -2 1030.90  103.59
   9   0   2  320.07   31.10
   9   0   2  303.17   35.50
   9   0  -2  283.17   29.70
   9   0   2  321.07   31.80
   9   0  -2  321.47   31.10
   9   0  -2  290.97   34.80
   9   0   2  288.57   29.70
   9   0  -2  272.77   29.50
   9   0  -2  319.87   31.60
   9   0   2  297.27   29.80
  10   0   2  128.49   16.20
 -10   0  -2  118.49   12.90
  10   0   2  119.19   14.80
  10   0  -2  140.59   16.10
   0  -1  -2 2836.82  241.38
   0  -1   2 2602.14  241.38
   0   1   2 2428.86  241.28
   0   1  -2 2842.42  241.58
   0   1   2 2290.47  240.38
   0  -1  -2 2260.57  240.88
   0  -1  -2 2579.14  240.38
  -1   1   2  671.03   68.79
   1  -1   2  717.93   70.09
   1   1  -2  699.83   69.19
  -1   1   2  747.93   69.49
  -1  -1  -2  759.62   69.19
   1  -1   2  725.93   70.19
   1   1  -2  719.33   70.29
  -1  -1  -2  742.83   68.79
   1  -1  -2  777.22   69.49
   1  -1  -2  726.23   69.99
   1  -1  -2  716.63   69.49
   1   1   2  741.93   68.79
   1  -1  -2  757.72   70.09
   1   1   2  728.43   69.89
   1   1   2  704.83   68.89
   1   1   2  712.83   68.89
   2  -1   2 2583.34  239.08
  -2   1   2 2473.75  240.78
   2   1  -2 2374.76  240.38
   2   1  -2 2484.45  239.08
   2   1  -2 2484.75  238.98
   2   1  -2 2436.16  240.78
   2  -1   2 2474.35  241.08
   2  -1   2 2438.16  239.98
   2   1  -2 2538.95  239.38
  -2  -1  -2 2171.78  238.78
   2  -1   2 2387.66  240.48
  -2  -1   2 2256.07  238.68
  -2  -1   2 2614.84  240.48
   2   1   2 2778.92  240.78
   2  -1  -2 2707.33  240.78
   2  -1  -2 2863.01  240.38
   2  -1  -2 2662.93  240.18
   2  -1  -2 2823.22  240.68
   3   1  -2 1910.91  172.38
   3   1  -2 1911.81  172.28
   3   1  -2 1908.51  174.68
   3  -1   2 1871.51  172.48
   3   1  -2 1883.51  174.28
  -3  -1  -2 2078.79  171.88
  -3   1   2 2055.99  174.98
   3   1  -2 1971.80  173.08
  -3   1   2 1943.11  174.68
   3  -1   2 1913.31  174.68
   3  -1   2 1913.41  173.38
  -3  -1   2 1675.23  173.88
   3  -1  -2 1673.23  174.08
   3  -1  -2 1614.54  173.78
   3  -1  -2 1543.85  173.38
  -3   1  -2 1582.74  174.78
   3   1   2 1824.82  174.68
  -3  -1   2 1754.52  171.78
   3  -1  -2 1691.73  173.88
   3   1   2 1692.23  174.48
   4   1  -2 1920.91  183.98
   4   1  -2 1847.12  181.38
   4   1  -2 1864.01  181.48
  -4  -1  -2 1945.01  185.28
   4  -1   2 1827.02  181.68
   4  -1   2 1847.42  182.48
  -4  -1  -2 1932.91  180.88
   4  -1   2 1836.02  181.78
  -4   1   2 1873.81  184.38
   4  -1   2 1874.81  181.68
  -4   1   2 1890.91  184.18
   4   1  -2 1854.41  181.38
   4  -1   2 1891.31  184.28
   4  -1   2 1870.71  182.08
   4  -1   2 1865.21  182.28
   4   1  -2 1818.72  183.78
   4   1  -2 1914.51  182.58
   4   1  -2 1851.11  182.18
   4  -1  -2 2048.00  183.98
  -4   1  -2 1912.41  185.18
   4  -1  -2 1901.31  182.38
  -4  -1   2 1953.30  183.78
   4   1   2 2021.30  182.38
   4   1   2 1932.01  182.68
   4  -1  -2 2012.80  183.78
   4   1   2 1860.81  181.38
   4  -1  -2 1966.80  183.78
   4   1   2 1954.30  182.08
   4   1   2 2072.19  184.28
  -4  -1   2 2041.30  180.78
   4  -1  -2 1888.81  182.98
   4   1   2 1970.90  184.48
   4  -1  -2 1965.40  182.18
   5  -1   2 2847.92  263.27
   5   1  -2 2667.33  261.97
  -5  -1  -2 2613.74  262.27
  -5  -1  -2 2696.43  266.37
   5  -1   2 2739.53  265.37
   5   1  -2 2743.63  264.77
  -5   1   2 2762.92  265.97
   5   1  -2 2633.44  261.97
   5  -1   2 2805.52  262.47
   5   1  -2 2742.13  261.97
   5   1  -2 2721.93  263.27
   5  -1   2 2804.02  262.27
   5   1  -2 2808.42  265.27
   5  -1   2 2772.02  262.87
   5   1  -2 2689.73  262.87
   5   1   2 2844.82  264.67
   5   1   2 2830.32  265.67
   5   1   2 2821.42  262.17
   5  -1  -2 2705.93  262.97
   5  -1  -2 2706.73  263.77
   5   1   2 2840.92  263.57
  -5   1  -2 2766.72  266.67
   5  -1  -2 2753.92  262.77
  -5  -1   2 2779.72  261.07
   5   1   2 2743.63  261.87
   5  -1  -2 2858.21  265.07
   5   1   2 2896.31  263.17
   5   1   2 2811.42  262.77
  -5  -1   2 2864.41  266.47
   5   1   2 2776.42  262.07
   6   1  -2  389.86   38.90
   6   1  -2  355.66   37.50
   6   1  -2  369.76   35.50
  -6  -1  -2  362.66   39.20
  -6  -1  -2  342.17   33.70
  -6   1   2  358.06   38.40
   6   1  -2  380.06   33.50
  -6   1   2  378.66   32.60
   6  -1   2  367.06   34.20
   6   1  -2  366.86   34.90
   6  -1   2  374.66   35.30
   6  -1   2  354.06   34.70
   6  -1   2  370.76   38.90
   6   1  -2  380.56   33.60
   6  -1  -2  322.47   34.40
   6  -1  -2  321.27   34.80
   6   1   2  298.57   36.10
   6   1   2  323.97   38.40
   6   1   2  332.67   33.50
   6   1   2  245.38   34.20
   6   1   2  313.47   34.20
   6   1   2  331.47   35.30
   6  -1  -2  309.27   37.30
  -6   1  -2  312.27   38.40
  -6  -1   2  323.17   38.20
   6   1   2  326.17   33.60
   6   1   2  315.97   34.50
   7   1  -2  172.68   18.70
   7   1  -2  184.48   16.60
   7   1  -2  171.48   18.20
   7  -1   2  168.48   17.20
   7   1  -2  184.48   16.50
   7  -1   2  178.18   18.90
   7  -1   2  171.38   18.10
   7  -1   2  174.18   23.70
   7   1  -2  174.98   23.10
   7  -1  -2  143.09   22.00
   7   1   2  141.99   16.40
   7  -1  -2  137.49   17.60
   7  -1  -2  140.19   18.30
   7  -1  -2  141.99   16.20
   7   1   2  138.19   23.40
   7  -1  -2  140.19   16.00
   7   1   2  136.29   17.70
   7   1   2  146.09   16.60
   7   1   2  136.39   18.40
   8  -1   2  212.58   24.50
   8  -1   2  217.98   26.40
   8   1  -2  214.48   24.40
   8  -1   2  200.98   24.30
   8   1  -2  206.38   24.20
   8  -1   2  214.28   25.60
   8  -1   2  226.88   30.40
   8   1  -2  209.88   29.80
   8   1  -2  217.18   25.80
   8   1  -2  220.58   26.20
   8   1   2  278.17   27.00
   8   1   2  271.77   24.90
   8  -1  -2  275.27   24.60
   8  -1  -2  280.87   30.80
   8  -1  -2  276.27   26.90
   8  -1  -2  274.07   24.50
   8   1   2  265.97   24.70
   8   1   2  271.47   31.80
   8   1   2  276.47   26.30
  -8   1  -2  246.68   25.00
   8  -1  -2  275.37   26.10
   9  -1   2    8.90    3.90
  -9  -1  -2   15.70    3.90
   9  -1   2   14.30    3.60
   9  -1   2   10.30    8.20
   9   1  -2   10.50    4.40
   9  -1   2   15.40    5.20
   9   1  -2   16.50    5.70
   9  -1   2   16.70    3.60
   9   1   2   12.90    3.60
   9   1   2   12.80    4.90
   9   1   2   17.90    6.10
   9   1   2   13.00    4.10
   9  -1  -2   12.80    4.60
   9  -1  -2   15.00    5.60
   9   1   2   17.60    8.40
   9  -1  -2   14.20    4.20
   9  -1  -2   16.00    3.90
   9  -1  -2   17.00    8.90
  10   1  -2  199.28   18.40
  10   1  -2  160.58   19.00
  10   1   2  137.59   20.10
  10  -1  -2  177.98   18.40
  10  -1  -2  167.68   18.50
 -10   1  -2  167.08   17.00
   0   2  -2 5527.95  463.05
   0  -2  -2 6227.78  463.05
   0  -2   2 4048.80  462.95
   0  -2  -2 3774.12  462.55
  -1   2   2  183.48   20.80
  -1  -2  -2  160.88   20.60
  -1   2   2  176.08   19.60
  -1  -2  -2  173.78   19.60
   1  -2   2  179.58   21.50
  -1   2  -2  232.38   21.90
   1   2   2  234.08   19.60
   1  -2  -2  232.68   21.90
   1  -2  -2  234.48   21.10
  -1  -2   2  241.68   21.80
  -1   2  -2  210.88   20.40
   1  -2  -2  214.78   22.00
  -2   2   2 1626.44  144.59
   2   2  -2 1631.24  145.49
  -2   2   2 1687.93  142.59
   2  -2   2 1677.33  144.69
   2  -2   2 1548.65  144.79
  -2  -2  -2 1628.34  143.79
  -2  -2  -2 1628.74  142.49
   2  -2   2 1631.04  145.49
  -2   2   2 1567.84  145.09
   2  -2  -2 1445.96  144.39
  -2   2  -2 1362.56  144.99
   2   2   2 1357.56  142.89
   2   2   2 1444.66  142.49
   2  -2  -2 1403.86  144.59
   2   2   2 1386.66  144.49
   2  -2  -2 1393.16  144.09
   2   2   2 1394.36  142.89
   2  -2  -2 1362.56  144.69
   3   2  -2 1069.69   94.89
   3  -2   2 1076.29   96.69
   3  -2   2 1109.49   97.59
   3   2  -2 1087.29   94.09
   3  -2   2 1024.80   94.69
   3  -2   2 1075.39   94.69
   3   2  -2 1118.89   97.29
   3  -2   2 1103.39   95.99
   3   2  -2 1101.99   96.59
   3   2  -2 1102.09   93.99
  -3  -2  -2 1132.89   93.49
  -3   2   2 1157.28   96.79
  -3   2   2 1075.39   96.69
   3   2   2  852.01   93.89
   3   2   2  875.21   93.89
   3   2   2  870.31   96.79
   3  -2  -2  851.61   94.89
  -3   2  -2  911.21   96.99
   3  -2  -2  867.41   95.99
   3  -2  -2  867.91   95.59
   3   2   2  783.82   94.79
   3  -2  -2  855.61   95.99
  -3  -2   2  912.71   95.69
   3   2   2  858.41   96.19
   4   2  -2  970.20   79.99
  -4  -2  -2 1029.50   79.39
   4   2  -2  982.50   80.09
   4  -2   2  986.90   80.29
   4  -2   2  974.80   82.19
   4  -2   2 1012.00   81.19
   4  -2   2  966.80   80.99
   4   2  -2 1023.10   84.19
   4   2  -2 1002.40   81.19
   4   2  -2  999.50   83.59
   4   2  -2  984.10   80.29
   4  -2   2  956.90   80.89
   4   2  -2  981.30   81.59
   4  -2   2  947.11   83.39
  -4   2   2 1027.70   83.99
   4   2   2  692.83   80.39
   4  -2  -2  704.93   82.39
   4  -2  -2  697.33   81.99
   4   2   2  685.83   82.79
   4   2   2  673.93   79.79
   4   2   2  678.13   80.89
   4   2   2  718.03   79.89
  -4  -2   2  710.43   81.79
   4   2   2  719.13   79.89
   4  -2  -2  720.93   82.19
   4  -2  -2  681.03   80.29
   4   2   2  704.53   80.59
  -4   2  -2  733.93   83.49
   4   2   2  672.03   82.79
   4  -2  -2  669.63   80.29
   4  -2  -2  701.13   80.49
   5   2  -2  500.25   50.39
   5   2  -2  511.65   54.19
  -5  -2  -2  538.05   55.49
   5  -2   2  502.55   50.69
   5   2  -2  516.15   51.59
   5  -2   2  453.35   52.09
   5  -2   2  516.75   50.79
  -5   2   2  530.95   55.89
  -5   2   2  531.05   49.80
   5  -2   2  512.65   51.39
   5  -2   2  507.75   54.49
   5   2  -2  517.25   54.29
   5   2  -2  514.75   51.99
   5   2  -2  530.85   50.69
   5   2  -2  498.45   50.39
   5  -2   2  495.65   51.99
   5  -2  -2  728.63   52.69
   6  -2   2  734.23   74.19
  -6   2   2  682.83   77.99
   6   2  -2  743.63   78.09
   6   2  -2  741.83   77.49
  -6   2   2  705.63   72.99
   6   2  -2  710.43   75.39
   6   2  -2  735.63   73.79
   6   2  -2  740.43   75.09
   6   2  -2  741.93   73.89
  -6  -2  -2  679.13   78.79
   6  -2   2  722.03   78.09
   6   2  -2  712.63   73.89
   6  -2   2  714.63   74.39
   6  -2   2  758.22   74.89
   6  -2   2  733.83   75.19
   6   2   2  808.02   73.89
  -6   2  -2  813.72   79.99
   6   2   2  856.41   74.09
   6  -2  -2  823.72   75.29
   6   2   2  833.12   75.29
   6   2   2  809.52   78.99
  -6   2  -2  819.22   74.09
   6   2   2  787.82   74.89
   6   2   2  852.51   74.19
  -6  -2   2  824.32   79.79
   6  -2  -2  847.62   77.99
   6   2   2  774.12   77.69
   6  -2  -2  810.52   74.99
   6   2   2  826.32   75.99
   7   2  -2  387.16   40.80
   7  -2   2  422.06   40.90
   7   2  -2  379.56   42.80
   7  -2   2  403.56   40.20
   7   2  -2  392.66   44.30
   7   2  -2  390.76   38.70
   7  -2   2  432.66   45.00
   7   2  -2  401.86   38.90
   7   2  -2  372.56   40.20
   7   2   2  394.86   45.00
   7   2   2  388.46   38.90
   7  -2  -2  401.16   43.40
   7   2   2  388.36   40.30
   7  -2  -2  390.96   38.60
   7   2   2  395.26   38.90
   7  -2  -2  403.76   40.60
   7   2   2  394.66   41.00
   7  -2  -2  386.16   39.90
   7  -2  -2  408.26   38.80
   7   2   2  406.36   39.10
   8  -2   2  227.18   23.50
   8   2  -2  217.98   24.90
   8  -2   2  224.58   23.10
   8  -2   2  221.08   24.40
   8   2  -2  219.28   24.50
  -8  -2  -2  217.78   23.00
   8  -2   2  238.38   25.10
   8  -2   2  216.78   28.90
   8  -2  -2  233.78   28.60
   8   2   2  231.38   23.40
   8   2   2  238.08   24.70
  -8   2  -2  237.18   23.50
   8  -2  -2  206.68   23.50
   8   2   2  231.48   23.10
   8  -2  -2  253.17   25.20
   8   2   2  240.88   29.80
   8   2   2  248.18   25.40
   8  -2  -2  202.58   23.70
   8  -2  -2  231.48   24.30
   9  -2   2  205.38   25.40
   9  -2   2  204.08   29.90
  -9  -2  -2  207.78   24.30
   9  -2   2  193.38   24.40
   9   2  -2  216.28   25.80
   9   2  -2  229.48   25.70
   9  -2   2  190.08   24.20
   9  -2   2  234.08   26.20
   9  -2  -2  309.77   26.80
   9  -2  -2  285.97   24.90
   9   2   2  304.17   26.80
   9  -2  -2  295.77   25.90
   9  -2  -2  268.97   24.70
   9  -2  -2  247.48   30.60
   9   2   2  307.57   26.30
  10  -2   2  170.78   17.30
  10  -2   2  170.88   17.70
  10   2  -2  167.08   17.30
  10   2  -2  161.58   17.50
  10  -2  -2  157.98   17.20
  10   2   2  162.68   17.80
  10   2   2  156.08   17.10
  10  -2  -2  161.28   17.70
   0  -3  -2  877.71   86.39
   0   3   2  918.21   84.39
   0   3  -2  907.31   86.89
   0  -3   2  899.61   86.89
   0  -3  -2  912.21   86.49
   0  -3  -2  881.41   85.99
   0   3  -2  849.81   86.79
   1   3  -2 1033.00  117.79
  -1   3   2 1028.20  117.09
   1  -3   2 1074.49  117.79
  -1  -3  -2 1016.70  116.49
   1   3  -2 1013.10  115.29
  -1  -3  -2 1012.30  117.39
  -1   3   2 1060.69  115.39
  -1  -3  -2 1064.19  115.39
   1  -3  -2 1443.16  117.89
   1   3   2 1414.46  115.39
  -1   3  -2 1430.96  118.69
   1  -3  -2 1489.05  118.59
  -1  -3   2 1416.36  118.59
  -1   3  -2 1397.16  116.89
   1  -3  -2 1443.76  117.89
  -2   3   2  217.88   23.60
  -2   3   2  213.88   25.70
   2   3  -2  192.38   27.00
   2  -3   2  194.68   26.20
   2  -3   2  205.38   26.70
  -2  -3  -2  209.48   23.50
  -2  -3  -2  197.88   24.50
   2  -3   2  204.08   25.90
  -2  -3   2  287.37   27.10
   2  -3  -2  296.97   26.40
   2   3   2  304.27   23.50
  -2   3  -2  290.07   27.20
   2  -3  -2  306.27   27.30
   2  -3  -2  307.87   27.40
   2  -3  -2  286.07   26.30
   3   3  -2 4130.29  418.96
  -3  -3  -2 4105.99  418.06
   3   3  -2 4424.96  421.46
   3  -3   2 4220.48  418.66
   3  -3   2 4162.98  420.46
  -3   3   2 4166.18  417.46
  -3  -3  -2 4392.86  417.36
   3   3  -2 4211.88  418.16
  -3  -3  -2 4327.97  418.16
  -3   3   2 4376.66  420.76
   3   3  -2 4296.57  418.96
   3  -3   2 4243.68  418.66
   3  -3   2 4119.19  418.16
   3  -3   2 4261.67  420.56
   3   3   2 4443.46  417.36
   3  -3  -2 4351.26  421.06
   3   3   2 4791.62  422.26
   3   3   2 4734.53  421.06
   3   3   2 4500.55  418.86
   3  -3  -2 4379.86  418.46
   3   3   2 4748.33  418.76
  -3   3  -2 4403.86  421.76
   3  -3  -2 4555.44  420.96
   3  -3  -2 4772.92  418.96
   3   3   2 4520.65  418.06
   3   3   2 4473.25  417.96
   3  -3  -2 4564.24  420.06
   3  -3  -2 4887.31  421.06
   3   3   2 4411.06  419.16
   3  -3  -2 4572.64  418.36
   3   3   2 4591.24  418.16
   3  -3  -2 4472.85  418.56
  -4  -3  -2  893.21  105.09
   4  -3   2  942.21  107.89
   4  -3   2  965.70  105.69
  -4  -3  -2  961.60  104.39
   4  -3   2  923.51  105.59
   4   3  -2  970.30  108.59
   4  -3   2  982.30  105.19
   4  -3   2  937.11  107.09
   4   3  -2  923.21  106.09
   4   3  -2  973.50  105.89
  -4   3   2  941.21  104.49
   4   3  -2  934.31  105.19
  -4   3   2  966.90  107.89
   4  -3   2  917.91  105.59
   4  -3  -2 1214.38  105.79
   4   3   2 1222.08  106.09
   4   3   2 1282.57  106.89
   4  -3  -2 1216.28  106.09
   4   3   2 1243.08  105.39
   4  -3  -2 1148.29  105.19
   4   3   2 1263.07  105.29
   4  -3  -2 1268.07  105.99
   4   3   2 1290.97  106.39
   4  -3  -2 1245.98  108.99
  -4   3  -2 1174.28  113.69
   4   3   2 1286.87  109.39
   4   3   2 1252.67  105.39
   4   3   2 1320.17  110.39
   4  -3  -2 1263.77  108.89
   4  -3  -2 1248.48  108.09
   5  -3   2  884.41   83.69
  -5   3   2  842.32   86.49
   5  -3   2  800.62   84.79
  -5   3   2  875.51   81.79
   5   3  -2  805.32   86.79
   5   3  -2  829.02   83.59
   5   3  -2  855.81   82.79
   5  -3   2  857.51   83.49
   5  -3   2  844.72   82.89
   5  -3   2  830.82   83.39
   5  -3   2  865.11   86.69
   5   3  -2  832.02   84.09
   5   3   2  915.91   87.39
   5  -3  -2  887.91   83.39
  -5  -3   2  852.91   82.39
   5  -3  -2  861.81   82.59
   5   3   2  891.71   82.69
   5   3   2  884.41   84.39
   5   3   2  874.51   87.19
   5  -3  -2  807.52   89.59
   5  -3  -2  829.42   85.69
   5   3   2  910.01   82.79
   5  -3  -2  873.11   83.69
   5  -3  -2  887.41   85.99
   5   3   2  922.01   83.99
   5   3   2  875.91   83.49
   5   3   2  891.41   82.59
  -5   3  -2  883.41   87.89
   6  -3  -2  239.48   31.40
   6   3   2  262.57   27.90
   6   3   2  267.67   31.70
   6   3   2  273.97   32.80
   6   3   2  258.77   28.60
   6   3   2  274.77   26.60
   6  -3  -2  277.27   31.00
   6   3   2  254.07   26.40
   6  -3  -2  260.17   27.40
  -6   3  -2  267.27   26.30
   6  -3  -2  257.37   27.70
   6   3   2  277.87   26.50
   7  -3   2  493.05   49.99
  -7  -3  -2  471.55   48.80
   7   3  -2  503.25   50.39
   7   3  -2  473.85   50.59
   7  -3   2  495.35   54.09
   7  -3   2  496.95   50.49
   7   3  -2  503.85   53.69
   7  -3  -2  515.85   53.09
   7   3   2  503.75   50.99
   7   3   2  507.45   50.29
   7   3   2  516.95   49.00
   7   3   2  525.35   55.09
   7  -3  -2  518.15   50.49
   7   3   2  521.05   48.90
   7   3   2  507.05   49.00
   7  -3  -2  502.85   49.90
   7   3   2  488.95   53.19
   8   3  -2   83.39   15.80
   8  -3  -2  139.99   14.60
   8   3   2  155.78   17.50
   8  -3  -2  142.09   14.50
   8  -3  -2  159.08   16.40
   8   3   2  153.18   16.90
   8  -3  -2  151.58   17.20
   9  -3   2   53.99    8.10
   9  -3   2   41.60   14.70
   9   3  -2   50.89    8.20
   9   3  -2   53.59    8.70
   9  -3   2   52.29    9.00
  10  -3   2  162.08   14.80
  10  -3   2  169.48   15.30
 -10  -3  -2  151.68   14.30
  10   3  -2  161.98   14.80
  10  -3  -2  101.89   14.60
  10   3   2   98.49   14.20
  10  -3  -2  108.29   14.20
   0   4  -2  889.41   86.79
   0   4   2  900.91   83.59
   0  -4  -2  897.51   86.49
   0  -4  -2  906.81   85.79
   0  -4   2  886.21   86.99
   0   4  -2  869.81   86.29
   0  -4  -2  861.11   86.29
   0   4  -2  858.31   83.49
   1   4  -2  268.17   23.60
  -1   4   2  290.07   25.30
  -1  -4  -2  270.47   24.20
   1  -4   2  279.67   26.60
   1   4  -2  286.87   21.90
   1   4  -2  271.67   26.80
  -1  -4  -2  257.67   23.30
  -1  -4  -2  274.47   25.00
  -1  -4  -2  271.27   25.90
  -1   4   2  288.77   22.10
   1  -4  -2  174.28   24.70
   1  -4  -2  171.98   24.70
  -1   4  -2  166.18   24.60
   1  -4  -2  164.58   24.10
   1  -4  -2  156.48   22.50
  -1   4  -2  161.48   24.10
   1   4   2  169.98   21.90
  -2  -4  -2 1384.86  130.89
   2  -4   2 1361.86  131.59
  -2   4   2 1443.06  130.99
  -2  -4  -2 1378.56  131.89
   2  -4   2 1327.47  131.79
   2  -4   2 1322.47  134.19
  -2   4   2 1408.46  133.89
   2   4  -2 1331.27  134.89
   2  -4   2 1328.87  131.99
  -2  -4  -2 1304.67  131.39
   2   4  -2 1426.66  132.39
   2  -4   2 1378.66  131.69
   2   4  -2 1337.37  131.59
   2  -4   2 1409.96  134.39
   2  -4  -2 1480.95  134.89
   2  -4  -2 1460.45  134.39
   2  -4  -2 1430.76  134.29
  -2   4  -2 1313.67  131.49
   2  -4  -2 1387.36  132.29
   2   4   2 1425.56  130.79
  -2   4  -2 1370.56  134.69
   2  -4  -2 1447.46  133.69
  -2  -4   2 1407.96  131.99
   2   4   2 1366.76  132.09
   2   4   2 1414.16  132.19
   2   4   2 1386.36  131.49
   2  -4  -2 1384.86  131.59
   2  -4  -2 1374.96  131.79
  -3   4   2  280.67   34.30
   3   4  -2  261.67   32.80
   3   4  -2  268.57   32.00
   3   4  -2  280.47   32.80
   3  -4   2  271.37   31.90
   3  -4   2  258.07   32.30
   3  -4   2  296.77   34.90
  -3  -4  -2  289.37   31.20
   3   4  -2  268.17   36.00
  -3   4   2  282.67   31.30
   3  -4   2  274.07   35.10
   3  -4   2  274.37   32.30
   3  -4   2  279.17   32.60
  -3  -4  -2  275.37   31.90
  -3   4  -2  379.06   36.30
   3   4   2  375.36   33.70
   3   4   2  371.06   33.00
   3   4   2  388.16   32.20
   3  -4  -2  361.76   32.70
   3  -4  -2  392.86   32.50
   3  -4  -2  377.76   35.20
   3   4   2  394.46   31.20
   3   4   2  372.36   33.00
   3  -4  -2  407.26   33.20
   3  -4  -2  394.16   32.60
   3   4   2  365.66   37.80
   3  -4  -2  379.86   35.90
   3  -4  -2  393.06   36.30
   4  -4   2  148.79   17.40
   4   4  -2  155.98   19.00
   4  -4  -2   43.80   14.90
   4   4   2   45.60   15.80
  -5   4   2  122.59   16.80
   5   4  -2  124.79   14.00
  -5   4   2  126.19   11.30
   5  -4   2  127.59   13.50
   5   4  -2  139.29   20.30
  -5  -4  -2  125.89   12.30
   5  -4   2  137.19   19.20
   5  -4   2  127.99   12.40
   5   4  -2  130.69   12.80
   5  -4   2  125.79   13.50
   5   4  -2  130.69   14.60
   5  -4   2  125.69   13.60
   5  -4   2  120.69   15.60
   5   4   2   89.49   12.10
   5   4   2   92.89   14.20
   5  -4  -2   90.79   15.40
   5  -4  -2   91.79   12.60
  -5   4  -2   94.59   16.90
   5  -4  -2   91.79   16.60
   5   4   2   97.09   13.60
   5  -4  -2   89.89   12.80
   5   4   2   99.49   19.60
   5  -4  -2   97.89   13.10
   5  -4  -2   95.09   18.40
   6  -4   2  403.16   38.30
   6  -4   2  407.66   42.80
   6   4  -2  395.56   39.30
   6  -4   2  399.66   38.40
   6   4  -2  405.56   38.80
   6   4  -2  409.36   43.40
   6  -4   2  402.16   37.40
   6   4  -2  400.26   37.50
  -6  -4  -2  394.56   37.10
   6  -4  -2  348.47   37.80
   6  -4  -2  351.86   40.90
   6   4   2  357.86   39.30
   6   4   2  358.86   38.50
  -6   4  -2  345.37   36.90
   6   4   2  343.87   42.50
   6  -4  -2  359.86   38.40
   6   4   2  332.07   37.00
   7  -4   2  558.34   53.39
   7   4  -2  545.85   53.39
   7   4  -2  525.35   49.10
  -7  -4  -2  551.74   47.50
   7  -4   2  552.54   49.00
   7  -4   2  532.15   47.80
   7  -4   2  559.04   49.20
   7   4  -2  547.75   49.80
   7  -4  -2  431.36   48.60
   7   4   2  440.16   52.09
   7   4   2  441.76   49.40
   7  -4  -2  420.56   51.09
   7   4   2  430.86   47.40
   7   4   2  419.66   48.60
  -7   4  -2  427.06   47.10
   7  -4  -2  416.56   48.10
   8  -4   2   12.90    4.90
   8  -4   2   12.00    8.80
  -8  -4  -2   18.20    4.40
   8  -4   2   15.50    6.30
   8   4  -2   12.80    4.80
   8   4  -2   11.40    9.40
   8   4  -2   15.00    5.10
   8  -4  -2   25.70    7.30
   8  -4  -2   11.10    8.00
   8  -4  -2   20.80    4.30
   8   4   2   19.10    7.40
   8  -4  -2   21.00    6.00
   8  -4  -2   20.80    4.10
   8   4   2   19.70    6.40
   9  -4  -2   78.29   10.40
   9  -4  -2   75.09    9.70
  -9   4  -2   81.19    9.40
   9   4   2   73.59   10.00
  -9  -4   2   74.19    9.30
   0  -5  -2   19.20    4.70
   0  -5  -2   23.90    6.60
   0   5  -2   21.00    2.50
   0  -5   2   21.20    3.90
   0  -5  -2   19.70    7.70
   0   5   2   24.70    2.70
   0  -5   2   20.90    4.30
   0   5  -2   19.40    6.70
   0  -5  -2   20.00    3.80
   0  -5   2   23.50    3.80
   0   5  -2   22.40    9.20
   0  -5  -2   21.20    4.10
  -1  -5  -2  577.94   49.99
   1  -5   2  573.04   48.90
  -1   5   2  570.84   51.39
   1   5  -2  569.14   47.50
   1  -5   2  565.34   48.50
   1  -5   2  568.14   48.50
   1   5  -2  549.65   52.49
  -1  -5  -2  552.44   48.30
  -1  -5  -2  542.85   51.09
  -1   5   2  579.74   47.70
  -1  -5  -2  587.04   49.00
   1   5  -2  549.35   48.40
  -1   5  -2  436.06   47.60
  -1  -5   2  400.06   48.00
  -1   5  -2  385.06   49.70
   1   5   2  449.46   47.60
   1  -5  -2  433.26   48.20
   1   5   2  424.76   48.10
  -1   5  -2  453.25   51.39
   1  -5  -2  472.65   51.49
   1  -5  -2  448.86   48.60
  -1  -5   2  434.66   48.60
   1  -5  -2  420.76   50.59
   2   5  -2  706.83   73.39
  -2   5   2  727.63   75.39
  -2  -5  -2  701.03   74.69
   2  -5   2  713.83   75.89
   2   5  -2  742.73   76.89
   2   5  -2  700.53   72.69
   2  -5   2  747.13   75.99
  -2  -5  -2  712.73   72.49
   2  -5   2  698.03   72.89
  -2   5   2  692.83   72.09
  -2  -5  -2  687.33   73.09
   2  -5   2  739.13   72.89
  -2  -5  -2  770.12   73.39
   2  -5   2  704.23   73.19
   2  -5   2  700.23   72.59
   2  -5  -2  811.62   73.09
   2   5   2  823.82   73.49
  -2   5  -2  816.52   76.79
  -2  -5   2  769.62   72.39
  -2   5  -2  773.42   73.29
  -2  -5   2  807.42   73.29
   2   5   2  828.32   78.19
   2  -5  -2  824.22   76.19
   2  -5  -2  816.52   73.69
   2   5   2  833.82   71.89
   2  -5  -2  823.12   75.69
   2   5   2  787.62   72.69
   2  -5  -2  817.42   72.89
   3  -5   2  816.02   70.59
   3   5  -2  838.42   71.49
  -3   5   2  859.01   69.49
   3  -5   2  881.01   74.99
  -3  -5  -2  781.32   71.29
  -3  -5  -2  817.22   70.19
   3  -5   2  850.31   70.99
  -3  -5  -2  810.02   72.29
   3  -5   2  861.51   70.39
  -3   5   2  838.52   73.99
   3  -5   2  820.02   74.19
   3   5  -2  840.92   75.79
   3  -5   2  811.12   70.99
   3   5  -2  859.61   70.59
  -3  -5   2  607.54   69.69
   3   5   2  607.74   74.49
  -3   5  -2  622.94   73.79
   3  -5  -2  649.74   70.39
   3   5   2  653.73   70.79
   3  -5  -2  625.94   71.09
   3  -5  -2  604.44   73.19
  -3  -5   2  639.24   70.59
   3  -5  -2  646.14   73.59
   3  -5  -2  644.34   70.59
   3  -5  -2  608.64   70.19
   3  -5  -2  619.84   72.39
   3   5   2  633.54   69.09
   3   5   2  642.74   70.09
  -4  -5  -2  297.67   30.70
  -4   5   2  317.87   30.00
   4  -5   2  304.77   34.90
   4   5  -2  317.77   32.20
   4   5  -2  321.27   31.20
   4  -5   2  319.77   31.60
   4   5  -2  321.27   37.20
   4  -5   2  310.57   30.80
  -4   5   2  304.17   34.60
   4  -5   2  310.37   31.60
   4  -5   2  313.87   35.90
   4  -5  -2  310.47   35.20
   4  -5  -2  297.07   34.50
   4  -5  -2  317.67   31.40
  -4  -5   2  316.47   31.60
   4  -5  -2  301.87   31.20
   4  -5  -2  306.47   35.80
   4  -5  -2  318.77   31.60
   4  -5  -2  306.97   31.70
  -4   5  -2  311.97   35.90
   4   5   2  316.47   31.00
   4   5   2  329.27   32.00
   4   5   2  318.77   37.50
   5  -5   2   64.19    8.30
   5  -5   2   71.49   10.00
  -5   5   2   66.89   13.80
   5   5  -2   62.39   10.60
   5  -5   2   70.59    9.90
  -5  -5  -2   66.39    8.30
   5   5  -2   67.79    9.10
   5  -5   2   70.09   13.00
   5   5  -2   68.69   10.50
   5   5  -2   75.79   18.50
   5  -5   2   73.89    9.80
   5  -5   2   72.59   16.30
   6   5   2   91.39   13.40
   6   5   2   83.09   19.30
   6  -5  -2   90.69   12.40
   7  -5   2   52.49   16.90
   7   5   2   84.09   11.80
   7  -5  -2   77.29   16.60
   7   5   2   87.89   10.40
   7  -5  -2   89.49   11.30
  -7   5  -2   84.89    9.70
  -7  -5   2   83.79   10.80
   7  -5  -2   82.59   11.70
   7   5   2   96.29   18.10
   8  -5   2   13.10    4.50
  -8  -5  -2   18.80    6.00
   8  -5   2   13.70    4.80
   8   5  -2   14.40    4.90
   8   5  -2   11.20    9.40
   8  -5   2    7.70    8.50
   8  -5  -2   25.60    6.90
  -8  -5   2   22.80    5.60
   8  -5  -2   24.10    5.70
   8   5   2   25.60    6.60
  -9   5  -2   31.30    5.00
   9  -5  -2   24.90    7.20
   9  -5  -2   25.30    6.00
  -9  -5   2   27.30    5.20
   9   5   2   23.30    6.50
   0  -6   2    1.00    2.20
   0  -6  -2    0.70    2.00
   0  -6  -2    0.30    1.80
   0   6  -2   -1.60    1.90
   0   6   2    3.40    6.70
   0   6  -2    1.30    0.80
   0  -6  -2    1.40    4.00
   0  -6  -2    1.60    1.80
   0   6  -2    2.10    5.70
   0  -6   2    0.00    1.70
   0  -6  -2    4.00    5.20
   0   6   2    1.30    1.00
   0   6   2    0.70    2.00
   0  -6   2    2.40    1.80
  -1  -6  -2    9.70    6.20
  -1   6  -2   42.30   10.00
   1   6   2   38.50    3.60
   1   6   2   53.69   14.00
   1  -6  -2   44.60   10.90
  -2   6   2  721.23   65.79
   2  -6   2  657.03   68.59
   2  -6   2  683.33   66.99
  -2  -6  -2  710.63   66.49
  -2  -6  -2  685.53   67.19
   2  -6   2  720.73   70.89
   2  -6   2  676.33   67.89
  -2   6   2  727.83   69.59
   2   6  -2  681.93   71.29
   2  -6   2  732.73   70.99
  -2   6   2  682.83   69.89
   2   6  -2  723.03   66.99
   2  -6   2  688.73   66.49
  -2   6  -2  714.23   65.79
  -2  -6   2  663.13   66.19
   2  -6  -2  681.93   67.49
   2  -6  -2  693.53   70.89
   2  -6  -2  696.53   66.69
   2  -6  -2  688.43   69.79
  -2  -6   2  673.13   67.09
   2   6   2  669.23   65.59
   2   6   2  680.63   67.39
   2  -6  -2  711.13   70.39
  -2   6  -2  687.63   70.99
   2   6   2  674.93   72.09
   3  -6   2  226.88   31.80
   3  -6   2  223.78   28.40
   3   6  -2  224.28   28.00
  -3   6   2  227.18   27.10
   3  -6   2  221.88   32.00
   3   6  -2  212.08   28.60
   3  -6   2  225.88   27.70
   3   6  -2  226.48   33.60
   3  -6   2  224.58   28.30
  -3   6   2  228.98   31.10
  -3  -6  -2  223.18   28.60
  -3  -6  -2  218.38   27.70
   3  -6   2  220.68   28.10
   3  -6  -2  336.47   29.50
   3  -6  -2  347.07   34.00
   3   6   2  327.97   29.20
   3  -6  -2  349.57   28.90
   3   6   2  348.77   28.50
  -3  -6   2  337.77   27.90
   3   6   2  344.37   36.10
   3  -6  -2  327.27   32.40
  -3   6  -2  330.77   27.30
  -3   6  -2  337.47   33.80
   3  -6  -2  354.26   28.70
  -3  -6   2  336.87   29.00
   3  -6  -2  337.87   29.10
   3  -6  -2  338.77   33.70
   4   6  -2  387.86   44.30
   4  -6   2  363.86   44.50
  -4   6   2  352.26   47.60
   4  -6   2  382.26   48.40
  -4  -6  -2  381.06   44.90
   4   6  -2  387.56   49.90
   4  -6   2  377.56   44.60
   4  -6   2  375.56   43.90
   4   6  -2  376.26   45.10
  -4  -6  -2  365.76   43.80
   4  -6   2  382.86   44.90
   4  -6   2  391.36   48.60
   4  -6  -2  527.95   45.30
   4   6   2  531.55   45.70
   4  -6  -2  537.15   50.39
   4  -6  -2  553.24   55.19
   4   6   2  557.14   52.49
  -4  -6   2  542.35   45.30
   4  -6  -2  524.05   45.00
   4   6   2  520.85   44.50
   4  -6  -2  557.34   48.80
   4  -6  -2  524.75   44.80
  -4   6  -2  476.15   50.29
   4  -6  -2  534.75   45.50
   5   6  -2   20.90   10.50
   5  -6   2   25.40    6.30
   5  -6   2   27.20   10.50
   5   6  -2   19.90    5.80
  -5  -6  -2   24.40    6.70
   5   6  -2   22.70    7.90
   5  -6   2   25.70    4.70
   5  -6   2   21.40    6.60
   5  -6   2   26.50    6.70
  -5  -6  -2   21.30    4.50
   5  -6  -2   17.60    8.40
   5  -6  -2   17.20    5.80
   5   6   2   15.30    5.30
  -5  -6   2   17.30    6.00
   5  -6  -2   14.20    5.70
   5  -6  -2   15.40    5.00
   5   6   2   13.90   10.50
   5   6   2   18.00    5.70
   6  -6   2  203.78   26.50
  -6  -6  -2  197.68   19.20
   6  -6   2  205.48   20.80
   6  -6   2  197.88   20.90
   6   6  -2  211.68   21.70
   6  -6   2  209.48   21.20
   6  -6   2  200.28   19.50
  -6  -6  -2  205.38   21.00
   6   6  -2  204.28   28.10
   6  -6  -2  189.18   25.00
  -6   6  -2  168.38   19.40
   6   6   2  164.88   19.60
   6  -6  -2  167.18   20.80
  -6  -6   2  173.38   20.20
   6  -6  -2  168.68   20.30
   6   6   2  167.18   20.90
   6   6   2  154.88   27.00
  -7  -6  -2  541.15   47.30
   7  -6   2  520.95   51.29
   7   6  -2  558.04   47.80
   7   6  -2  506.85   52.29
   7  -6   2  533.55   47.10
  -7  -6  -2  516.05   45.60
   7  -6   2  504.15   46.10
   7  -6   2  532.65   47.20
  -7   6  -2  400.96   45.50
   7   6   2  435.46   47.00
   7  -6  -2  421.36   46.80
  -7  -6   2  427.66   46.30
   7  -6  -2  366.66   49.30
   7   6   2  425.76   45.90
   7  -6  -2  442.56   46.50
   7   6   2  384.36   50.89
   8  -6   2   46.30   18.50
   8  -6  -2   24.70    5.50
  -8  -6   2   27.50    5.70
   8  -6  -2   27.20    6.80
  -8   6  -2   22.10    4.60
   8   6   2   30.60    6.60
   9  -6   2   69.09    9.10
   9  -6   2   63.29    9.40
   9   6  -2   62.49    9.10
  -9  -6  -2   61.19    8.90
   9   6   2   87.59    9.40
   9  -6  -2   96.89   10.00
  -9   6  -2   92.49    9.00
   9  -6  -2   84.79    9.10
  -9  -6   2   87.89    9.10
   0  -7  -2    6.90    2.40
   0   7   2    5.60    1.30
   0  -7   2    4.60    2.40
   0  -7  -2    5.40    3.00
   0   7  -2    6.60    6.70
   0  -7   2    4.40    3.00
   0   7  -2    9.30    1.70
   0  -7   2    8.90    6.50
   0  -7  -2    4.20    6.70
   0   7   2    3.70    7.70
   0   7   2    7.60    2.50
   0  -7  -2    4.20    2.40
   0  -7   2    4.90    2.30
   0  -7  -2    5.10    5.40
   1  -7   2  324.27   39.00
   1   7  -2  347.27   34.90
   1   7  -2  367.36   40.20
   1   7  -2  339.57   34.60
   1  -7   2  345.27   35.60
   1  -7   2  332.27   35.20
  -1   7   2  304.57   39.00
  -1   7   2  346.47   34.00
  -1  -7  -2  347.27   34.90
   1  -7   2  345.87   34.90
  -1  -7  -2  336.27   35.40
  -1  -7  -2  323.57   37.10
  -1  -7  -2  339.97   38.80
   1  -7   2  336.47   34.80
  -1  -7  -2  335.17   34.70
  -1   7  -2  365.76   39.70
  -1  -7   2  392.06   35.20
  -1  -7   2  374.26   35.50
   1  -7  -2  383.26   35.00
   1  -7  -2  368.36   40.50
  -1   7  -2  375.66   34.00
  -1  -7   2  347.77   35.10
   1   7   2  366.46   33.90
   1   7   2  379.86   34.80
   1  -7  -2  367.16   34.60
   1  -7  -2  383.56   40.00
   1   7   2  381.26   41.20
  -1   7  -2  374.06   38.00
   1  -7  -2  370.26   35.40
  -2   7   2  450.65   52.69
  -2  -7  -2  496.95   49.60
   2  -7   2  505.55   50.19
  -2  -7  -2  484.25   53.19
  -2  -7  -2  509.95   50.39
  -2   7   2  486.55   48.80
   2  -7   2  494.75   49.80
   2  -7   2  509.45   49.60
   2   7  -2  527.55   49.90
   2  -7   2  505.25   50.49
   2  -7   2  506.85   55.09
   2   7  -2  491.85   55.09
   2  -7   2  518.35   54.69
   2  -7  -2  516.95   50.19
   2  -7  -2  535.45   53.79
  -2   7  -2  510.35   54.79
   2   7   2  534.25   49.70
  -2  -7   2  526.85   49.40
   2   7   2  518.95   56.09
  -2   7  -2  525.15   48.80
   2  -7  -2  567.94   54.59
   2  -7  -2  533.45   50.89
   2  -7  -2  536.15   49.99
   2  -7  -2  488.45   54.59
  -2  -7   2  527.55   50.29
  -3  -7   2  372.26   38.50
   3  -7  -2  407.36   38.50
   3  -7  -2  376.96   38.90
   3   7   2  415.66   45.70
   3  -7  -2  377.66   38.60
  -3  -7   2  366.96   37.40
   3   7   2  365.76   37.90
   3  -7  -2  376.06   38.20
   3  -7  -2  407.26   42.00
   3  -7  -2  395.36   43.40
   4  -7   2  185.08   19.00
   4  -7   2  203.08   25.60
   4   7  -2  196.08   18.60
   4  -7   2  190.18   17.80
   4  -7   2  189.08   19.50
  -4  -7  -2  189.08   17.80
   4  -7   2  186.98   18.90
  -4  -7  -2  197.78   19.50
   4   7  -2  198.08   27.20
   4  -7  -2  140.39   18.50
   4  -7  -2  152.28   18.90
   4  -7  -2  162.08   22.80
   4  -7  -2  142.49   18.30
   4  -7  -2  146.89   18.40
   4   7   2  144.99   17.90
  -4  -7   2  144.09   18.40
   4   7   2  154.48   26.50
   5  -7   2  205.78   25.10
  -5  -7  -2  204.68   25.30
   5  -7   2  201.48   24.00
   5  -7   2  212.28   25.40
   5   7  -2  205.58   25.60
   5  -7   2  206.28   25.20
   5  -7   2  212.08   30.30
  -5  -7  -2  203.78   24.00
   5   7  -2  216.68   32.60
   5   7  -2  209.08   24.80
   5   7   2  279.37   26.00
  -5   7  -2  276.77   24.80
   5   7   2  286.57   25.10
   5  -7  -2  278.47   26.00
   5  -7  -2  279.87   25.50
   5   7   2  270.97   33.60
  -5  -7   2  278.17   25.50
   5  -7  -2  282.17   25.50
   5  -7  -2  278.47   29.80
   6   7  -2  444.96   47.40
  -6  -7  -2  444.16   45.80
   6  -7   2  432.56   46.90
   6  -7   2  452.85   47.10
  -6  -7  -2  447.16   47.10
   6  -7   2  447.16   47.10
   6  -7   2  386.06   47.00
   6  -7  -2  513.25   47.00
  -6  -7   2  495.65   46.90
   6   7   2  493.55   47.40
  -6   7  -2  505.95   46.30
   6  -7  -2  521.75   47.60
   6  -7  -2  514.25   47.10
   6   7   2  518.35   46.60
  -7  -7  -2  174.58   20.50
  -7   7   2  166.18   19.50
   7  -7   2  161.38   20.50
   7  -7   2  154.98   25.60
   7  -7   2  174.28   20.40
   7   7  -2  158.68   26.80
   7   7  -2  175.18   20.90
   7   7   2  211.58   21.00
  -7   7  -2  215.68   19.70
   7   7   2  202.38   27.60
  -7  -7   2  218.68   20.40
   7   7   2  215.28   20.20
   7  -7  -2  224.18   20.60
   7  -7  -2  216.88   21.10
   8  -7   2   14.30    5.10
   8  -7   2    8.70    3.30
  -8   7   2    9.50    3.40
  -8  -7  -2    8.40    3.30
   0  -8  -2  533.05   52.79
   0  -8  -2  537.65   52.59
   0  -8   2  525.05   53.29
   0   8   2  568.24   58.49
   0  -8   2  527.35   52.69
   0  -8   2  549.35   52.89
   0   8  -2  555.64   52.69
   0   8  -2  546.85   56.99
   0  -8  -2  559.44   53.49
  -1  -8  -2  145.09   14.20
  -1  -8  -2  141.29   14.10
   1  -8   2  140.29   15.20
  -1  -8  -2  137.09   15.00
   1  -8   2  140.59   14.90
   1   8  -2  133.89   21.10
   1  -8   2  139.29   14.30
   1  -8   2  135.99   14.00
  -1   8   2  159.98   21.70
   1   8   2  127.89   22.60
  -1   8  -2  150.08   23.40
   1  -8  -2  112.69   14.40
   1   8   2  117.19   13.90
   1  -8  -2  125.49   19.20
  -1  -8   2  114.29   14.10
  -1  -8   2  112.09   13.70
  -1  -8   2  118.89   14.70
   1  -8  -2  118.39   14.20
   2   8  -2  503.25   66.09
   2  -8   2  494.05   61.29
   2  -8   2  518.15   61.09
  -2  -8  -2  483.45   61.19
   2  -8   2  490.65   61.79
  -2  -8  -2  505.45   61.79
  -2  -8  -2  497.45   60.99
   2  -8   2  523.65   65.69
   2  -8   2  522.75   61.69
   2  -8  -2  749.82   62.99
   2   8   2  774.32   61.69
  -2  -8   2  744.03   61.29
  -2  -8   2  762.22   62.39
  -2  -8   2  740.23   61.99
   2  -8  -2  780.62   62.29
   2   8   2  795.12   69.59
   2  -8  -2  801.42   66.59
   2  -8  -2  778.92   62.09
  -3  -8  -2  150.48   19.80
   3  -8   2  150.98   20.10
  -3  -8  -2  152.58   18.80
   3  -8   2  154.78   18.70
   3  -8   2  158.18   19.90
   3   8  -2  159.38   27.40
   3  -8   2  158.98   25.00
   3   8  -2  154.48   19.20
   3  -8   2  156.68   19.70
  -3  -8   2  207.48   19.80
   3  -8  -2  209.88   20.10
   3  -8  -2  215.98   20.80
   3  -8  -2  212.38   24.50
   3   8   2  218.38   29.30
   3  -8  -2  211.68   19.90
   3  -8  -2  224.18   20.20
  -3  -8   2  219.08   20.30
   3   8   2  210.58   19.50
   4   8  -2   74.79   20.50
   4  -8   2   60.19   18.30
  -4  -8  -2   64.99   10.50
   4  -8   2   69.69    8.90
   4  -8   2   67.99   10.30
   4  -8   2   65.39   10.20
   4  -8   2   65.99   10.60
  -4  -8  -2   64.49    9.00
  -4  -8   2   90.59   10.60
   4  -8  -2   95.19   16.70
   4   8   2   84.89   20.10
   4   8   2   90.39   10.00
   4  -8  -2   89.19   10.50
   4  -8  -2   81.89   10.90
   4  -8  -2   90.79   10.70
  -4   8  -2   81.99    9.90
  -5  -8  -2  102.39   11.00
   5  -8   2  101.69   12.40
   5  -8   2  106.19   12.50
  -5  -8  -2  105.49   12.60
   5  -8   2  100.79   12.30
   5  -8  -2   90.09   11.70
   5  -8  -2   94.49   12.50
  -5   8  -2   95.99   11.50
  -5  -8   2   90.09   11.90
   5   8   2  109.19   33.10
   5   8   2   94.39   11.80
   5  -8  -2   87.49   11.80
   6  -8   2  247.58   22.20
   6  -8   2  263.17   22.70
  -6  -8  -2  258.87   22.40
   6  -8   2  254.67   22.40
   6   8  -2  238.38   29.10
   6  -8   2  227.98   27.40
  -6  -8   2  165.88   21.30
  -6   8  -2  161.28   20.80
   6  -8  -2  177.08   21.90
   6   8   2  159.18   28.10
   6   8   2  164.58   21.00
   6  -8  -2  161.48   21.20
   7  -8   2   73.19    8.20
  -7   8  -2   44.20    6.30
   7  -8  -2   45.70    7.80
   7  -8  -2   45.40    6.90
  -7  -8   2   46.90    7.00
   0  -9  -2   54.19    7.60
   0  -9   2   50.69    8.30
   0  -9   2   54.79    7.50
   0   9  -2   57.69    7.20
   0  -9  -2   49.99    7.20
   0  -9   2   52.79    8.20
   0   9   2   58.69   17.50
   0   9  -2   62.09   16.00
   0  -9  -2   59.99    8.40
   0  -9   2   52.59    7.20
   1   9  -2   63.09   16.00
   1  -9  -2   29.20    7.20
  -1  -9   2   29.90    6.70
   1   9   2   17.30    9.70
   1  -9  -2   33.80    6.00
  -1   9  -2   29.30    5.60
   1   9   2   29.20    5.60
  -1  -9   2   30.40    5.40
   1  -9  -2   22.20    9.10
   1  -9  -2   26.20    6.20
  -1  -9   2   27.50    5.50
   2   9  -2   88.69   18.90
   2  -9   2   83.59   16.70
   2  -9  -2   42.90   13.40
  -2  -9   2   51.79    8.00
  -2   9  -2   49.40    7.30
   2  -9  -2   43.60    7.70
   2   9   2   43.80    6.90
   2  -9  -2   43.10    8.20
   2  -9  -2   44.00    7.40
  -2  -9   2   44.70    7.00
  -2  -9   2   40.50    6.60
   2   9   2   51.39   18.10
   3  -9   2  396.56   38.60
  -3  -9  -2  385.36   38.00
  -3  -9  -2  392.56   38.30
   3  -9   2  405.76   43.70
   3  -9   2  404.96   39.20
  -3  -9  -2  414.26   39.10
   3   9  -2  406.36   45.70
   3  -9   2  412.56   39.00
   3  -9   2  402.26   38.90
   3  -9  -2  380.16   38.60
   3  -9  -2  360.16   42.00
  -3  -9   2  375.36   38.40
  -3   9  -2  387.66   38.30
   3  -9  -2  358.66   38.60
   3   9   2  366.26   38.10
   3  -9  -2  356.86   38.30
   3   9   2  375.26   45.60
   3  -9  -2  384.06   39.20
  -3  -9   2  382.86   38.80
   4   9  -2   20.10   10.40
  -4  -9  -2   26.10    5.10
  -4  -9  -2   27.40    6.50
   4  -9   2   31.10    6.30
   4  -9   2   24.50    6.20
   4  -9   2   28.80    6.50
   4  -9   2   21.60    9.50
  -4  -9  -2   23.10    4.70
   4   9   2   18.30    5.40
   4  -9  -2   21.00    5.30
   4   9   2   15.30   11.10
   4  -9  -2   11.80    8.70
  -4  -9   2   17.10    5.40
  -4   9  -2   18.20    5.40
   4  -9  -2   20.00    5.70
   4  -9  -2   16.90    6.10
  -4  -9   2   15.50    5.70
   5   9  -2   96.19   21.30
   5  -9   2  111.89   14.30
   5  -9   2  123.79   21.10
   5  -9   2  108.59   14.30
   5  -9   2  113.69   14.40
  -5  -9  -2  114.39   14.40
  -5  -9   2  133.99   14.20
   5   9   2  129.09   23.20
   5   9   2  134.79   14.10
  -5   9  -2  139.69   14.00
  -5  -9   2  134.79   14.40
   5  -9  -2  133.99   14.10
   5  -9  -2  138.99   14.30
   5  -9  -2  140.09   14.80
  -6  -9  -2    9.10    3.70
   6  -9   2   10.20    3.70
   6  -9   2    8.80    3.60
  -6   9   2   12.00    4.00
   6  -9  -2   15.10    4.10
  -6  -9   2   20.80    4.60
  -6  -9   2   18.20    4.60
   6  -9  -2   22.80    5.70
  -7   9  -2  109.19   11.00
  -7  -9   2  108.09   11.40
  -7  -9   2  107.09   11.30
   7  -9  -2   91.69   11.20
   7  -9  -2  107.89   11.90
   0 -10  -2   34.90    7.20
   0 -10   2   36.00    5.70
   0 -10   2   38.40    6.80
   0 -10  -2   41.90    6.60
   0 -10  -2   38.80    6.70
   0 -10   2   36.40    6.10
   0  10   2   38.70    5.50
   0  10  -2   35.80    5.40
   0 -10   2   38.50    7.00
   1 -10   2  144.19   16.80
   1 -10   2  149.79   17.40
  -1 -10  -2  156.38   17.50
   1 -10   2  153.38   16.50
  -1 -10  -2  152.58   16.80
   1 -10   2  129.19   30.30
   1 -10   2  151.68   17.50
  -1 -10   2  169.18   17.50
   1 -10  -2  168.38   18.10
   1 -10  -2  141.99   24.80
  -1 -10   2  161.18   16.80
  -1  10  -2  174.08   16.70
  -1 -10   2  170.78   16.80
   1 -10  -2  173.08   17.50
   1  10   2  181.58   37.30
   1 -10  -2  166.08   17.20
   2 -10   2   21.90    9.00
   2  10  -2   25.80   11.10
   2 -10   2   29.20    5.80
   2 -10   2   27.00    6.10
   2 -10   2   25.80    4.10
  -2 -10  -2   28.30    6.30
  -2 -10  -2   27.90    5.10
  -2 -10  -2   23.60    4.40
  -2 -10   2   18.50    4.80
  -2 -10   2   16.40    5.90
   2  10   2   16.80   10.70
   2 -10  -2   14.40    8.50
  -2  10  -2   18.50    4.90
   2 -10  -2   19.50    5.20
   2 -10  -2   16.20    5.30
   2 -10  -2   20.60    6.20
   2 -10  -2   19.20    5.50
   3 -10   2  191.78   19.00
   3 -10   2  171.28   23.90
   3 -10   2  196.98   19.20
  -3 -10  -2  183.98   18.20
   3  10  -2  171.18   26.20
  -3 -10  -2  179.88   18.00
   3 -10   2  192.18   19.30
  -3 -10  -2  193.88   19.30
  -3  10  -2  165.98   18.30
   3  10   2  162.88   26.80
   3 -10  -2  165.68   19.20
  -3 -10   2  161.88   18.30
   3 -10  -2  158.48   18.50
  -3 -10   2  174.28   19.00
   3 -10  -2  165.18   18.70
   4  10  -2    2.20    9.70
   4 -10   2    2.10    8.50
  -4 -10   2   26.10    5.20
  -4  10  -2   29.50    5.10
  -4 -10   2   28.10    5.80
   4 -10  -2   28.40    5.20
   4 -10  -2   27.00    5.30
   4  10   2   19.30   10.70
   4 -10  -2   25.70    6.10
   5 -10   2  147.19   16.70
  -5  10   2  147.89   16.20
   5 -10   2  142.79   16.60
  -5 -10  -2  152.88   16.80
   5 -10   2  147.79   16.70
  -5 -10  -2  141.29   16.10
   5 -10  -2  163.18   17.00
  -5 -10   2  166.08   16.70
  -5  10  -2  173.08   16.30
   5 -10  -2  162.58   16.60
   5 -10  -2  164.28   17.90
  -5 -10   2  168.28   16.50
  -6 -10   2   78.79    8.70
   6 -10  -2   70.19    9.10
  -6  10  -2   78.19    8.50
   6 -10  -2   75.29    9.30
  -6 -10   2   81.49    8.90
   0 -11  -2   34.20    5.90
   0 -11   2   37.80    6.40
   0 -11   2   30.40   11.20
   0 -11   2   31.40    4.80
   0 -11  -2   30.50   10.90
   0 -11  -2   37.00    6.10
   0 -11  -2   34.90    6.80
   0 -11   2   34.70    6.20
   1 -11   2   40.00   15.10
  -1 -11   2   20.80    4.10
   1 -11  -2   24.30    5.10
   1 -11  -2   21.20    5.70
   1 -11  -2   24.30    4.80
  -1 -11   2   20.00    5.50
   1 -11  -2   22.80    5.20
  -1 -11   2   20.20    5.30
  -1  11  -2   19.10    3.90
   2 -11   2   83.09   11.90
   2 -11   2   89.09   12.00
   2 -11   2   70.59   18.50
  -2  11   2   92.79   11.30
   2 -11   2   89.79   12.20
  -2 -11  -2   92.59   12.00
  -2 -11  -2   86.79   11.40
   2 -11  -2  116.99   11.90
   2 -11  -2  122.39   12.10
   2 -11  -2  123.89   12.30
  -2 -11   2  123.19   12.50
  -2  11  -2  120.09   11.50
  -2 -11   2  118.69   12.30
   2 -11  -2  123.69   12.80
  -2 -11   2  116.99   11.50
  -3 -11  -2   54.29    7.00
   3 -11   2   48.50    6.80
   3 -11   2   51.59    6.90
  -3  11   2   52.79    6.30
   3 -11   2   51.29    7.00
  -3 -11   2   34.10    6.50
   3 -11  -2   39.90    6.90
   3 -11  -2   39.00    6.40
  -3  11  -2   37.30    5.90
  -3 -11   2   39.30    5.90
  -4 -11  -2   67.59    8.00
  -4  11   2   64.29    9.40
   4 -11   2   68.49    8.80
  -4 -11  -2   73.49   10.70
   4 -11   2   66.29    8.60
  -4 -11   2   82.19    9.80
   4 -11  -2   66.59   10.90
  -4 -11   2   77.09    8.20
   4 -11  -2   66.09    8.60
  -4  11  -2   75.09    8.80
   4 -11  -2   77.69    8.60
   0 -12  -2   21.60    5.00
   0 -12   2   22.40    4.80
   0 -12  -2   18.30    4.40
   0 -12   2   21.40    6.20
   0 -12  -2   20.50    6.30
   1 -12   2  131.49   13.80
  -1 -12  -2  116.29   12.00
  -1 -12  -2  110.19   11.60
   1 -12   2  113.99   11.90
   1 -12   2  115.99   12.00
  -1 -12  -2  123.09   12.40
   1 -12  -2   92.49   11.90
  -1 -12   2   97.59   12.30
  -1 -12   2   90.49   11.80
   1 -12  -2   91.79   11.70
   2 -12   2   28.40    4.90
   2 -12   2   27.70    5.20
  -2 -12  -2   32.50    5.60
   2 -12   2   34.60    5.10
  -2 -12  -2   29.40    4.90
  -2  12   2   32.10    4.30
   0   0  -3    1.00    0.90
   0   0   3    0.50    0.40
   0   0  -3    0.60    0.30
   0   0   3    0.30    0.90
   0   0  -3    0.20    2.00
   0   0   3    0.00    1.20
   0   0   3    0.90    1.10
   1   0  -3    6.30    0.80
   1   0  -3    4.90    1.80
  -1   0   3    6.40    0.90
   1   0  -3    4.80    1.00
   1   0  -3    6.80    2.80
   1   0   3    6.50    2.80
  -1   0  -3    6.70    1.00
   1   0  -3   11.10    4.50
  -1   0   3    7.60    3.10
   1   0  -3    5.00    1.10
   1   0   3    5.40    0.90
  -1   0  -3    4.70    3.20
  -2   0  -3  147.59   13.30
  -2   0   3  134.19   13.30
   2   0  -3  142.19   13.50
   2   0   3  136.89   16.00
  -2   0   3  144.89   15.50
   2   0  -3  127.99   14.90
  -2   0  -3  135.99   15.80
   2   0  -3  139.19   13.50
   2   0  -3  142.79   15.20
   3   0  -3   55.29    8.80
   3   0   3   52.49    8.70
   3   0  -3   48.50    9.30
  -3   0  -3   55.09    9.20
   3   0  -3   51.89    8.70
  -3   0   3   53.19    8.50
  -3   0   3   53.59    8.30
  -3   0  -3   56.39    5.40
  -3   0   3   53.79    5.30
   3   0   3   54.29    9.90
   4   0   3  461.15   49.00
   4   0   3  485.75   46.10
   4   0   3  480.65   46.20
   4   0   3  491.75   46.60
   4   0  -3  473.05   45.60
   4   0  -3  477.65   48.20
   4   0  -3  479.45   45.60
   4   0  -3  448.76   48.00
  -4   0   3  455.15   48.50
   4   0  -3  473.75   46.40
   4   0   3  487.55   46.90
  -4   0  -3  495.85   49.50
   4   0   3  468.85   47.50
   4   0  -3  463.85   47.40
  -4   0   3  464.75   48.30
   4   0  -3  471.85   46.60
  -4   0   3  500.15   45.00
   5   0   3  411.86   41.30
   5   0   3  386.16   42.00
   5   0   3  428.76   41.00
  -5   0  -3  420.86   44.90
  -5   0   3  421.16   43.90
   5   0   3  443.16   41.90
   5   0   3  427.56   44.70
   5   0   3  430.36   40.90
  -5   0   3  412.86   39.50
   5   0  -3  414.26   41.50
   5   0  -3  423.86   40.20
   5   0  -3  413.86   40.20
   5   0  -3  409.46   43.60
   5   0   3  396.36   40.20
   5   0  -3  426.36   41.30
   5   0  -3  398.36   43.10
  -6   0   3   50.29   11.10
   6   0   3   50.69    7.70
   6   0  -3   49.99    6.40
   6   0  -3   51.19    6.30
   6   0  -3   50.09    8.60
  -6   0  -3   46.90    6.90
   6   0   3   58.39   14.70
   6   0  -3   50.59    8.00
   6   0   3   49.90    9.10
   6   0  -3   49.00   12.10
   6   0  -3   55.99   13.20
  -6   0  -3   49.40   11.80
   6   0   3   47.60    8.00
   7   0   3   72.79    9.10
   7   0   3   69.49   11.60
   7   0   3   81.79   17.50
   7   0  -3   77.99   11.30
   7   0   3   75.49    8.90
   7   0   3   72.19   10.60
   7   0  -3   75.49    8.70
   7   0  -3   73.19    8.60
  -7   0  -3   66.29    9.10
   7   0  -3   81.19   15.90
   7   0   3   72.79    9.90
   7   0  -3   73.79   10.60
   8   0  -3  253.37   28.60
   8   0   3  275.47   27.00
   8   0   3  266.57   27.10
   8   0   3  272.07   33.50
   8   0   3  287.07   29.20
   8   0  -3  267.47   26.60
   8   0  -3  260.67   32.20
   8   0   3  264.67   28.30
   8   0  -3  276.17   28.20
   8   0  -3  262.77   26.70
   9   0   3    2.90    7.90
   9   0   3    0.40    3.60
   9   0   3   -0.10    3.20
   9   0   3    2.10    2.50
   9   0  -3    3.00    3.40
   9   0   3    3.20    2.60
   9   0  -3    0.90    3.50
 -10   0  -3  102.49   11.10
  10   0  -3  106.59   12.40
  10   0  -3  105.49   12.20
  10   0   3  109.09   14.10
   0  -1  -3  301.77   29.20
   0   1  -3  305.97   29.20
   0  -1  -3  312.17   30.30
   0   1  -3  340.77   30.60
   0   1  -3  294.27   30.50
   0  -1  -3  304.77   30.70
   0  -1   3  302.87   30.30
   0   1   3  307.27   30.40
  -1   1  -3  445.16   43.10
   1   1   3  427.56   42.60
   1  -1  -3  448.36   43.20
   1  -1  -3  438.86   42.90
  -1  -1   3  454.35   42.60
   1  -1  -3  436.96   43.00
  -1   1  -3  418.96   42.20
  -1  -1   3  458.15   41.30
   1  -1  -3  430.76   41.90
   1  -1  -3  441.66   42.00
   1   1   3  427.96   41.40
   1  -1  -3  450.45   41.40
  -1   1  -3  408.16   41.50
   2  -1   3   53.39    6.40
  -2  -1  -3   50.39    5.00
   2   1  -3   45.20    5.30
  -2   1   3   50.69    7.80
   2   1  -3   46.90    5.30
   2   1  -3   50.29    6.60
   2   1  -3   43.10    7.50
   2  -1   3   47.50    8.80
  -2   1   3   50.79    6.80
  -2   1   3   51.29    5.00
   2  -1   3   49.30    7.60
   2   1  -3   61.29    8.90
   3  -1   3  318.17   33.20
  -3   1   3  312.47   32.90
   3  -1   3  324.97   30.70
  -3  -1  -3  319.17   29.90
   3  -1   3  311.57   31.10
   3   1  -3  316.17   30.20
   3   1  -3  314.17   31.20
   3   1  -3  293.47   32.30
  -3   1   3  319.67   32.30
   3   1  -3  312.07   30.20
   3   1  -3  305.17   33.00
  -3   1   3  319.47   29.80
   4  -1   3  102.99    9.70
  -4   1   3   99.59   12.20
   4  -1   3   99.89   10.20
   4   1  -3   96.69   10.80
  -4  -1  -3  101.09   13.70
   4   1  -3  103.59    9.50
   4   1  -3   87.69   13.40
  -4  -1  -3  101.39   10.10
  -4  -1  -3   95.19    8.50
   4  -1   3   88.99    9.80
   4  -1   3  100.69   10.60
   4   1  -3   90.79   13.30
   4   1  -3   96.79    9.10
  -4   1   3  100.59    8.40
   4  -1   3   98.29    9.70
   4  -1   3   92.29   13.90
   4  -1   3   94.29    9.90
   4   1  -3   92.79    9.00
   4  -1  -3   51.49   12.00
   4   1   3   55.69   12.70
   4  -1  -3   57.79    9.80
  -4   1  -3   54.69   11.90
   4  -1  -3   55.69   11.00
   4  -1  -3   56.99   12.20
   4   1   3   55.39   13.90
   4  -1  -3   51.89   12.10
  -5  -1  -3  366.06   30.90
   5   1  -3  363.06   30.40
  -5   1   3  376.96   34.60
   5  -1   3  363.66   31.00
   5   1  -3  374.16   31.70
   5   1  -3  376.76   34.90
   5  -1   3  359.96   31.60
   5   1  -3  346.67   34.40
   5  -1   3  358.16   35.10
  -5   1   3  373.66   29.60
   5   1  -3  359.66   30.30
   5  -1   3  367.56   31.10
  -5  -1  -3  378.76   35.80
   5  -1   3  369.76   32.10
   5   1  -3  356.96   32.00
   5  -1  -3  239.28   32.70
   5   1   3  259.37   30.90
   5   1   3  251.37   31.70
  -5  -1   3  258.67   29.40
   5   1   3  254.97   34.40
  -5  -1   3  264.37   33.70
   5  -1  -3  251.37   33.10
   5   1   3  267.17   30.30
  -5   1  -3  265.57   34.20
   5  -1  -3  266.97   31.00
   5   1   3  274.97   30.40
   5   1   3  243.68   32.80
   5  -1  -3  250.97   31.10
   5   1   3  271.37   31.20
   5   1   3  253.27   30.10
   5  -1  -3  249.68   33.20
   6   1  -3  308.17   38.90
   6  -1   3  321.87   37.00
   6   1  -3  330.47   39.70
   6  -1   3  328.27   36.10
   6  -1   3  335.17   40.40
   6  -1   3  323.47   36.10
   6   1  -3  312.87   36.50
   6   1  -3  328.17   35.50
  -6   1   3  312.07   34.70
   6  -1   3  326.37   36.60
  -6   1   3  308.87   39.40
   6   1  -3  318.17   37.00
   6   1  -3  327.17   35.40
  -6  -1  -3  306.57   40.30
   6  -1  -3  407.66   36.90
   6  -1  -3  391.86   37.20
   6  -1  -3  398.26   35.50
   6   1   3  416.66   35.80
   6  -1  -3  406.16   40.00
   6   1   3  387.16   38.70
  -6   1  -3  392.46   41.60
   6   1   3  402.86   35.70
   6  -1  -3  405.16   35.60
   6   1   3  400.06   41.00
   6   1   3  418.96   35.90
  -6  -1   3  415.36   41.20
   6   1   3  423.36   37.90
   6   1   3  402.56   37.00
   6   1   3  412.26   36.80
   7  -1   3  491.45   59.89
   7  -1   3  470.85   56.29
   7   1  -3  492.25   55.19
   7   1  -3  493.75   55.29
   7   1  -3  472.25   56.69
   7   1  -3  479.95   56.39
   7  -1   3  488.75   56.79
   7  -1   3  483.45   55.79
   7   1  -3  488.45   59.49
   7   1   3  671.23   61.89
   7   1   3  636.64   57.79
   7   1   3  668.83   55.69
   7  -1  -3  633.24   55.39
   7  -1  -3  636.04   57.39
  -7   1  -3  591.94   55.89
   7  -1  -3  649.83   60.29
   7  -1  -3  630.64   56.89
   7   1   3  631.64   56.69
   7   1   3  670.23   55.89
   7  -1  -3  652.73   55.49
   7   1   3  627.04   56.99
   8   1  -3   16.10    4.70
   8  -1   3   16.50    5.80
   8  -1   3   12.50    4.90
   8   1  -3   16.70    5.30
   8   1  -3   19.90    6.60
   8   1  -3   19.70    7.30
   8  -1   3   19.90    9.90
   8  -1   3   15.90    5.90
   8  -1  -3   37.30    7.90
   8   1   3   33.00    8.20
   8  -1  -3   37.60    5.30
   8  -1  -3   33.30    5.30
   8   1   3   31.00    7.10
   8  -1  -3   20.80    8.40
   8   1   3   40.50   14.80
   9  -1   3   14.70    4.10
   9  -1   3   12.90    4.10
   9   1  -3   20.50    6.30
   9  -1   3   13.70    4.90
   9   1  -3   19.40    5.90
   9  -1   3   18.60    5.60
   9  -1   3   16.30    9.50
  -9  -1  -3   13.80    4.00
   9   1   3   17.40    5.90
   9  -1  -3   15.60    6.20
   9  -1  -3   13.70    4.50
   9   1   3   15.60    8.00
   9   1   3   11.90    4.10
   9   1   3   23.30    7.20
   9  -1  -3   17.20    4.20
   9   1   3   13.50    3.90
   9  -1  -3   20.60    5.80
   9  -1  -3   11.10    8.80
  10  -1   3   13.90    5.50
 -10  -1  -3   17.80    3.80
  10   1  -3   15.20    4.90
  10  -1   3   19.30    5.00
  10   1  -3   15.60    4.30
 -10   1  -3   15.60    3.70
  10   1   3   15.30    4.80
  10   1   3   13.80    5.40
  10  -1  -3   16.30    4.50
  10  -1  -3   13.10    4.00
   0   2   3 1363.46  121.59
   0   2  -3 1224.38  122.99
   0  -2   3 1280.07  123.39
   0  -2  -3 1275.97  122.69
   0   2  -3 1293.37  123.49
   0  -2  -3 1261.07  122.99
   0   2   3 1305.87  123.19
   0  -2  -3 1311.07  123.19
   0  -2  -3 1269.77  121.59
  -1  -2  -3 1485.75  156.98
  -1   2   3 1404.56  156.58
  -1  -2  -3 1485.65  155.68
   1  -2   3 1556.94  157.78
  -1   2   3 1551.94  157.68
  -1  -2  -3 1531.45  156.68
   1   2  -3 1426.26  157.48
  -1   2   3 1535.85  155.68
  -1  -2   3 1842.02  157.88
   1   2   3 1738.53  155.88
   1  -2  -3 1867.21  157.78
  -1   2  -3 1704.63  156.48
   1   2   3 1737.63  155.88
   1  -2  -3 1769.52  157.88
   1   2   3 1786.02  155.68
   1   2   3 1801.42  157.18
   1  -2  -3 1814.22  156.88
  -2  -2  -3 2688.13  275.37
  -2  -2  -3 2482.85  275.97
   2   2  -3 2719.33  275.57
   2  -2   3 2863.11  278.37
   2   2  -3 2805.92  278.07
   2  -2   3 2763.12  277.57
  -2   2   3 2851.31  278.17
  -2   2   3 2774.12  275.37
   2   2   3 3178.58  275.77
   2  -2  -3 3130.89  277.77
  -2  -2   3 3275.57  278.17
   2   2   3 3178.88  275.77
   2  -2  -3 2715.93  277.07
   2   2   3 2728.13  275.37
  -2   2  -3 2967.00  278.37
   2   2   3 3187.68  277.77
   2  -2  -3 3317.87  277.07
   3  -2   3  480.75   40.00
   3   2  -3  441.36   38.00
   3   2  -3  437.76   38.30
  -3   2   3  467.45   40.30
   3  -2   3  434.96   41.00
  -3   2   3  475.05   37.50
   3  -2   3  429.46   38.80
  -3  -2  -3  478.95   37.50
   3   2  -3  456.95   38.00
   3  -2   3  436.86   38.70
   3   2  -3  467.95   41.90
   3   2  -3  438.26   40.80
   3  -2   3  435.06   38.30
  -3   2   3  452.85   41.40
   3   2   3  329.77   37.90
   3  -2  -3  326.97   40.20
   3   2   3  332.37   37.90
  -3  -2   3  349.27   40.00
   3   2   3  303.87   38.20
   3  -2  -3  341.37   40.10
   3  -2  -3  303.17   39.30
  -3   2  -3  355.16   41.10
   3   2   3  303.47   38.80
   3  -2  -3  285.27   38.30
   3   2   3  305.07   40.10
   4   2  -3 1513.95  151.58
  -4   2   3 1523.95  150.18
   4  -2   3 1592.34  151.08
   4   2  -3 1551.64  150.98
  -4   2   3 1628.74  153.78
   4  -2   3 1527.95  150.88
   4   2  -3 1501.45  153.38
   4   2  -3 1519.35  150.68
   4   2  -3 1526.75  151.88
   4   2  -3 1577.84  154.08
   4   2  -3 1508.95  150.68
  -4  -2  -3 1575.14  150.18
   4  -2   3 1484.15  152.18
   4  -2   3 1583.24  151.68
   4  -2   3 1532.25  153.78
   4  -2   3 1542.15  151.58
   4  -2   3 1504.95  151.38
   4   2   3 1678.73  151.58
   4   2   3 1677.53  150.98
   4  -2  -3 1656.03  153.18
   4   2   3 1650.13  151.68
  -4   2  -3 1566.24  150.78
   4  -2  -3 1631.04  151.38
   4   2   3 1683.73  150.88
   4  -2  -3 1678.83  153.78
   4   2   3 1650.63  154.18
   4  -2  -3 1664.23  153.68
   4   2   3 1601.24  150.78
   4   2   3 1663.23  154.48
   4  -2  -3 1552.94  151.48
   4   2   3 1634.64  152.18
  -4   2  -3 1687.53  155.38
   5   2  -3  365.36   31.80
   5   2  -3  356.06   36.10
   5   2  -3  373.86   33.10
  -5   2   3  368.66   31.00
   5  -2   3  373.86   32.90
   5  -2   3  358.36   33.30
   5   2  -3  391.26   32.20
   5  -2   3  382.06   33.20
  -5   2   3  391.66   36.20
  -5  -2  -3  381.06   37.50
   5  -2   3  362.76   36.90
   5   2  -3  377.66   33.60
   5   2  -3  374.16   36.50
   5   2  -3  369.06   31.70
  -5  -2  -3  354.66   32.00
   5  -2   3  365.66   32.20
   5   2   3  259.67   32.30
   5  -2  -3  264.77   35.00
  -5   2  -3  297.77   36.40
  -5   2  -3  270.07   31.50
   5  -2  -3  263.07   33.30
   5   2   3  267.17   31.70
   5   2   3  277.37   31.60
   5   2   3  261.27   36.00
   5  -2  -3  271.57   32.50
   5   2   3  267.47   31.60
   5  -2  -3  259.17   34.50
   5  -2  -3  275.97   34.30
   5   2   3  282.67   33.20
   5   2   3  249.48   35.40
   6  -2  -3  258.17   29.70
   6   2   3  256.37   25.40
  -6   2  -3  223.08   25.50
  -6   2  -3  254.07   31.30
   6   2   3  261.57   27.60
   6   2   3  260.67   31.50
  -6  -2   3  254.27   31.00
   6   2   3  242.98   31.30
   6   2   3  261.97   26.60
   6  -2  -3  255.67   26.80
   6  -2  -3  250.07   26.40
   6   2   3  267.97   25.70
   6   2   3  272.67   25.60
   6   2   3  250.07   26.70
   7   2   3   98.39   12.70
   7   2   3  103.39   11.00
   7  -2  -3   94.59   10.60
   7  -2  -3   96.99   16.90
   7  -2  -3   98.29   13.30
   7   2   3   97.59   11.10
   7  -2  -3   91.99   10.50
   7   2   3   95.49   11.30
   7   2   3   92.99   13.70
   7   2   3  101.79   19.70
   7  -2  -3   99.69   12.50
  -8  -2  -3  158.18   15.40
   8  -2   3  156.68   15.20
   8  -2   3  161.68   17.70
   8  -2   3  159.18   15.40
   8   2  -3  165.98   17.20
   8  -2   3  158.38   17.00
   8  -2   3  154.98   22.40
   8   2  -3  160.48   17.40
   8   2   3  130.59   15.30
   8   2   3  127.89   16.60
   8  -2  -3  124.49   14.90
   8   2   3  137.39   22.60
  -8   2  -3  135.99   15.60
   8   2   3  134.69   15.20
   8   2   3  136.99   17.40
   8  -2  -3  133.39   21.20
   8  -2  -3  137.39   16.40
   8  -2  -3  122.69   14.80
   8  -2  -3  140.89   17.10
   9  -2   3   -0.50    2.40
   9  -2   3    2.10    3.70
   9   2  -3    2.70    3.40
   9   2  -3    1.40    2.90
   9  -2   3    2.60    7.40
   9  -2   3    0.30    3.20
   9   2   3   16.30    6.30
   9  -2  -3   17.60    6.30
   9   2   3   17.40    5.70
   9  -2  -3   15.30    5.20
  -9   2  -3   14.60    4.20
  10  -2   3   84.99   11.00
  10  -2   3   78.89   11.30
  10   2  -3   78.39   10.90
  10   2  -3   77.19   11.00
  10   2   3  109.19   11.20
  10  -2  -3  119.29   11.80
  10  -2  -3  111.69   11.10
  10   2   3  115.39   11.90
   0   3   3 1920.01  173.18
   0   3  -3 1731.73  174.98
   0  -3   3 1857.01  175.78
   0  -3  -3 1835.22  174.98
   0   3  -3 1828.82  175.78
   0  -3  -3 1836.92  175.38
   0  -3  -3 1844.12  173.18
   0  -3  -3 1817.82  175.08
  -1   3   3  863.51   64.29
   1   3  -3  830.22   63.99
  -1  -3  -3  812.72   66.99
  -1  -3  -3  864.51   64.19
   1  -3   3  883.61   67.89
  -1  -3  -3  817.72   66.39
  -1   3   3  821.32   66.29
   1   3  -3  858.81   67.69
  -1   3  -3  507.65   66.29
   1  -3  -3  489.35   65.89
  -1  -3   3  489.65   66.09
   1  -3  -3  496.15   65.49
   1  -3  -3  476.55   65.99
   1   3   3  481.05   64.09
  -1   3  -3  485.25   65.09
  -2   3   3  754.82   70.39
   2  -3   3  710.03   71.69
  -2   3   3  738.83   68.29
  -2  -3  -3  731.13   68.19
  -2   3   3  679.03   71.39
   2  -3   3  684.63   71.09
  -2  -3  -3  718.73   69.59
  -2  -3  -3  685.23   69.49
   2   3  -3  672.03   71.39
   2  -3  -3  758.72   70.39
   2  -3  -3  737.93   71.09
  -2  -3   3  751.42   71.39
  -2   3  -3  718.03   71.49
   2  -3  -3  712.63   71.19
   2   3   3  731.73   68.19
   2  -3  -3  745.43   70.19
   3   3   3  190.58   17.70
   3   3   3  185.58   18.20
   3   3   3  162.78   22.40
   3  -3  -3  170.28   17.70
   3  -3  -3  175.28   19.40
  -3   3  -3  176.88   21.00
   3  -3  -3  172.98   20.10
   3   3   3  182.08   17.50
   3   3   3  182.18   17.60
   3   3   3  187.38   16.80
   3  -3  -3  171.38   20.40
   3   3   3  167.98   21.30
   3  -3  -3  171.68   21.30
   3  -3  -3  171.78   19.60
   3  -3  -3  166.48   18.00
   3   3   3  167.88   18.80
   3   3   3  170.08   18.20
  -4   3  -3  206.88   24.50
   4  -3  -3  206.08   23.30
   4  -3  -3  185.68   24.00
   4  -3  -3  190.58   22.80
   4  -3  -3  206.78   20.50
   4  -3  -3  196.98   20.60
   4  -3  -3  182.08   20.20
   4   3   3  209.88   21.00
   4   3   3  199.78   19.90
   4   3   3  205.58   20.80
   4   3   3  196.28   24.60
   4   3   3  199.18   20.00
   4   3   3  193.38   21.40
   4   3   3  190.58   19.80
   4   3   3  199.58   25.40
   5   3  -3  163.48   18.20
   5   3  -3  164.78   17.80
   5  -3   3  152.48   18.50
   5  -3   3  169.28   17.70
   5   3  -3  162.88   16.70
  -5   3   3  157.08   15.50
  -5  -3  -3  158.48   16.60
   5  -3   3  160.78   21.60
  -5   3   3  153.28   19.90
   5  -3   3  166.68   17.50
   5  -3   3  167.48   16.70
   5  -3   3  171.58   17.80
   5   3   3  159.98   17.70
   5  -3  -3  152.78   19.80
   5   3   3  150.08   17.40
   5  -3  -3  150.98   20.30
   5  -3  -3  152.58   17.50
   5   3   3  156.38   16.50
  -5   3  -3  148.19   21.30
   5   3   3  153.48   22.70
   5   3   3  152.58   18.30
   5   3   3  162.88   16.50
  -5   3  -3  152.38   16.40
   5   3   3  169.98   16.70
   5  -3  -3  157.98   17.20
   5   3   3  161.28   23.00
   6   3  -3   50.09   14.20
   6  -3   3   53.59   14.90
   6  -3  -3   13.70    5.60
   6   3   3   16.80    8.50
   6  -3  -3   20.30    8.60
   6   3   3   19.90    5.00
   6   3   3   12.30    5.10
   6  -3  -3   10.90    4.40
   6   3   3   11.90    4.20
   6   3   3   16.30    6.10
   6   3   3   12.90    9.40
  -6   3  -3   16.30    4.30
   6   3   3   20.60    4.80
   6  -3  -3   18.30    7.90
   6   3   3   17.30    6.40
   7  -3   3  975.90  110.59
   7   3  -3  930.11  110.59
   7  -3   3  953.50  109.49
   7   3  -3  998.60  110.59
   7   3  -3 1005.60  113.39
   7  -3   3 1003.60  113.69
  -7  -3  -3  932.91  109.29
   7  -3   3  989.90  110.19
   7   3   3 1293.77  109.69
   7  -3  -3 1251.27  110.59
   7   3   3 1250.47  113.79
   7   3   3 1273.07  111.69
   7   3   3 1285.67  109.69
   7   3   3 1338.87  115.69
   7   3   3 1263.17  110.99
   7  -3  -3 1311.77  111.29
   7   3   3 1283.97  109.59
   7  -3  -3 1297.97  113.49
  -8  -3  -3  249.58   24.40
   8  -3   3  251.27   25.70
   8   3  -3  249.38   26.20
   8  -3   3  253.67   26.20
   8   3  -3  261.17   26.00
   8  -3   3  234.18   31.40
   8  -3  -3  248.68   25.60
   8   3   3  249.97   26.80
   8  -3  -3  220.98   24.00
   8   3   3  237.38   24.40
   8  -3  -3  220.28   29.10
   8  -3  -3  249.08   26.30
   8   3   3  254.27   26.10
   8  -3  -3  214.58   23.90
   9  -3   3   33.50    6.50
  -9  -3  -3   31.70    4.80
   9  -3   3   30.10    7.20
   9  -3   3   27.60   10.00
   9   3  -3   31.30    6.60
   9   3  -3   33.40    6.70
   9   3   3   26.30    7.30
   9  -3  -3   25.30    6.90
   9  -3  -3   25.50    5.90
  -9  -3   3   27.40    5.60
  -9   3  -3   23.70    5.10
   9   3   3   22.20    6.30
   0  -4  -3   14.60    5.40
   0   4  -3    9.50    5.50
   0   4  -3   10.20    4.80
   0  -4   3   11.40    6.20
   0   4   3   10.20    1.70
   0  -4  -3    9.20    4.50
   0  -4  -3    7.40    2.80
   0  -4  -3   12.80    4.90
   0  -4   3    8.00    2.90
   1   4  -3  149.29   18.40
   1  -4   3  139.19   15.00
   1   4  -3  149.29   14.00
  -1  -4  -3  143.49   16.60
  -1  -4  -3  148.89   16.70
  -1   4   3  154.68   14.20
  -1  -4  -3  141.99   15.30
   1  -4   3  140.69   14.90
  -1  -4  -3  144.29   17.30
  -1   4   3  151.18   16.70
  -1  -4  -3  153.58   14.10
  -1  -4  -3  142.29   14.80
   2  -4   3 2617.84  235.58
  -2  -4  -3 2529.45  236.98
  -2   4   3 2647.64  237.68
   2   4  -3 2582.34  235.58
  -2   4   3 2764.42  234.88
   2   4  -3 2583.44  238.78
   2  -4   3 2800.62  238.88
   2  -4   3 2614.44  235.58
   2  -4   3 2469.25  235.88
  -2  -4  -3 2703.33  234.78
   2  -4   3 2648.64  238.28
   2   4  -3 2695.43  236.28
  -2  -4  -3 2517.15  235.28
   2  -4   3 2549.15  235.78
   2  -4  -3 2294.37  235.38
   2  -4  -3 2325.87  238.38
  -2   4  -3 2412.56  235.28
   2   4   3 2285.17  235.88
   2  -4  -3 2391.26  236.98
   2  -4  -3 2326.67  235.58
   2  -4  -3 2412.56  237.88
   2  -4  -3 2303.37  235.98
   2   4   3 2368.36  234.68
   2   4   3 2442.66  235.38
  -2  -4   3 2361.66  235.68
   2   4   3 2256.27  235.68
  -2   4  -3 2365.96  238.68
   2  -4  -3 2362.36  237.58
  -3   4   3  816.92   75.79
   3  -4   3  786.02   73.59
   3  -4   3  784.82   73.89
   3   4  -3  801.22   73.99
   3  -4   3  794.92   73.59
   3   4  -3  753.82   73.99
  -3  -4  -3  794.72   73.19
   3  -4   3  818.32   76.59
  -3  -4  -3  811.42   72.29
  -3  -4  -3  751.62   73.89
  -3  -4  -3  737.83   73.29
   3  -4   3  799.12   73.19
  -3   4   3  666.33   72.49
   3   4  -3  784.92   73.29
   3   4  -3  795.72   77.39
   3  -4   3  797.12   76.49
  -3  -4   3  746.23   73.49
  -3   4  -3  740.23   76.79
   3   4   3  768.22   78.09
   3   4   3  715.93   73.59
   3   4   3  722.33   73.69
   3  -4  -3  751.42   73.79
   3  -4  -3  768.22   76.39
   3  -4  -3  755.42   76.49
   3  -4  -3  721.93   73.49
   3   4   3  761.02   73.09
   3   4   3  763.62   74.29
   3  -4  -3  714.63   75.09
   3   4   3  754.22   72.19
   3  -4  -3  752.72   73.29
   3  -4  -3  748.13   73.19
  -4  -4  -3  425.86   46.90
   4   4  -3  412.26   47.70
  -4   4   3  438.06   49.70
   4  -4   3  420.26   47.50
   4  -4   3  431.36   49.70
   4  -4   3  414.76   50.49
   4   4  -3  427.86   48.00
   4  -4   3  411.36   47.40
   4  -4   3  450.05   47.00
   4   4  -3  426.26   51.59
  -4   4   3  435.36   46.20
   4   4  -3  423.36   47.10
   4  -4  -3  544.35   50.09
   4  -4  -3  568.44   48.10
   4  -4  -3  542.45   47.60
   4  -4  -3  553.54   47.80
   4   4   3  551.44   48.20
   4   4   3  533.15   48.80
   4  -4  -3  564.54   51.49
   4  -4  -3  548.75   51.69
  -4   4  -3  554.44   52.39
   4   4   3  533.05   47.10
   4   4   3  492.75   48.60
   4   4   3  532.75   53.09
   4  -4  -3  510.55   47.90
   5   4  -3  698.93   66.49
   5   4  -3  685.33   65.99
   5  -4   3  708.83   65.89
   5  -4   3  683.73   65.69
  -5   4   3  670.63   68.49
   5  -4   3  668.63   67.89
   5   4  -3  715.23   70.39
   5  -4   3  740.83   69.89
   5   4  -3  696.63   65.19
  -5  -4  -3  664.63   64.89
   5  -4   3  665.33   64.89
   5  -4   3  678.53   65.79
  -5   4   3  710.43   63.99
  -5   4  -3  648.04   70.39
   5  -4  -3  655.53   68.89
   5   4   3  646.64   65.79
   5   4   3  664.83   66.69
   5  -4  -3  634.34   65.39
   5   4   3  673.73   64.89
   5  -4  -3  653.43   65.29
   5  -4  -3  666.43   65.69
  -5   4  -3  633.94   64.69
   5   4   3  716.13   70.79
   5  -4  -3  550.84   71.39
   5   4   3  693.23   66.09
   5  -4  -3  678.93   69.39
   6  -4   3  296.37   28.70
  -6  -4  -3  288.47   27.60
   6   4  -3  300.57   34.10
   6  -4   3  287.97   28.80
   6   4  -3  287.77   29.50
   6   4  -3  289.07   29.00
   6  -4   3  311.87   34.30
   6  -4   3  287.97   27.70
   6   4   3  239.58   33.00
   6   4   3  259.77   28.90
   6  -4  -3  264.97   31.50
   6  -4  -3  250.77   28.20
  -6   4  -3  252.27   27.20
   6   4   3  261.87   29.80
   6   4   3  261.27   27.50
   6  -4  -3  251.17   28.70
   7  -4   3   52.39   15.60
   7  -4   3   46.60    8.80
   7   4  -3   49.99    8.70
  -7  -4  -3   54.49    6.50
   7   4  -3   50.19    8.90
   7  -4   3   49.60    6.70
   7   4  -3   51.69   15.70
   7  -4   3   50.99    8.60
   7  -4  -3   24.70    8.80
   7   4   3   27.50    6.00
   7   4   3   40.00    9.50
   7   4   3   19.50    9.60
  -7   4  -3   29.50    5.60
   7   4   3   24.80    7.70
   7  -4  -3   28.50    8.00
   7  -4  -3   21.90    7.00
   8  -4   3   58.99   15.30
   8   4  -3   57.19   17.10
   8  -4  -3   31.00    7.80
  -8  -4   3   32.60    6.40
   8   4   3   36.00    5.90
   8   4   3   39.90    7.50
   8  -4  -3   26.00   13.20
   8  -4  -3   34.20    6.90
   8   4   3   34.50    8.50
  -9   4  -3   43.70    6.40
   9   4   3   43.70    7.20
   9  -4  -3   44.30    6.80
   9  -4  -3   44.30    7.60
   0  -5  -3  648.34   66.19
   0  -5  -3  685.93   66.19
   0   5  -3  719.13   69.39
   0   5  -3  673.43   64.99
   0  -5   3  702.63   65.99
   0  -5  -3  676.23   67.99
   0  -5  -3  737.33   69.09
   0   5  -3  670.83   68.29
   0  -5   3  640.64   65.59
   0  -5   3  710.53   66.19
   0  -5  -3  677.43   65.79
   0   5   3  702.63   65.09
   1  -5   3  488.05   47.30
   1   5  -3  487.15   47.00
  -1  -5  -3  470.65   47.30
   1  -5   3  495.65   47.10
   1   5  -3  493.25   46.10
  -1  -5  -3  502.95   49.60
  -1  -5  -3  483.35   47.40
  -1  -5  -3  478.55   46.90
   1  -5   3  495.75   47.10
  -1   5   3  545.55   46.40
   1   5  -3  517.55   50.79
  -1  -5  -3  506.25   48.70
   1   5   3  463.15   46.80
  -1   5  -3  501.95   50.79
  -1  -5   3  465.45   47.30
   1  -5  -3  488.15   47.30
   1  -5  -3  486.75   49.90
   1  -5  -3  460.85   47.60
   1   5   3  467.35   46.20
   1  -5  -3  468.05   47.00
  -1   5  -3  458.55   48.60
   1  -5  -3  495.55   50.39
  -2  -5  -3  825.32   77.49
   2  -5   3  810.02   76.79
  -2  -5  -3  775.92   78.69
   2   5  -3  846.82   76.99
   2  -5   3  852.51   80.69
   2   5  -3  810.62   77.59
   2  -5   3  808.82   77.19
   2  -5   3  781.32   77.29
  -2  -5  -3  809.82   76.69
  -2  -5  -3  757.82   76.89
  -2   5   3  822.12   76.09
  -2  -5  -3  818.82   77.69
   2   5  -3  838.42   81.19
   2  -5   3  817.42   86.69
   2  -5   3  787.32   76.89
  -2   5   3  826.82   79.49
  -2   5  -3  787.92   80.69
  -2  -5   3  785.12   77.19
   2   5   3  801.12   75.99
   2  -5  -3  801.72   80.09
   2  -5  -3  787.32   80.49
   2  -5  -3  761.22   77.59
   2  -5  -3  778.92   76.89
  -2   5  -3  822.82   77.69
   2  -5  -3  778.62   79.19
   2   5   3  805.42   77.39
   2   5   3  810.02   76.79
   2  -5  -3  778.82   76.99
  -3   5   3  980.50   84.99
   3  -5   3  985.30   82.29
   3  -5   3 1033.00   86.49
   3   5  -3  957.20   86.79
   3  -5   3  955.10   85.69
  -3  -5  -3  871.01   83.09
   3   5  -3  723.53   83.99
  -3   5   3  999.60   80.79
  -3  -5  -3  910.61   81.49
   3  -5   3  827.42   83.19
   3  -5   3  995.40   81.69
   3   5   3  800.92   82.09
   3  -5  -3  771.32   84.79
   3  -5  -3  788.62   85.19
   3  -5  -3  756.82   81.79
   3   5   3  792.92   80.49
   3  -5  -3  765.32   83.59
  -3  -5   3  785.52   81.89
   3  -5  -3  691.63   84.39
   3  -5  -3  788.82   81.69
   3   5   3  758.82   86.39
  -3   5  -3  787.02   85.59
   4  -5   3  147.89   17.00
   4  -5   3  162.78   22.40
  -4   5   3  151.48   19.70
  -4  -5  -3  151.38   16.20
  -4   5   3  156.58   15.40
   4  -5   3  161.08   20.50
   4   5  -3  165.58   24.20
   4  -5   3  156.68   17.40
   4  -5   3  155.28   17.20
   4  -5   3  161.58   16.40
   4   5  -3  165.38   16.80
   4   5  -3  156.28   17.70
   5  -5   3  605.64   69.69
   5   5  -3  708.53   69.99
   5  -5   3  686.33   64.59
   5   5  -3  678.73   64.99
   5   5  -3  684.23   63.99
   5  -5   3  683.53   63.69
   5  -5   3  682.73   64.49
   5  -5   3  713.43   68.89
   5  -5   3  692.83   64.69
  -5  -5  -3  664.63   63.49
   5  -5  -3  647.14   66.69
   5  -5  -3  650.73   68.59
   5   5   3  651.63   64.69
   5  -5  -3  630.14   64.39
   5  -5  -3  624.24   63.99
   5  -5  -3  614.54   63.99
  -5  -5   3  637.44   64.19
   5   5   3  638.74   63.59
   5   5   3  644.14   65.39
   5   5   3  685.83   70.09
  -5   5  -3  613.14   63.49
   6   5  -3   25.90    8.80
   6  -5   3   27.40    8.10
   6  -5   3   21.60   10.50
   6  -5  -3   62.29   13.70
   6  -5  -3   55.79    8.20
  -6   5  -3   57.99    7.30
   6   5   3   67.59   16.90
  -6  -5   3   57.69    8.10
   6  -5  -3   59.89    9.40
   6   5   3   55.79   10.50
   6   5   3   61.79    9.60
   6   5   3   55.79    7.50
   7  -5   3   78.79   12.50
   7  -5   3   75.59   11.20
   7  -5   3   72.89   12.50
   7   5  -3   82.59   12.90
   7  -5   3   71.89   18.40
   7   5  -3   90.19   19.70
  -7  -5  -3   77.49   10.90
   7   5   3  117.29   13.30
   7   5   3  125.49   11.90
   7  -5  -3  119.79   12.60
   7  -5  -3  119.09   13.40
  -7   5  -3  116.79   11.30
  -7  -5   3  119.49   12.40
   7  -5  -3  103.39   17.60
   7   5   3  111.09   20.00
   8  -5   3  399.76   39.90
   8   5  -3  424.66   35.90
   8  -5   3  430.36   35.90
   8  -5   3  434.96   35.70
   8   5  -3  377.66   40.80
  -8  -5  -3  420.36   35.40
  -8  -5  -3  404.86   34.00
   8   5   3  260.37   34.70
   8   5   3  257.17   33.90
   8  -5  -3  263.67   35.00
  -8  -5   3  254.47   34.20
   8  -5  -3  256.07   34.40
   9   5  -3    2.70    2.90
   9  -5   3    3.20    2.90
  -9  -5  -3    3.30    3.90
   9  -5   3    6.10    5.70
  -9   5  -3    6.90    2.70
   9  -5  -3    5.20    2.50
   9  -5  -3    8.30    3.50
  -9  -5   3    9.00    3.70
   9   5   3    3.90    3.10
   0   6   3  464.45   44.70
   0  -6   3  459.95   44.90
   0  -6  -3  475.45   48.70
   0   6  -3  451.85   44.10
   0  -6   3  467.85   45.20
   0  -6   3  472.95   45.50
   0   6  -3  434.36   48.00
   0  -6  -3  468.85   45.50
   0  -6  -3  473.15   47.90
   0  -6  -3  469.05   45.60
   0  -6  -3  451.65   44.90
   0   6  -3  472.45   44.90
   0  -6  -3  480.85   45.10
   0   6   3  462.75   44.80
   1  -6   3  721.73   66.29
   1  -6   3  663.13   68.59
  -1  -6  -3  736.83   69.89
   1  -6   3  693.63   66.79
  -1  -6  -3  734.03   66.79
   1  -6   3  728.03   66.29
   1   6  -3  745.83   70.39
  -1  -6  -3  717.33   68.09
   1   6  -3  716.73   66.19
  -1  -6  -3  743.43   66.69
  -1   6   3  765.42   65.39
  -1  -6  -3  735.13   66.19
   1   6  -3  733.43   65.99
   1   6  -3  714.33   65.19
  -1   6  -3  661.03   70.19
  -1  -6   3  636.14   66.29
   1   6   3  633.74   65.29
   1  -6  -3  614.44   68.89
  -1   6  -3  649.64   65.29
  -1   6  -3  621.14   67.99
  -1  -6   3  653.03   66.49
   1  -6  -3  666.93   69.99
   1  -6  -3  669.23   66.49
   1   6   3  649.34   65.89
  -1  -6   3  618.94   65.79
  -2   6   3 1122.29  103.89
   2  -6   3 1094.89  105.09
  -2  -6  -3 1051.99  108.89
  -2  -6  -3 1112.49  105.39
   2   6  -3 1089.69  105.89
  -2  -6  -3 1091.79  104.49
   2  -6   3 1117.09  108.79
   2  -6   3  866.01  105.99
   2  -6   3 1051.49  105.19
  -2   6   3 1126.79  107.89
   2   6  -3 1116.69  109.19
  -2  -6  -3 1097.49  104.79
  -2  -6   3 1085.29  104.29
  -2   6  -3 1095.79  109.29
  -2  -6   3 1094.49  105.09
   2  -6  -3 1129.89  107.59
   2  -6  -3 1111.49  104.79
   2  -6  -3 1132.99  105.69
   2   6   3 1116.49  104.79
   2   6   3 1095.29  103.59
   2  -6  -3 1157.88  109.39
   2  -6  -3 1166.18  108.49
   3   6  -3  910.61   91.29
   3   6  -3  879.91   95.89
   3  -6   3  897.11   91.69
  -3   6   3  867.21   94.19
   3  -6   3  912.71   95.59
  -3  -6  -3  828.62   93.09
  -3   6   3  845.02   90.19
  -3  -6  -3  858.01   90.89
   3  -6   3  884.01   90.99
   3  -6   3  861.21   91.49
   3   6  -3  859.81   91.89
   3  -6   3  893.41   94.89
  -3  -6  -3  867.81   91.79
   3  -6  -3 1038.60   94.29
   3   6   3 1046.10   97.59
   3  -6  -3 1033.70   91.79
   3   6   3 1055.59   91.29
  -3   6  -3 1006.50   96.59
   3   6   3 1022.40   91.89
   3  -6  -3 1013.30   95.49
  -3  -6   3 1017.10   91.79
   3  -6  -3 1025.00   92.19
   3  -6  -3 1042.80   91.49
   3  -6  -3 1127.09   91.79
   3  -6  -3 1021.50   96.39
   4   6  -3   13.20    3.80
  -4  -6  -3   13.30    4.50
   4  -6   3   10.90    3.80
  -4   6   3   12.10    8.60
  -4  -6  -3   11.10    3.70
   4  -6   3   12.20    9.20
   4   6  -3   12.90   10.00
   4  -6   3   11.70    4.10
   4  -6   3   14.30    4.60
   4   6  -3   10.30    4.20
   4  -6   3   11.60    7.00
   4  -6   3   10.80    3.60
   4  -6  -3    2.40    2.80
   4   6   3    1.40    3.20
  -4  -6   3    1.70    3.20
   4   6   3    2.60    9.00
   4   6   3    3.20    2.80
   4  -6  -3    4.20    6.30
   4  -6  -3    2.10    8.50
   4  -6  -3    3.50    3.10
   4  -6  -3    2.20    3.50
   5   6  -3  754.92   66.69
   5  -6   3  726.73   59.19
   5  -6   3  752.52   65.29
   5  -6   3  732.83   60.29
   5   6  -3  707.23   59.59
   5   6  -3  729.23   60.89
  -5  -6  -3  724.83   60.49
  -5  -6  -3  698.53   58.89
   5  -6   3  742.03   60.49
   5  -6   3  737.23   60.19
   5   6   3  478.95   58.69
   5  -6  -3  488.95   63.29
  -5   6  -3  461.35   58.59
   5   6   3  504.95   59.69
   5  -6  -3  486.15   59.19
   5   6   3  523.15   65.09
   5  -6  -3  476.35   59.09
  -5  -6   3  493.75   59.19
   5  -6  -3  486.75   59.49
   5  -6  -3  481.05   61.49
   6  -6   3   92.99   19.50
   6  -6   3   90.09   11.80
   6   6  -3   77.49   20.60
   6  -6   3   89.09   13.20
   6  -6   3   96.39   13.30
   6   6  -3  104.39   14.50
  -6  -6  -3   88.49   13.40
   6  -6   3   87.39   13.40
  -6  -6  -3   87.49   11.60
   6  -6  -3  126.29   13.10
  -6  -6   3  121.19   13.00
   6  -6  -3  119.19   18.10
   6   6   3  132.09   21.80
   6   6   3  120.49   12.60
  -6   6  -3  125.29   12.30
   6  -6  -3  128.39   14.20
   6   6   3  120.09   13.90
   7   6  -3    6.50    4.30
  -7  -6  -3    8.00    4.40
   7  -6   3    5.30    4.00
   7   6  -3    8.50    9.00
   7  -6   3    8.10    3.00
   7  -6   3    7.00    4.00
   7  -6   3    9.10    9.10
  -7  -6  -3    6.00    2.80
   7   6   3   12.70    3.60
   7   6   3   11.50    4.50
   7  -6  -3   10.70    4.40
   7  -6  -3   13.40    4.10
  -7  -6   3   13.30    4.20
   7   6   3    5.50    8.70
  -7   6  -3    9.30    2.90
   8   6  -3  141.89   16.70
   8  -6   3  148.89   16.40
   8  -6   3  121.19   27.20
  -8  -6  -3  149.99   16.40
  -8   6   3  141.99   15.20
   8  -6   3  143.99   16.60
   8  -6  -3  161.78   17.00
   8  -6  -3  144.59   15.90
  -8   6  -3  152.68   15.10
  -8  -6   3  151.58   15.80
   8   6   3  154.38   16.60
   0  -7  -3 2147.59  207.28
   0  -7   3 2136.29  206.88
   0   7   3 2146.09  205.78
   0  -7   3 2245.18  207.28
   0   7   3 2081.09  206.38
   0   7  -3 2214.58  209.98
   0  -7  -3 2185.08  206.58
   0  -7   3 2195.08  206.58
   0   7  -3 2212.98  206.68
   0  -7  -3 2207.88  209.38
   0  -7  -3 2196.78  206.58
   0  -7  -3 2180.18  211.18
   1  -7   3  302.27   27.60
  -1  -7  -3  308.67   27.80
   1  -7   3  304.87   27.60
   1  -7   3  308.97   28.10
   1   7  -3  321.47   27.30
   1   7  -3  330.77   33.60
  -1   7   3  298.67   26.50
  -1  -7  -3  318.07   27.60
   1  -7   3  301.07   32.60
  -1  -7  -3  300.57   28.20
  -1  -7  -3  314.07   32.00
   1  -7   3  304.47   28.40
  -1   7   3  296.97   33.50
  -1  -7  -3  291.47   30.50
  -1   7  -3  239.08   31.70
  -1  -7   3  235.98   27.10
  -1   7  -3  226.58   30.10
   1   7   3  257.67   27.20
  -1  -7   3  241.28   27.60
   1   7   3  232.98   26.30
   1  -7  -3  243.88   27.70
  -1  -7   3  245.68   27.80
   1  -7  -3  222.28   33.80
  -1   7  -3  255.37   26.40
   1  -7  -3  238.78   27.40
   1  -7  -3  241.88   31.60
   1   7   3  264.17   34.20
   2   7  -3  245.48   28.70
   2  -7   3  245.78   22.40
   2   7  -3  242.48   21.80
  -2   7   3  232.08   20.50
  -2  -7  -3  239.48   22.40
  -2  -7  -3  240.18   25.70
   2  -7   3  238.58   21.80
   2  -7   3  264.87   28.80
  -2   7   3  214.08   26.80
   2  -7   3  253.27   22.40
   2  -7   3  241.58   21.50
   2  -7   3  234.58   27.10
  -2  -7  -3  233.28   21.40
   2  -7  -3  195.48   25.40
   2  -7  -3  182.48   21.40
   2  -7  -3  185.98   26.10
  -2  -7   3  178.58   21.70
  -2   7  -3  174.98   25.90
   2  -7  -3  180.68   22.30
  -2  -7   3  169.38   20.90
   2   7   3  186.48   28.70
  -2  -7   3  176.78   21.50
   2  -7  -3  186.88   26.20
   2  -7  -3  183.28   21.60
  -2   7  -3  176.98   20.30
   2   7   3  178.68   21.20
   3   7  -3  132.79   24.00
   3  -7   3  135.49   16.60
  -3  -7  -3  136.29   15.70
   3   7  -3  134.29   16.20
  -3  -7  -3  126.49   16.60
   3  -7   3  121.39   21.90
   3  -7   3  137.29   16.60
   3  -7   3  131.69   15.70
   3  -7  -3  160.88   16.60
   3  -7  -3  161.78   20.60
   3  -7  -3  175.18   16.70
   3   7   3  159.38   16.10
   3   7   3  168.38   25.50
   3  -7  -3  174.08   16.60
  -3  -7   3  166.18   16.70
   3  -7  -3  170.08   23.10
   3  -7  -3  166.38   17.40
   4   7  -3  239.68   26.00
   4  -7   3  257.97   32.30
   4  -7   3  244.58   25.40
  -4  -7  -3  239.98   26.70
   4   7  -3  261.97   34.00
  -4  -7  -3  243.58   25.40
   4  -7   3  247.48   26.80
   4  -7   3  241.08   26.20
   4  -7  -3  266.87   30.10
  -4   7  -3  256.07   25.80
   4  -7  -3  258.17   26.20
   4  -7  -3  264.17   26.30
   4  -7  -3  262.27   26.80
   4  -7  -3  253.07   32.00
  -4  -7   3  258.87   26.20
   4   7   3  257.17   25.80
   4  -7  -3  257.37   26.10
   4   7   3  248.68   33.90
   5  -7   3  112.29   19.10
   5   7  -3  101.89   20.70
   5  -7  -3   54.09    8.70
   5   7   3   56.99    9.30
  -5  -7   3   61.89    8.80
   5   7   3   56.59    8.60
  -5   7  -3   61.89    8.40
   5   7   3   59.29   19.30
   5  -7  -3   57.19   14.60
   5  -7  -3   54.99    8.70
   5  -7  -3   61.49    9.60
  -6  -7  -3   83.69    9.10
  -6  -7  -3   82.19   11.00
   6   7  -3   70.99   21.20
   6  -7   3   85.59   11.00
   6  -7   3   84.69   10.80
   6  -7   3   80.59   18.40
   6  -7   3   76.39    9.00
   6  -7   3   84.99   10.70
   6   7  -3   83.89   11.30
   6   7   3   66.19   10.30
  -6  -7   3   69.59    9.80
   6  -7  -3   63.59    9.60
   6  -7  -3   70.29   10.70
   6   7   3   54.29   20.70
   6   7   3   68.79    9.50
  -6   7  -3   64.79    9.30
   7   7  -3    1.30    8.60
   7  -7   3    0.50    3.30
   7  -7   3    4.10    8.40
  -7   7   3    0.90    2.10
  -7  -7  -3    1.20    3.60
   7  -7   3    0.00    3.10
   7   7  -3   -0.10    3.30
   7   7   3    1.80    3.20
  -7   7  -3    0.70    2.10
   7   7   3   -1.10    8.80
   7  -7  -3   -0.60    2.60
   7  -7  -3   -0.80    3.10
  -7  -7   3   -0.90    2.70
   7   7   3    0.60    2.60
   8  -7   3  265.47   25.50
  -8   7   3  261.07   24.50
  -8  -7  -3  269.77   25.40
  -8   7  -3  244.88   24.40
  -8  -7   3  227.48   24.70
   8  -7  -3  226.48   24.90
   8  -7  -3  246.68   25.60
   0  -8  -3   31.10   11.90
   0  -8  -3   21.00    5.10
   0   8   3   21.10    9.70
   0   8  -3   27.20    9.20
   0   8  -3   23.90    4.70
   0  -8  -3   25.70    6.00
   0  -8   3   22.40    5.80
   0  -8   3   25.70    4.90
   0  -8   3   24.60    5.00
  -1  -8  -3  502.95   51.29
   1  -8   3  474.45   51.19
   1  -8   3  459.35   51.19
  -1   8   3  477.35   55.99
  -1  -8  -3  469.05   51.79
   1   8  -3  533.45   56.49
   1  -8   3  491.15   51.99
  -1  -8  -3  473.85   51.09
   1  -8   3  490.85   51.79
  -1   8  -3  589.04   51.49
   1  -8  -3  573.84   51.59
   1  -8  -3  578.24   55.69
   1   8   3  587.74   58.39
   1  -8  -3  578.44   51.89
  -1  -8   3  578.24   52.09
   1   8   3  550.14   51.19
  -1  -8   3  550.54   51.19
  -1  -8   3  567.44   51.69
   2  -8   3   44.20   16.10
   2  -8   3   44.20    6.80
  -2  -8  -3   36.10    6.80
   2  -8   3   43.20    8.10
  -2  -8  -3   42.90    7.00
   2  -8   3   40.20    7.70
   2  -8   3   43.50    7.40
   2   8  -3   38.20   16.50
  -2  -8  -3   44.20    7.90
   2  -8  -3   57.49    7.70
   2   8   3   72.29   18.90
  -2  -8   3   61.09    8.20
   2  -8  -3   58.69    9.00
   2  -8  -3   61.79    8.00
  -2   8  -3   62.39    7.70
   2  -8  -3   50.99   13.10
   2  -8  -3   62.59   15.00
   2   8   3   57.39    7.10
  -2  -8   3   57.89    7.80
   3  -8   3  165.18   21.10
  -3  -8   3  102.09   12.30
   3   8   3   93.39   11.70
   3  -8  -3   97.49   12.30
   3  -8  -3  100.89   12.30
  -3  -8   3  101.99   12.50
   3  -8  -3  100.99   13.10
   3  -8  -3   93.39   12.20
   3  -8  -3  104.29   19.40
   3   8   3   99.79   22.00
   3  -8  -3  110.19   17.10
  -3   8  -3  103.39   12.10
   4  -8   3  168.68   21.20
  -4  -8  -3  163.38   19.90
   4  -8   3  178.68   21.00
   4  -8   3  172.28   20.70
   4   8  -3  190.78   29.00
   4  -8   3  173.78   19.80
  -4  -8  -3  171.98   21.00
   4  -8   3  174.08   27.00
   4  -8  -3  217.68   25.70
   4  -8  -3  214.18   21.00
   4  -8  -3  212.98   21.00
   4   8   3  241.88   30.60
  -4   8  -3  215.48   20.60
   4   8   3  212.98   20.60
  -4  -8   3  216.88   21.00
   4  -8  -3  212.08   21.60
  -5  -8  -3  475.45   47.60
   5  -8   3  483.05   48.80
   5  -8   3  498.85   49.00
   5  -8   3  463.85   47.60
  -5  -8  -3  472.15   48.80
   5  -8   3  471.15   48.60
  -5  -8   3  491.15   48.50
  -5   8  -3  494.75   48.10
   5   8   3  583.04   66.29
   5  -8  -3  501.75   48.50
   5   8   3  482.35   48.10
   5  -8  -3  504.55   49.00
   5  -8  -3  494.05   48.40
   6  -8   3   24.60    6.10
   6  -8   3   25.90    6.30
  -6  -8  -3   21.30    4.80
   6   8  -3   16.40    9.80
   6  -8   3   12.30    8.60
  -6  -8  -3   25.30    6.30
   6  -8   3   23.70    6.50
  -6  -8   3   27.60    5.50
   6   8   3   30.90    5.90
   6  -8  -3   23.50    5.10
   6  -8  -3   24.50    6.80
   6   8   3   15.30    9.90
  -6   8  -3   24.70    5.10
   7  -8   3   30.60    6.30
  -7   8   3   28.30    5.30
  -7  -8  -3   31.60    6.40
   7  -8   3   29.00    6.50
   7  -8  -3   46.00    7.00
   7   8   3   45.70    6.10
  -7   8  -3   46.90    5.50
  -7  -8   3   42.10    5.90
   0  -9  -3  204.68   20.80
   0  -9  -3  196.98   21.30
   0  -9   3  196.98   20.60
   0   9  -3  201.18   26.80
   0  -9   3  197.38   20.50
   0   9  -3  201.58   20.40
   0  -9   3  196.98   21.30
   0  -9   3  200.58   21.20
   0   9   3  210.58   28.60
   1  -9   3  186.58   18.30
   1  -9   3  185.58   17.50
  -1  -9  -3  189.78   18.40
  -1  -9  -3  182.38   17.10
  -1  -9  -3  186.88   17.50
   1   9  -3  198.08   24.70
   1  -9   3  189.28   17.30
   1  -9   3  211.68   26.10
   1   9   3  139.49   25.10
  -1  -9   3  142.59   17.70
   1  -9  -3  144.09   18.40
  -1   9  -3  145.79   17.10
   1   9   3  140.49   17.00
   1  -9  -3  141.49   17.60
  -1  -9   3  143.79   17.30
  -1  -9   3  148.59   17.10
   1  -9  -3  151.38   17.40
   1  -9  -3  150.08   22.60
   2  -9   3   18.40    4.50
   2  -9   3    8.60    8.20
   2   9  -3   20.60   10.50
   2  -9   3   18.80    5.70
  -2  -9  -3   21.30    6.20
  -2  -9  -3   20.40    5.00
   2  -9   3   21.40    6.10
  -2  -9  -3   22.10    4.70
   2  -9  -3   20.50    8.00
   2   9   3   25.60    5.10
  -2  -9   3   28.20    6.30
   2  -9  -3   21.60    5.40
   2  -9  -3   27.60    5.90
  -2  -9   3   25.70    5.50
   2   9   3   23.60   11.60
  -2   9  -3   27.10    5.60
   2  -9  -3   25.10    6.00
   2  -9  -3   26.60    6.80
   3  -9   3  155.28   15.80
   3  -9   3  151.18   21.90
  -3  -9  -3  151.08   15.10
   3   9  -3  157.18   24.30
  -3  -9  -3  152.78   16.20
   3  -9   3  164.88   16.50
   3  -9   3  151.88   14.70
  -3  -9  -3  160.88   15.10
   3  -9   3  162.98   16.20
   3   9   3  121.29   14.90
  -3  -9   3  124.99   15.50
   3  -9  -3  119.49   15.10
   3   9   3  111.89   24.10
  -3  -9   3  127.39   15.30
   3  -9  -3  125.39   15.30
   3  -9  -3  122.79   15.30
   3  -9  -3  114.19   20.30
  -3   9  -3  131.69   15.20
   3  -9  -3  129.69   16.20
   4  -9   3  606.74   64.49
  -4  -9  -3  592.64   59.79
   4   9  -3  587.64   65.49
   4  -9   3  632.04   60.29
  -4  -9  -3  620.44   60.49
   4  -9   3  609.54   60.29
   4  -9   3  636.44   60.59
   4  -9   3  607.44   59.39
  -4  -9  -3  623.14   59.39
   4   9   3  619.64   59.79
  -4  -9   3  617.14   59.99
  -4  -9   3  626.54   60.19
   4  -9  -3  632.94   60.59
  -4   9  -3  630.74   59.79
   4  -9  -3  628.34   60.09
   4   9   3  589.74   66.19
   4  -9  -3  608.74   59.99
   5  -9   3    6.00    8.10
   5  -9   3   -0.30    3.10
   5   9  -3   -0.40    8.70
  -5  -9  -3    1.10    3.30
   5  -9   3    1.50    3.00
  -5  -9  -3    1.70    2.40
   5  -9   3    2.00    3.10
  -5   9  -3    2.00    2.60
   5   9   3    0.60    9.40
  -5  -9   3    1.30    2.80
  -5  -9   3    1.60    2.90
   5  -9  -3    2.60    2.50
   5  -9  -3    3.00    3.20
   5  -9  -3    2.40    2.80
   5   9   3    1.60    2.80
   6  -9   3   62.19    7.90
  -6   9   3   61.59    7.20
   6  -9   3   62.49    7.90
  -6  -9  -3   65.09    8.10
   6  -9  -3   50.99    8.20
  -6  -9   3   47.20    7.30
  -6  -9   3   45.10    7.10
   6   9   3   46.90    7.30
  -6   9  -3   47.40    6.80
   7  -9   3   83.39   10.80
   7  -9   3   83.19   10.60
  -7  -9  -3   78.69   10.20
  -7  -9  -3   82.29   10.60
  -7   9   3   79.79   10.00
  -7  -9   3  105.79   10.50
  -7   9  -3  116.39   10.20
   7  -9  -3  114.49   11.30
  -7  -9   3  120.49   10.70
   0 -10   3   20.20    5.00
   0 -10   3   22.30    5.50
   0 -10  -3   19.10    6.20
   0 -10   3   21.20    5.60
   0 -10   3   20.80    4.50
   0 -10  -3   20.40    5.30
   0 -10  -3   18.90    5.40
   0  10  -3   20.50    4.00
   1 -10   3  169.58   19.30
   1 -10   3  172.38   20.10
  -1 -10  -3  168.48   20.10
  -1 -10  -3  172.38   19.60
   1 -10   3  174.68   20.20
   1  10  -3  136.89   28.50
   1 -10   3  162.88   26.00
   1 -10  -3  219.08   20.10
  -1 -10   3  211.08   19.80
  -1  10  -3  206.08   19.50
   1 -10  -3  185.58   24.80
  -1 -10   3  204.38   20.40
   1  10   3  200.78   28.50
   1 -10  -3  209.68   21.10
   1 -10  -3  211.78   20.30
  -1 -10   3  215.08   20.40
   2 -10   3  180.68   26.40
   2  10  -3  167.28   32.10
   2 -10   3  175.98   26.40
  -2 -10  -3  178.88   26.60
   2  10   3  302.67   26.60
  -2  10  -3  307.87   26.60
  -2 -10   3  311.57   27.20
   2  10   3  279.47   34.60
   2 -10  -3  297.17   26.90
   2 -10  -3  295.97   27.00
   2 -10  -3  289.37   26.80
  -2 -10   3  312.07   26.80
   2 -10  -3  311.87   27.80
   3 -10  -3   48.40    7.50
   3 -10  -3   48.80    7.30
   3  10   3   47.50   18.60
   3 -10  -3   49.50    7.00
  -3 -10   3   49.40    7.10
   3 -10  -3   54.69    8.60
   3  10   3   46.80    7.10
  -3 -10   3   54.89    7.90
  -3  10  -3   51.39    7.10
   4  10  -3  242.68   33.80
   4 -10   3  251.17   27.10
  -4 -10  -3  250.87   26.60
  -4 -10  -3  272.57   27.50
  -4 -10  -3  245.38   26.40
   4 -10   3  261.17   27.40
   4 -10   3  244.88   32.20
   4 -10   3  261.57   27.40
  -4  10  -3  302.47   26.90
   4 -10  -3  266.77   26.90
   4 -10  -3  276.87   27.10
  -4 -10   3  284.77   27.00
   4  10   3  285.37   27.00
   4 -10  -3  279.87   27.60
   4  10   3  260.57   35.00
  -4 -10   3  290.17   27.30
   5 -10   3  164.68   16.50
  -5 -10  -3  141.49   17.10
  -5  10   3  152.58   16.00
  -5 -10  -3  160.18   16.60
   5 -10   3  164.28   16.60
   5 -10   3  157.08   17.10
   5 -10  -3  156.78   16.70
  -5  10  -3  156.38   15.90
   5 -10  -3  129.69   16.00
  -5 -10   3  155.68   16.30
  -5 -10   3  151.48   16.10
  -6 -10  -3   77.09    8.10
   6 -10   3   83.59    8.90
  -6 -10  -3   83.19    8.70
  -6  10   3   82.99    8.20
   6 -10   3   84.79    8.70
  -6 -10   3   59.99    8.20
   6 -10  -3   60.19    8.70
  -6  10  -3   57.09    7.80
  -6 -10   3   57.19    8.00
   0 -11   3   89.39   10.80
   0 -11  -3   87.19   10.40
   0 -11  -3   92.89   11.40
   0 -11  -3   89.39   10.60
   0 -11   3   88.59    9.80
   0 -11   3   76.19   18.60
   0 -11   3   89.59   10.60
  -1 -11  -3  522.25   45.30
   1 -11   3  442.76   49.99
   1 -11   3  495.75   44.90
  -1 -11  -3  504.15   45.70
  -1 -11  -3  489.45   46.20
   1 -11   3  494.25   45.60
   1 -11   3  519.95   45.80
  -1  11   3  496.95   45.00
  -1  11  -3  418.86   44.70
   1 -11  -3  455.25   45.50
  -1 -11   3  433.06   45.50
   1 -11  -3  431.76   45.80
   1 -11  -3  404.46   45.10
  -1 -11   3  448.36   45.50
   1 -11  -3  434.56   45.20
  -1 -11   3  432.66   44.90
   2 -11   3    6.40    8.20
  -2 -11  -3    8.20    3.00
  -2 -11  -3    9.00    3.50
   2 -11   3   10.70    4.60
   2 -11   3   11.50    4.40
   2 -11   3    8.50    3.60
  -2  11   3   10.30    3.50
   2 -11  -3    9.70    4.50
  -2  11  -3   16.50    3.50
  -2 -11   3   12.00    4.50
   2 -11  -3    9.80    3.20
  -2 -11   3   14.20    3.70
   2 -11  -3   10.60    3.80
   2 -11  -3   16.70    4.30
  -2 -11   3   15.70    5.00
   3 -11   3  144.69   14.30
  -3 -11  -3  150.38   14.30
  -3 -11  -3  131.29   14.20
   3 -11   3  129.69   14.40
   3 -11   3  137.99   14.30
  -3  11   3  143.39   13.60
  -3 -11   3  113.39   14.10
   3 -11  -3  118.59   13.80
  -3 -11   3  118.39   13.40
  -3 -11   3  121.29   13.80
  -3  11  -3  113.09   13.30
   3 -11  -3  119.89   14.20
  -4 -11  -3  200.08   24.20
   4 -11   3  203.78   22.90
  -4  11   3  196.28   22.40
   4 -11   3  196.98   22.80
   4 -11   3  208.98   23.80
  -4 -11   3  257.97   22.70
  -4 -11   3  248.78   22.90
   4 -11  -3  246.18   22.90
   4 -11  -3  255.67   23.40
  -4  11  -3  251.27   22.50
   0 -12  -3    6.50    2.40
   0 -12  -3    5.50    2.80
   0 -12   3    7.50    4.20
   0 -12  -3    5.90    2.70
   1 -12   3  105.99   12.40
  -1 -12  -3  108.49   12.20
   1 -12   3  119.79   12.50
  -1 -12  -3  112.59   12.70
   1 -12   3  113.79   12.30
  -1 -12  -3  109.39   12.00
   1 -12  -3  113.59   12.60
   1 -12  -3  117.39   12.20
  -1 -12   3  106.89   11.60
  -1 -12   3  122.89   12.40
  -2 -12  -3  194.28   22.80
   2 -12   3  194.08   22.90
   2 -12   3  195.08   22.60
   2 -12   3  183.68   22.60
  -2 -12  -3  198.28   22.50
  -2 -12  -3  187.08   22.70
  -2  12   3  186.78   22.10
   2 -12  -3  282.97   23.20
  -2 -12   3  265.77   22.30
  -2  12  -3  260.57   22.20
   2 -12  -3  274.57   22.80
  -2 -12   3  290.67   22.90
   0   0  -4 3037.70  278.77
   0   0   4 3043.70  279.47
   0   0  -4 2583.54  279.27
   0   0   4 3156.08  280.17
  -1   0   4  409.66   37.70
   1   0  -4  395.96   39.80
   1   0  -4  416.46   37.80
  -1   0  -4  421.26   37.80
   1   0   4  374.06   39.30
  -1   0   4  400.76   39.60
   1   0  -4  377.16   39.30
  -1   0   4  422.16   38.30
  -1   0  -4  372.16   39.60
  -2   0  -4 2402.46  216.78
  -2   0   4 2303.07  219.18
   2   0  -4 2315.57  218.98
  -2   0  -4 2374.86  219.38
   2   0  -4 2088.19  218.98
   2   0   4 2278.27  218.68
   2   0  -4 2290.57  216.88
   2   0  -4 2266.47  216.88
   2   0  -4 2352.56  217.98
  -3   0   4  510.45   46.30
   3   0  -4  464.15   48.30
   3   0  -4  477.15   49.10
  -3   0   4  515.35   48.80
   3   0   4  481.35   49.40
   3   0  -4  480.15   46.60
  -3   0  -4  503.05   49.90
  -3   0   4  472.05   49.30
   3   0  -4  500.15   48.40
  -3   0  -4  486.35   46.40
   3   0  -4  484.85   46.60
   4   0  -4   60.39    8.20
   4   0  -4   62.29   10.20
  -4   0   4   68.59    6.40
   4   0  -4   65.99    7.00
   4   0  -4   66.09    8.60
   4   0   4   66.09    8.40
   4   0   4   75.39   10.90
   4   0   4   65.89    7.90
   4   0  -4   65.09    7.10
   4   0  -4   61.09   11.60
   4   0   4   64.29    7.90
  -4   0   4   63.39    9.80
   4   0   4   61.99    8.80
   4   0   4   60.19   12.70
   4   0  -4   62.19   10.80
  -4   0  -4   63.59   10.90
   5   0   4 1501.75  139.99
   5   0  -4 1476.85  136.89
  -5   0   4 1472.45  135.09
   5   0   4 1389.26  135.69
   5   0   4 1353.56  137.39
   5   0  -4 1419.56  137.99
  -5   0  -4 1456.15  140.69
  -5   0   4 1457.65  139.39
   5   0  -4 1364.16  135.79
   5   0  -4 1429.56  138.69
   5   0  -4 1420.06  138.69
   5   0   4 1476.95  137.29
   5   0  -4 1381.16  135.69
   5   0   4 1411.26  136.79
   5   0   4 1465.45  136.59
   5   0  -4 1422.76  137.09
   6   0  -4 1432.96  136.59
  -6   0   4 1412.76  139.79
  -6   0  -4 1346.67  135.99
   6   0   4 1466.95  140.09
  -6   0  -4 1409.86  141.19
   6   0  -4 1352.96  136.79
   6   0  -4 1426.06  135.39
   6   0  -4 1429.66  135.49
   6   0   4 1398.96  136.59
   6   0  -4 1384.76  138.59
   6   0  -4 1539.15  139.39
   6   0   4 1468.75  136.49
   6   0   4 1471.35  137.29
   7   0  -4    4.60    4.10
   7   0  -4    7.00    2.70
   7   0  -4    8.70    2.70
  -7   0  -4    6.90    3.00
   7   0  -4    9.80    7.60
   7   0  -4    9.60    4.10
   7   0   4    6.30    3.40
   7   0   4    6.00    3.80
   7   0   4    4.50    3.00
   7   0   4    4.60    3.00
   7   0   4   -3.20    7.50
   7   0   4    5.60    4.30
   8   0   4  127.79   16.00
   8   0  -4  137.99   19.90
  -8   0  -4  111.09   15.90
   8   0  -4  130.99   15.20
   8   0   4  137.09   15.30
   8   0  -4  119.39   15.00
   8   0  -4  132.59   15.80
   8   0  -4  116.99   15.30
   8   0   4  138.19   16.40
   8   0   4  122.39   15.20
   8   0   4  132.99   21.40
   9   0   4  249.28   25.90
   9   0   4  246.98   31.80
   9   0  -4  258.87   27.40
   9   0   4  275.47   27.30
   9   0  -4  265.37   27.00
   9   0   4  277.37   27.90
   9   0   4  255.17   26.00
  10   0   4    0.60    2.80
 -10   0  -4    2.10    1.90
  10   0  -4    2.90    2.70
  10   0   4    1.60    2.70
  10   0  -4   -1.10    2.30
   0  -1   4 4606.74  416.86
   0   1  -4 4634.84  416.96
   0   1  -4 4098.39  415.46
   0  -1   4 4104.49  415.46
   0   1   4 4355.96  416.96
   0  -1  -4 4630.74  415.56
   1   1  -4 2167.98  205.78
   1  -1   4 2183.48  205.98
  -1  -1  -4 2298.57  204.58
  -1  -1  -4 1890.51  205.08
  -1   1   4 2291.37  206.78
   1   1  -4 1916.91  204.38
  -1   1   4 2112.69  204.48
   1  -1   4 2279.17  206.48
   1   1  -4 2446.16  206.88
  -1  -1   4 1936.91  204.38
   1   1   4 1981.50  205.18
   1  -1  -4 2238.98  204.78
   1  -1  -4 2236.78  208.28
   1   1   4 2108.39  204.48
  -1   1  -4 2147.09  205.68
  -1   1  -4 2081.79  206.28
   1  -1  -4 2219.08  206.48
   1  -1  -4 2195.08  204.48
  -1   1  -4 2292.57  204.58
   1  -1  -4 2194.78  206.68
   1   1   4 2310.27  205.68
  -1  -1   4 2156.98  205.78
   2   1  -4  401.76   38.40
   2  -1   4  381.76   38.00
   2   1  -4  418.56   37.00
  -2  -1  -4  425.56   35.60
  -2   1   4  401.76   38.40
  -2   1   4  409.56   35.60
  -2   1   4  414.06   36.80
  -2  -1   4  349.47   35.40
   2   1   4  350.56   35.60
   2  -1  -4  359.66   37.90
   2  -1  -4  346.37   37.70
   2  -1  -4  346.17   36.70
   2  -1  -4  351.16   38.10
   2   1   4  347.17   37.80
  -2  -1   4  340.37   37.70
  -2   1  -4  357.96   38.10
   3   1  -4  368.06   43.20
  -3   1   4  396.36   42.20
   3  -1   4  405.76   42.10
   3  -1   4  391.56   42.20
   3   1  -4  384.96   41.60
   3   1  -4  377.96   42.50
   3  -1   4  372.96   43.20
   3  -1   4  376.16   41.30
  -3  -1  -4  402.96   40.30
  -3   1   4  404.96   40.20
   3   1  -4  371.16   40.60
   3   1  -4  380.66   40.50
  -3  -1  -4  404.56   43.60
   3  -1   4  377.26   41.00
   3  -1  -4  491.05   43.60
  -3   1  -4  466.35   40.30
   3  -1  -4  476.55   43.20
  -3  -1   4  484.85   40.10
   3   1   4  439.96   41.30
  -3   1  -4  492.15   44.40
   3   1   4  497.35   44.10
  -3  -1   4  489.85   43.80
   3  -1  -4  461.75   43.50
   3  -1  -4  477.95   42.50
  -4   1   4 1226.58  116.09
   4   1  -4 1246.78  116.09
  -4  -1  -4 1254.57  117.49
   4   1  -4 1243.98  113.39
   4  -1   4 1274.67  113.99
   4   1  -4 1220.08  116.49
  -4   1   4 1286.47  112.89
   4  -1   4 1258.57  116.89
   4   1  -4 1234.18  114.29
   4   1  -4 1279.27  114.69
   4   1  -4 1218.88  113.39
   4  -1   4 1296.87  114.59
   4  -1   4 1246.48  113.89
  -4  -1  -4 1209.38  113.89
   4  -1   4 1216.98  114.19
   4   1  -4 1244.78  114.59
   4  -1  -4 1137.29  114.29
   4  -1  -4 1122.09  115.79
   4   1   4 1142.89  113.99
   4  -1  -4 1113.19  115.29
   4   1   4 1149.69  113.49
   4  -1  -4 1166.58  116.09
  -4   1  -4 1141.09  117.29
  -4  -1   4 1162.98  112.69
   4   1   4 1184.68  116.79
   4  -1  -4 1091.59  113.99
   4   1   4 1134.49  114.19
   4   1   4 1103.89  113.99
   4   1   4 1138.59  114.59
   4  -1  -4 1131.99  115.69
   4   1   4 1154.28  116.29
   5  -1   4  733.03   71.99
   5   1  -4  728.63   73.29
   5   1  -4  762.42   71.39
   5   1  -4  746.13   73.69
  -5  -1  -4  794.92   75.29
  -5   1   4  773.72   69.39
  -5   1   4  737.43   73.39
  -5  -1  -4  751.02   70.49
   5   1  -4  730.43   72.59
   5   1  -4  739.13   70.09
   5   1  -4  747.13   69.99
   5  -1   4  766.12   74.39
   5  -1   4  781.02   70.69
   5  -1   4  642.64   71.59
   5   1   4  756.62   73.29
  -5  -1   4  761.72   69.19
   5  -1  -4  728.13   69.99
   5   1   4  749.82   70.29
  -5   1  -4  690.73   69.89
   5  -1  -4  680.63   70.99
   5  -1  -4  713.43   72.89
   5  -1  -4  722.53   69.89
   5   1   4  751.02   70.09
  -5   1  -4  745.93   74.99
   5  -1  -4  728.13   70.89
   5   1   4  739.13   70.19
   5   1   4  746.53   74.39
  -5  -1   4  717.13   75.29
   5   1   4  643.74   73.29
   5  -1  -4  671.13   72.59
   5  -1  -4  707.63   72.89
   5   1   4  747.73   71.19
  -6  -1  -4  170.48   18.30
   6   1  -4  175.38   19.20
   6   1  -4  170.28   22.90
   6   1  -4  175.98   19.80
   6  -1   4  191.68   18.90
   6  -1   4  182.48   19.90
   6  -1   4  170.88   24.10
   6  -1   4  184.78   19.40
   6   1  -4  181.18   17.90
  -6   1   4  169.58   22.30
   6   1  -4  180.78   17.80
  -6  -1  -4  169.98   23.90
   6  -1   4  179.58   18.80
   6  -1  -4  173.18   17.70
   6  -1  -4  170.28   19.50
   6   1   4  183.38   19.20
  -6   1  -4  172.38   23.70
   6   1   4  174.08   17.90
   6   1   4  179.78   18.10
   6  -1  -4  174.98   17.70
   6   1   4  168.38   19.20
   6   1   4  179.98   24.40
   6  -1  -4  174.88   19.20
   6   1   4  174.78   20.10
  -6  -1   4  173.98   22.90
   6   1   4  172.08   18.20
   6  -1  -4  172.68   22.20
   7  -1   4   78.39   10.70
   7   1  -4   71.99    7.40
   7  -1   4   73.69   16.40
   7   1  -4   70.19    7.20
   7   1  -4   67.69    9.50
   7   1  -4   61.49    9.70
   7   1  -4   71.29   14.60
   7   1  -4   71.59   14.40
  -7  -1  -4   66.09    7.80
   7  -1   4   67.19    9.30
   7  -1   4   67.59    8.50
   7  -1  -4   43.00    8.60
   7   1   4   43.40    8.80
   7   1   4   50.79    7.70
  -7   1  -4   39.30    7.50
   7  -1  -4   46.40   14.00
   7  -1  -4   46.70    6.70
   7   1   4   47.20   10.20
   7   1   4   51.79   16.30
   7   1   4   46.50    8.60
   7  -1  -4   44.60    6.80
   7   1   4   46.80    7.40
   7  -1  -4   43.60    9.40
   8  -1   4  323.47   35.00
   8  -1   4  300.97   38.70
   8  -1   4  295.17   33.20
   8   1  -4  306.97   34.60
   8  -1   4  319.37   34.40
   8   1  -4  313.67   34.30
   8  -1   4  291.97   33.10
   8   1   4  356.26   34.60
  -8   1  -4  348.77   33.40
   8   1   4  356.86   39.80
   8   1   4  373.46   35.50
   8  -1  -4  369.06   35.10
   8  -1  -4  360.96   34.40
   8   1   4  358.46   33.40
   8  -1  -4  344.67   37.90
   8   1   4  362.66   33.50
   9   1  -4  307.37   29.70
   9  -1   4  275.57   28.40
   9   1  -4  282.47   29.70
   9  -1   4  259.87   28.20
   9  -1   4  290.77   29.40
  -9  -1  -4  281.67   28.30
   9  -1   4  263.87   33.90
   9  -1   4  304.67   30.10
   9   1   4  297.47   30.20
   9   1   4  288.67   34.10
   9   1   4  278.67   28.40
   9   1   4  271.07   28.20
   9  -1  -4  298.77   29.80
   9  -1  -4  302.07   29.50
   9   1   4  291.47   29.50
  10   1  -4  150.58   16.30
  10  -1   4  161.78   16.60
  10  -1   4  159.58   17.00
  10   1  -4  153.98   16.70
 -10  -1  -4  151.38   15.60
  10  -1  -4  150.98   16.40
  10   1   4  155.98   16.60
 -10   1  -4  164.98   15.80
  10   1   4  153.38   17.00
  10  -1  -4  151.68   16.70
   0  -2  -4  189.58   18.70
   0  -2  -4  177.98   20.80
   0   2  -4  206.68   18.60
   0  -2  -4  198.98   20.50
   0   2  -4  183.48   20.60
   0  -2   4  195.78   20.70
   0   2   4  203.28   20.60
   0   2   4  196.88   18.70
   0   2  -4  200.28   20.80
   0  -2  -4  205.68   19.90
  -1   2   4  737.23   78.19
   1   2  -4  692.53   77.29
  -1  -2  -4  660.23   78.49
   1  -2   4  723.03   79.59
  -1  -2  -4  682.93   77.39
  -1   2   4  745.33   77.49
  -1   2   4  694.13   79.59
   1   2  -4  672.83   79.39
   1   2   4  936.71   77.49
   1   2   4  894.81   77.69
   1  -2  -4  863.81   78.29
   1  -2  -4  896.41   79.99
   1  -2  -4  904.31   77.49
   1  -2  -4  890.01   79.69
   1   2   4  878.81   78.99
   1  -2  -4  949.90   78.39
  -1   2  -4  895.41   78.69
   1   2   4  899.21   77.69
  -1   2  -4  866.41   79.89
  -1  -2   4  906.71   79.69
   2   2  -4 1403.96  134.29
  -2   2   4 1460.15  131.49
   2   2  -4 1396.96  132.19
  -2  -2  -4 1343.77  131.49
  -2   2   4 1387.26  134.59
   2  -2   4 1374.06  134.49
   2  -2   4 1428.06  133.99
   2  -2  -4 1466.65  133.99
  -2  -2   4 1340.67  133.79
   2   2   4 1309.97  131.39
   2   2   4 1390.36  133.69
   2  -2  -4 1431.76  134.29
  -2   2  -4 1346.87  134.39
   2   2   4 1373.76  131.79
   2   2   4 1400.96  131.79
   2  -2  -4 1415.36  132.79
   3  -2   4 1593.44  137.59
  -3   2   4 1677.73  136.69
  -3  -2  -4 1641.24  134.19
   3   2  -4 1562.94  135.49
   3  -2   4 1750.72  136.79
   3   2  -4 1582.34  134.99
   3   2  -4 1565.54  134.69
   3  -2   4 1584.54  134.99
   3  -2   4 1609.84  135.49
   3  -2   4 1576.74  135.49
  -3   2   4 1701.83  134.19
   3   2  -4 1620.34  138.09
   3   2   4 1257.07  134.49
   3   2   4 1214.78  134.59
   3   2   4 1217.78  136.69
   3   2   4 1213.48  134.59
  -3   2  -4 1282.87  137.79
   3   2   4 1198.08  134.99
   3   2   4 1241.88  134.09
   3  -2  -4 1265.87  136.79
   3  -2  -4 1245.18  136.99
  -3  -2   4 1283.77  136.99
   3  -2  -4 1236.38  135.79
   3  -2  -4 1164.98  134.99
  -3   2  -4 1440.86  135.39
   3   2   4 1190.48  135.49
   4   2  -4  537.65   48.90
   4  -2   4  531.85   51.29
   4  -2   4  544.55   48.60
   4   2  -4  538.45   48.60
   4  -2   4  541.85   48.50
   4  -2   4  536.75   47.90
   4   2  -4  550.74   51.69
   4  -2   4  552.14   48.60
  -4   2   4  579.14   47.00
  -4   2   4  560.84   50.29
  -4  -2  -4  499.45   47.80
   4  -2   4  536.25   49.10
   4   2  -4  530.75   47.50
   4   2  -4  536.85   47.50
   4  -2   4  563.24   48.00
   4  -2  -4  409.86   48.00
   4   2   4  440.46   48.10
   4   2   4  446.06   50.99
   4   2   4  446.66   47.50
  -4   2  -4  479.15   52.69
   4  -2  -4  472.25   50.39
   4   2   4  435.46   48.70
   4   2   4  439.16   47.50
   4  -2  -4  419.36   49.40
   4  -2  -4  451.65   50.49
  -4   2  -4  449.76   47.50
   4   2   4  440.76   48.30
   4  -2  -4  461.05   48.00
   4   2   4  448.46   47.60
   4   2   4  439.36   51.29
  -5   2   4 1293.97  114.39
   5  -2   4 1324.47  116.39
   5  -2   4 1067.09  124.09
   5   2  -4 1326.97  116.69
   5  -2   4 1277.67  115.59
   5   2  -4 1330.87  119.39
   5  -2   4 1299.37  116.09
   5   2  -4 1289.27  118.69
   5   2  -4 1274.77  116.29
   5   2  -4 1226.58  115.09
  -5  -2  -4 1333.07  120.69
  -5   2   4 1293.37  118.59
  -5  -2  -4 1265.07  115.39
   5   2  -4 1245.18  114.99
   5  -2   4 1295.77  115.49
   5  -2  -4 1146.29  118.19
   5   2   4  898.81  116.79
  -5   2  -4 1107.79  114.89
   5   2   4 1168.38  115.99
   5   2   4 1097.09  114.99
   5  -2  -4 1168.08  118.39
   5   2   4 1127.49  116.59
  -5   2  -4 1181.58  120.29
   5  -2  -4 1098.29  117.39
   5   2   4 1153.58  118.79
   5  -2  -4 1142.39  116.09
   6   2  -4  237.88   32.10
   6   2  -4  206.58   28.30
   6   2  -4  209.58   28.60
   6  -2   4  220.78   27.60
   6  -2   4  214.18   28.60
   6  -2   4  212.18   32.10
  -6  -2  -4  204.88   27.30
  -6   2   4  211.18   26.50
   6  -2   4  214.68   27.70
   6  -2   4  221.18   28.30
  -6   2   4  210.28   31.30
   6  -2  -4  321.47   28.70
   6  -2  -4  335.07   29.30
   6  -2  -4  342.47   31.80
  -6  -2   4  322.37   33.90
   6   2   4  348.67   27.90
  -6   2  -4  317.87   27.30
   6   2   4  357.36   28.00
   6   2   4  334.37   27.80
   6   2   4  343.57   30.20
   6   2   4  339.07   29.00
   6   2   4  345.87   34.70
   6   2   4  326.07   29.10
   7  -2   4   31.90    5.90
   7   2  -4   24.60    8.80
   7   2  -4   35.80    7.70
   7  -2   4   34.60    7.30
   7  -2   4   38.40    8.10
   7   2  -4   36.80    7.70
   7  -2   4   27.90    9.90
   7  -2  -4   20.40    7.50
   7   2   4   20.00    5.20
   7  -2  -4   25.10    4.40
   7   2   4   15.80    6.70
   7  -2  -4   23.40    6.60
   7   2   4   19.80   10.10
   7   2   4   21.90    8.00
   7  -2  -4   17.10    7.60
   7   2   4   25.50    5.00
   7  -2  -4   22.10    4.10
   7   2   4   21.10    5.40
   7   2   4   20.10    6.70
   8  -2   4  145.59   18.20
   8  -2   4  143.39   16.90
   8  -2   4  135.89   24.80
   8   2  -4  153.38   18.50
   8   2  -4  138.49   18.30
   8  -2   4  157.78   18.90
  -8  -2  -4  139.59   16.90
   8  -2   4  146.89   16.80
   8   2   4  157.68   25.20
   8   2   4  182.28   17.00
   8   2   4  179.78   17.20
   8   2   4  183.48   19.70
   8  -2  -4  178.28   18.90
   8   2   4  175.18   18.60
   8  -2  -4  157.18   24.00
   8  -2  -4  171.18   16.60
   8  -2  -4  171.68   16.70
   8  -2  -4  178.98   18.30
  -8   2  -4  177.68   17.50
   9  -2   4  142.79   22.40
   9  -2   4  146.79   16.30
   9   2  -4  164.68   17.70
   9  -2   4  153.08   16.50
   9   2  -4  163.58   17.80
   9  -2   4  170.88   18.20
   9  -2   4  174.78   17.90
  -9  -2  -4  155.78   16.30
  10   2  -4   41.60    6.70
  10   2  -4   45.70    6.50
  10  -2   4   45.80    7.10
  10  -2   4   52.29    6.80
  10   2   4   41.60    7.10
  10  -2  -4   45.10    7.00
  10  -2  -4   45.70    6.30
  10   2   4   43.50    6.50
   0  -3   4  377.16   37.80
   0  -3  -4  362.06   34.90
   0  -3  -4  383.76   36.80
   0   3  -4  371.96   37.80
   0   3   4  360.36   34.90
   0  -3  -4  386.96   37.40
   0  -3  -4  350.36   37.10
   0   3  -4  343.77   37.10
  -1  -3  -4 2282.37  217.88
   1  -3   4 2388.26  219.28
  -1   3   4 2348.47  215.98
   1   3  -4 2272.87  215.78
  -1  -3  -4 2326.87  215.98
  -1   3   4 2336.57  219.08
   1   3  -4 2341.67  218.68
  -1  -3  -4 2490.25  218.08
  -1  -3  -4 2301.97  218.38
   1  -3  -4 2237.38  217.58
   1   3   4 2217.08  215.88
   1  -3  -4 2262.67  218.78
   1  -3  -4 2211.18  218.28
  -1   3  -4 2232.78  218.98
  -1  -3   4 2226.08  218.78
  -1   3  -4 2130.29  217.18
  -2  -3  -4  445.86   42.40
   2   3  -4  409.36   42.30
  -2   3   4  445.36   41.10
   2   3  -4  428.86   44.80
  -2  -3  -4  429.26   41.00
   2   3  -4  393.86   41.70
   2   3  -4  412.26   41.20
  -2   3   4  434.56   42.80
  -2  -3  -4  404.56   41.60
   2  -3   4  409.26   41.70
   2  -3   4  403.36   41.90
  -2  -3  -4  425.96   43.00
   2  -3   4  408.66   44.20
   2  -3  -4  423.26   42.20
   2  -3  -4  475.15   44.60
   2   3   4  466.85   41.00
  -2  -3   4  453.95   44.40
  -2   3  -4  451.35   44.60
   2  -3  -4  430.96   44.20
   2   3   4  445.66   41.60
   2  -3  -4  452.45   42.90
   2  -3  -4  440.36   42.80
   2   3   4  446.06   42.80
  -3  -3  -4 1228.98  128.89
  -3  -3  -4 1131.29  127.79
   3   3  -4 1049.89  128.29
   3  -3   4 1247.18  128.29
  -3   3   4 1245.98  127.19
   3  -3   4 1231.18  130.49
   3  -3   4 1213.18  129.79
   3  -3   4 1145.69  128.29
   3  -3   4 1208.68  128.19
   3   3  -4 1174.88  127.89
  -3   3   4 1168.28  129.19
   3   3  -4 1210.08  130.89
  -3  -3  -4 1198.38  127.19
   3   3  -4 1172.78  128.39
   3  -3   4 1165.88  127.79
   3   3   4 1482.25  127.79
   3   3   4 1546.65  127.19
   3   3   4 1517.95  127.99
   3  -3  -4 1459.45  128.59
   3   3   4 1540.45  130.99
  -3   3  -4 1523.65  131.99
   3  -3  -4 1502.45  131.39
   3   3   4 1467.75  127.79
   3   3   4 1518.65  128.59
   3   3   4 1526.95  128.59
   3  -3  -4 1553.24  131.19
   3   3   4 1499.95  129.29
   3  -3  -4 1456.65  128.29
   3  -3  -4 1491.65  129.59
   3  -3  -4 1513.05  128.09
   4  -3   4  994.40   96.09
   4  -3   4  960.90   96.09
   4   3  -4  956.50   95.59
  -4   3   4  942.21   97.59
  -4  -3  -4  959.70   96.49
   4  -3   4  964.40   96.09
   4  -3   4  950.10   98.89
  -4   3   4  943.11   94.69
  -4  -3  -4  870.91   95.39
   4   3  -4  927.41   96.29
  -4  -3  -4  930.21   95.49
   4  -3   4  919.01   97.39
   4   3  -4  918.91   98.99
   4   3  -4  976.20   96.29
   4  -3   4  978.80   95.59
   4  -3   4  948.01   95.49
   4   3   4 1051.89   96.89
   4   3   4 1039.30  100.19
   4  -3  -4 1015.90   96.09
   4   3   4 1094.19   99.49
   4   3   4 1066.39   95.49
   4  -3  -4 1033.90   95.89
   4   3   4 1054.09   95.49
   4   3   4 1071.39   96.39
   4  -3  -4 1068.29   99.19
   4  -3  -4 1067.59   98.99
   4  -3  -4 1024.20   97.59
   4   3   4 1061.69   95.39
   4  -3  -4 1002.90   95.79
  -4   3  -4 1086.39  100.49
   4   3   4 1083.79   96.29
  -4   3  -4 1055.19   95.49
   5  -3   4  586.34   52.29
   5   3  -4  569.14   52.19
   5  -3   4  556.94   48.00
   5   3  -4  540.35   48.40
   5   3  -4  554.24   48.30
  -5  -3  -4  548.05   47.20
   5  -3   4  551.64   47.10
   5  -3   4  539.75   47.90
  -5   3   4  510.25   55.49
  -5   3   4  544.05   46.00
   5  -3   4  563.94   47.20
   5   3   4  427.26   47.50
   5   3   4  448.86   46.70
   5  -3  -4  451.85   50.69
   5   3   4  413.46   51.19
  -5   3  -4  427.46   46.60
   5   3   4  442.76   47.70
  -5   3  -4  423.86   51.59
   5   3   4  447.06   46.80
   5   3   4  427.16   48.30
   5   3   4  411.26   46.60
   5  -3  -4  409.56   47.50
   5  -3  -4  460.75   47.40
   5  -3  -4  417.06   49.30
   5  -3  -4  436.96   50.09
   5   3   4  447.36   51.59
   6  -3   4  671.23   68.69
  -6  -3  -4  660.93   67.89
   6   3  -4  645.14   69.09
   6  -3   4  660.53   68.89
   6   3  -4  667.83   68.99
   6   3  -4  676.53   72.49
   6  -3   4  644.64   67.99
   6  -3   4  642.24   72.29
   6   3   4  722.63   69.09
   6   3   4  723.13   68.89
   6   3   4  760.72   67.89
   6   3   4  724.03   67.89
   6   3   4  729.33   69.79
   6  -3  -4  731.53   72.29
   6  -3  -4  661.93   71.49
   6   3   4  777.22   68.09
   6  -3  -4  723.33   68.99
   6   3   4  748.73   73.49
  -6   3  -4  710.73   67.59
   6   3   4  744.23   72.59
   6  -3  -4  722.73   68.59
   6  -3  -4  744.23   71.09
   7  -3  -4   98.19   16.90
   7   3   4  104.69   11.80
   7   3   4  102.99   11.60
   7   3   4  103.09   11.60
   7   3   4  108.29   14.30
   7   3   4   84.39   17.70
   7  -3  -4  101.69   11.00
   7  -3  -4   97.49   10.80
   7   3   4  107.99   13.40
   7  -3  -4  104.49   13.40
   7  -3  -4  103.99   12.60
   7   3   4  108.89   19.90
  -8  -3  -4  221.88   20.20
   8   3  -4  222.88   21.70
   8   3  -4  221.38   21.90
   8  -3   4  230.78   27.50
   8  -3   4  222.28   21.50
   8  -3   4  223.78   22.00
   8  -3  -4  173.58   21.50
  -8   3  -4  167.48   20.40
   8   3   4  176.78   21.30
   8  -3  -4  166.98   32.20
   8   3   4  182.58   22.20
   8   3   4  170.98   19.80
   8  -3  -4  164.48   20.70
   9   3  -4    8.80    3.90
  -9  -3  -4    7.40    2.50
   9   3  -4    6.10    3.50
   9  -3   4   -0.30    7.10
   9  -3   4    8.60    3.80
   9  -3   4    8.50    4.00
   9   3   4   17.60    6.30
   9   3   4   10.70    3.70
   9  -3  -4   12.40    4.20
   9  -3  -4   12.80    4.50
  -9   3  -4   13.70    4.10
   0   4  -4  420.36   43.20
   0   4   4  436.76   40.40
   0   4  -4  440.06   44.00
   0  -4   4  432.76   41.20
   0  -4  -4  420.66   40.90
   0  -4   4  400.86   41.30
   0  -4  -4  398.56   41.30
   0  -4  -4  451.95   43.20
   0  -4  -4  418.16   43.00
   0  -4  -4  428.76   43.40
  -1   4   4  997.10   89.69
   1   4  -4  967.10   93.09
  -1  -4  -4  951.20   92.79
   1   4  -4 1006.70   89.49
   1  -4   4  957.40   90.49
  -1  -4  -4  979.50   89.69
   1  -4   4  977.60   90.39
  -1  -4  -4  976.40   91.99
  -1  -4  -4  935.61   90.19
  -1  -4  -4  975.30   90.79
  -1  -4  -4  987.10   92.29
   1   4   4  876.01   90.19
   1  -4  -4  901.91   92.39
   1  -4  -4  956.30   93.19
   1  -4  -4  909.11   90.69
   1   4   4  901.91   89.59
  -1  -4   4  888.51   90.49
   1  -4  -4  944.41   90.29
  -1   4  -4  938.41   91.49
   1  -4  -4  944.41   92.19
  -1   4  -4  935.91   93.39
   2   4  -4 2223.98  201.68
   2  -4   4 2126.79  198.48
  -2   4   4 2213.38  199.98
  -2  -4  -4 2120.39  199.58
  -2  -4  -4 2206.68  197.38
  -2  -4  -4 2038.30  197.98
   2   4  -4 2062.49  198.18
  -2   4   4 2187.88  197.48
   2  -4   4 2114.89  198.18
  -2  -4  -4 2186.68  199.28
   2  -4   4 2153.78  200.98
   2  -4   4 2103.79  198.48
   2   4  -4 2256.67  198.98
  -2   4  -4 2008.40  201.48
   2  -4  -4 2031.10  198.18
   2  -4  -4 2017.80  198.68
   2   4   4 1942.91  198.38
   2   4   4 1968.50  197.98
   2  -4  -4 2063.69  199.98
   2  -4  -4 2059.29  199.48
   2  -4  -4 1989.50  198.68
   2   4   4 2056.89  197.28
   2  -4  -4 1986.00  198.08
  -2   4  -4 2114.89  198.08
   2  -4  -4 2094.39  201.38
  -2  -4   4 2053.09  198.38
   2  -4  -4 2060.89  200.68
   3   4  -4  400.36   42.20
  -3  -4  -4  413.76   42.10
  -3   4   4  418.16   41.30
  -3  -4  -4  404.26   41.30
   3  -4   4  416.16   44.90
  -3  -4  -4  368.26   42.00
   3   4  -4  403.46   46.40
  -3  -4  -4  385.56   42.50
   3  -4   4  381.46   45.30
  -3   4   4  392.26   43.80
   3   4  -4  404.66   42.80
   3  -4   4  404.56   42.10
   3  -4   4  369.96   42.60
   3  -4   4  387.56   42.40
   3  -4   4  405.16   42.40
   3   4  -4  376.66   42.70
   3  -4   4  388.96   42.00
   3   4   4  498.25   41.20
   3  -4  -4  472.55   46.00
   3  -4  -4  473.65   42.90
   3   4   4  486.05   43.60
   3  -4  -4  484.35   46.20
   3  -4  -4  457.55   42.50
  -3   4  -4  469.75   46.40
   3  -4  -4  484.35   42.30
   3   4   4  470.85   42.80
  -3  -4   4  490.45   42.60
   3  -4  -4  453.35   44.50
   3   4   4  501.05   42.20
   3  -4  -4  476.55   44.30
   3   4   4  482.95   42.80
   3  -4  -4  472.95   42.40
   4  -4   4   57.89    7.80
   4   4  -4   55.69    7.20
   4  -4   4   55.79    9.70
   4   4  -4   57.09    8.30
   4  -4   4   62.59    7.90
  -4  -4  -4   48.90    8.00
   4  -4   4   51.39   17.50
   4   4  -4   57.29    8.30
   4  -4   4   61.09    7.80
   4   4  -4   53.49   16.20
  -4   4   4   57.49    5.60
  -4   4   4   60.19    9.80
  -4   4  -4   47.20   11.10
   4  -4  -4   57.29   10.60
   4   4   4   47.50    8.70
   4   4   4   50.19    8.00
  -4   4  -4   46.50    6.90
   4   4   4   45.20    6.60
   4   4   4   48.20   15.20
   4  -4  -4   40.40   10.70
  -4  -4   4   44.50    7.00
   4   4   4   44.90    7.60
   4  -4  -4   46.90    6.90
   4  -4  -4   45.10   14.30
   4  -4  -4   47.50    7.10
  -5  -4  -4   92.69   12.60
   5   4  -4  106.69   14.30
   5  -4   4  100.89   12.80
   5  -4   4  105.19   13.80
   5  -4   4   99.99   13.70
  -5   4   4   96.89   16.90
  -5   4   4   97.19   11.70
   5   4  -4   92.59   13.90
   5   4  -4  102.59   19.70
   5  -4   4   99.49   13.70
   5  -4   4  103.69   19.40
   5   4   4  133.69   15.40
   5  -4  -4  132.49   17.50
   5   4   4  136.59   13.10
   5   4   4  139.29   14.60
   5  -4  -4  136.59   13.50
  -5   4  -4  129.39   19.20
   5  -4  -4  129.69   19.80
   5  -4  -4  133.69   14.20
   5   4   4  136.49   20.90
   5  -4  -4  128.49   13.60
  -5   4  -4  126.59   12.90
   5   4   4  135.29   14.30
   5  -4  -4  140.59   19.70
   6  -4   4  347.17   40.40
  -6  -4  -4  331.27   34.50
   6  -4   4  327.67   34.60
   6  -4   4  332.67   35.50
   6   4  -4  330.07   36.00
   6  -4   4  324.27   35.50
   6   4  -4  341.77   40.60
   6   4  -4  316.77   35.60
   6  -4  -4  366.56   40.20
   6   4   4  367.36   35.90
   6  -4  -4  358.26   35.30
  -6   4  -4  347.47   34.30
   6  -4  -4  366.46   35.90
   6   4   4  379.76   40.80
   6   4   4  372.76   36.90
   6   4   4  362.26   34.60
   6  -4  -4  359.26   38.20
   7   4  -4   95.79   15.70
   7   4  -4  105.29   14.90
   7   4  -4  120.79   21.40
   7  -4   4  114.89   15.80
   7  -4   4  119.79   21.50
   7  -4   4  104.29   14.80
   7  -4   4  102.29   13.40
  -7  -4  -4  108.29   13.20
   7   4   4  131.39   17.50
   7   4   4  125.39   13.40
  -7   4  -4  133.79   13.00
   7  -4  -4  131.29   16.40
  -7  -4   4  121.69   13.80
   7   4   4  144.19   20.80
   7  -4  -4  123.99   14.20
   7  -4  -4  143.29   18.60
   7   4   4  135.89   15.10
   8   4  -4   48.70   17.30
   8   4  -4   54.59    9.00
   8  -4   4   53.89   15.20
   8  -4   4   57.39    9.10
   8  -4   4   54.19    9.40
   8   4  -4   56.59    9.50
  -8  -4  -4   59.09    7.50
   8  -4  -4   58.69    9.60
   8  -4  -4   61.19    8.60
   8   4   4   62.49    9.20
  -8  -4   4   60.79    8.20
   8   4   4   66.79    7.90
   8   4   4   60.19   10.20
   9  -4   4  256.57   25.20
  -9  -4  -4  236.88   23.70
   9  -4   4  259.37   25.00
   9   4  -4  259.57   25.00
   9   4   4  222.48   24.60
   9  -4  -4  227.48   24.40
   9  -4  -4  226.88   24.90
  -9   4  -4  235.98   24.20
   0  -5   4  572.94   54.59
   0   5   4  519.55   54.19
   0   5  -4  583.74   54.39
   0  -5  -4  556.24   57.29
   0   5  -4  585.54   58.09
   0   5   4  585.54   53.69
   0  -5  -4  581.14   56.79
   0   5  -4  550.94   56.89
   0  -5   4  590.94   54.79
   0  -5   4  530.25   54.29
   0  -5  -4  532.15   54.79
   0  -5  -4  584.24   54.39
   0  -5  -4  584.54   54.79
   1  -5   4  924.71   84.69
   1   5  -4  931.81   83.99
   1   5  -4  975.40   87.79
   1  -5   4  932.91   84.29
  -1  -5  -4  958.50   84.69
   1  -5   4  950.00   84.29
   1  -5   4  895.61   84.49
   1   5  -4  925.61   83.29
  -1   5   4 1006.00   83.49
  -1  -5  -4  947.81   84.59
  -1  -5  -4  953.90   86.99
  -1  -5  -4  961.00   84.19
  -1  -5  -4  950.50   86.09
  -1   5  -4  814.82   87.69
   1  -5  -4  824.62   84.39
   1  -5  -4  831.62   84.09
  -1  -5   4  797.22   84.29
   1  -5  -4  799.42   86.69
   1   5   4  814.42   83.39
   1   5   4  802.72   83.99
  -1  -5   4  798.52   84.29
   1  -5  -4  845.02   87.39
   1  -5  -4  766.92   84.49
  -1   5  -4  744.43   85.29
   2  -5   4   74.99   12.60
  -2  -5  -4   68.89    8.40
   2  -5   4   71.79    8.70
  -2  -5  -4   62.69   10.70
   2  -5   4   66.29    8.90
   2   5  -4   75.79   15.20
  -2   5   4   68.59   10.50
   2  -5   4   71.19    8.50
  -2  -5  -4   71.39    9.20
   2  -5   4   73.39    9.00
   2  -5   4   65.19    8.50
   2   5  -4   74.29    8.70
  -2  -5  -4   67.39    8.90
   2  -5   4   65.69   14.70
  -2   5   4   68.39    7.50
  -2  -5  -4   66.49   10.30
   2  -5  -4   83.89   14.50
   2  -5  -4   87.69   12.60
   2  -5  -4   79.69    9.60
  -2  -5   4   81.29    8.90
   2   5   4   83.59    8.60
   2  -5  -4   78.39    8.70
   2  -5  -4   88.39    8.90
   2  -5  -4   86.59   12.40
   2   5   4   76.09    9.40
   2   5   4   80.69    7.40
  -2   5  -4   78.19   12.50
   3  -5   4 1519.25  134.29
  -3  -5  -4 1422.16  131.59
  -3  -5  -4 1507.95  130.39
   3  -5   4 1509.05  130.79
   3  -5   4 1464.05  130.79
  -3   5   4 1520.25  133.19
   3  -5   4 1545.85  134.59
   3   5  -4 1533.85  131.39
  -3   5   4 1471.45  129.39
   3  -5   4 1475.45  130.39
   3   5  -4 1495.25  130.59
   3   5  -4 1533.35  135.39
   3   5   4 1243.88  135.29
  -3   5  -4 1245.98  134.39
   3  -5  -4 1299.37  134.09
   3   5   4 1223.48  130.69
   3  -5  -4 1240.88  130.19
  -3  -5   4 1294.57  130.59
   3  -5  -4 1246.78  130.39
   3   5   4 1234.68  130.09
   3  -5  -4 1268.17  130.49
   3   5   4 1280.17  129.19
   3  -5  -4 1216.58  133.29
   3   5   4 1288.97  130.69
   3  -5  -4 1227.28  131.99
   3  -5  -4 1256.77  130.89
   4   5  -4  316.47   34.70
  -4   5   4  291.37   32.60
   4  -5   4  289.07   33.90
  -4  -5  -4  309.37   33.50
   4  -5   4  282.77   34.00
  -4   5   4  298.07   36.20
   4  -5   4  305.37   34.40
   4   5  -4  305.67   33.80
   4   5  -4  296.97   39.20
   4  -5   4  309.67   33.60
   4  -5   4  297.77   38.30
   4  -5   4  309.47   37.10
  -4   5  -4  374.66   39.60
   4  -5  -4  388.26   38.80
  -4  -5   4  391.36   34.40
   4  -5  -4  393.46   39.20
   4   5   4  380.46   33.80
   4  -5  -4  364.86   34.20
   4  -5  -4  366.16   36.80
   4  -5  -4  370.26   34.00
   4   5   4  388.06   41.00
   4  -5  -4  380.66   34.70
   4  -5  -4  382.96   34.10
   4   5   4  380.16   34.70
  -4   5  -4  367.66   33.80
   5  -5   4  103.19   15.90
   5   5  -4  108.59   16.40
   5   5  -4  109.19   22.60
  -5  -5  -4   97.09   14.80
   5  -5   4  105.29   14.90
   5  -5   4  104.09   15.80
   5  -5   4  102.99   15.70
   5  -5   4  113.19   22.00
   5   5   4  181.58   24.80
   5   5   4  171.28   16.70
   5  -5  -4  165.98   15.90
  -5   5  -4  169.28   15.40
  -5  -5   4  177.58   16.20
   5  -5  -4  159.08   16.00
   5   5   4  180.88   15.70
   5  -5  -4  177.38   16.70
   5  -5  -4  174.88   19.80
   5  -5  -4  169.48   22.90
   6   5  -4  225.68   29.30
   6  -5   4  206.28   21.90
   6  -5   4  206.48   22.00
   6  -5   4  217.68   28.20
   6   5  -4  221.18   22.70
  -6  -5  -4  211.88   20.80
   6  -5   4  212.28   21.00
   6  -5  -4  190.98   22.10
  -6  -5   4  190.08   21.20
  -6   5  -4  189.48   20.60
   6   5   4  181.58   20.80
   6   5   4  199.48   28.20
   6  -5  -4  192.28   25.00
   6   5   4  188.78   22.00
   6  -5  -4  191.88   21.50
   7  -5   4  830.22   76.39
   7  -5   4  815.12   81.79
   7   5  -4  827.52   77.59
   7  -5   4  846.32   77.29
   7  -5   4  804.02   77.29
  -7  -5  -4  792.82   75.99
   7   5  -4  812.82   82.29
   7   5   4  754.02   81.59
  -7  -5   4  761.52   76.59
   7   5   4  784.12   77.19
  -7   5  -4  751.12   75.89
   7  -5  -4  775.62   76.69
   7   5   4  759.32   76.19
   7  -5  -4  769.02   77.29
   8  -5   4  155.98   20.30
   8   5  -4  172.48   22.80
  -8  -5   4  102.69   12.70
   8   5   4  102.49   13.30
   8  -5  -4  101.39   12.80
   8   5   4  103.49   12.40
   8  -5  -4  106.39   13.90
   9  -5   4    6.70    3.40
  -9  -5  -4    7.50    3.90
   9  -5   4    7.70    5.70
   9  -5  -4   10.30    3.00
   9  -5  -4    5.30    4.00
  -9   5  -4    8.70    3.50
   9   5   4    7.30    3.30
   0   6  -4   -0.30    5.10
   0  -6  -4    2.50    5.70
   0  -6   4    2.30    2.20
   0   6   4    4.30    2.00
   0  -6   4    1.00    1.90
   0  -6  -4    0.50    2.00
   0   6  -4    0.50    0.80
   0  -6   4    0.30    2.20
   0   6   4    0.40    0.90
   0   6  -4    1.00    1.80
   0  -6  -4    0.40    3.70
   0  -6  -4    1.30    2.20
   1   6  -4  354.86   38.20
   1  -6   4  359.96   39.10
  -1  -6  -4  349.47   39.50
  -1  -6  -4  365.96   39.50
   1   6  -4  375.46   38.90
   1  -6   4  332.37   39.90
  -1  -6  -4  360.46   41.20
   1  -6   4  361.66   39.60
   1  -6   4  346.67   39.20
   1   6  -4  351.96   43.10
  -1  -6  -4  349.77   41.80
  -1   6   4  375.76   38.40
   1  -6   4  340.57   39.50
  -1  -6   4  449.26   40.20
  -1   6  -4  433.76   41.50
  -1   6  -4  434.36   39.40
   1  -6  -4  466.45   39.80
   1  -6  -4  471.35   44.00
  -1   6  -4  454.55   44.20
   1   6   4  454.75   39.20
  -1   6  -4  442.86   38.50
  -1  -6   4  448.56   39.60
   1  -6  -4  457.65   43.30
   1  -6  -4  445.96   39.40
   1   6   4  399.06   38.70
   1  -6  -4  441.56   40.20
  -1  -6   4  442.16   39.00
  -2  -6  -4 1408.26  143.79
   2  -6   4 1352.66  143.99
   2  -6   4 1469.25  144.29
  -2  -6  -4 1426.86  144.39
  -2   6   4 1470.55  142.99
   2  -6   4 1485.65  147.89
  -2  -6  -4 1442.66  143.59
  -2  -6  -4 1443.76  144.79
   2  -6   4 1593.44  147.99
   2  -6   4 1494.65  144.29
  -2  -6  -4 1381.86  146.09
   2  -6   4 1446.86  143.79
   2  -6  -4 1564.84  148.39
   2   6   4 1680.73  150.18
  -2   6  -4 1542.65  148.69
   2   6   4 1535.15  143.69
   2  -6  -4 1562.44  143.89
   2   6   4 1619.24  142.79
   2  -6  -4 1625.64  144.89
   2  -6  -4 1638.64  146.49
  -2  -6   4 1560.94  144.19
   3   6  -4   61.39   16.30
   3  -6   4   57.09    7.60
  -3  -6  -4   55.19    6.50
   3   6  -4   59.59    8.30
   3  -6   4   56.39   14.20
  -3   6   4   58.59    5.30
   3   6  -4   60.29    7.30
   3  -6   4   51.19   11.40
   3  -6   4   58.29    6.60
   3  -6   4   59.69    7.40
  -3   6  -4   37.60    6.50
   3  -6  -4   38.80    6.60
   3  -6  -4   33.60   11.30
   3   6   4   39.00    7.30
   3  -6  -4   37.20   10.30
   3   6   4   35.00   15.60
  -3  -6   4   37.70    6.60
   3  -6  -4   33.40   13.10
   3  -6  -4   39.00    7.50
   3   6   4   32.60    6.30
   3  -6  -4   37.20    6.70
   3  -6  -4   40.00    6.70
  -3   6  -4   34.80   10.70
   4  -6   4  105.59   19.60
  -4  -6  -4   99.09   12.70
   4   6  -4  112.49   21.10
   4   6  -4  103.09   13.10
   4  -6   4  104.09   12.20
   4  -6   4   96.99   16.10
   4  -6   4   97.79   12.40
  -4  -6  -4   98.29   11.30
   4  -6   4  102.89   11.40
   4  -6   4   95.69   12.70
   4  -6  -4  100.29   12.00
   4   6   4   96.39   11.70
   4  -6  -4  102.29   18.70
  -4   6  -4  100.29   11.60
   4  -6  -4  100.29   12.80
   4   6   4  104.99   21.20
   4  -6  -4  102.49   11.90
  -4  -6   4   98.99   11.90
   4  -6  -4  115.19   16.00
   4  -6  -4   99.89   11.90
   4   6   4   97.09   12.40
   5  -6   4  370.76   36.50
   5   6  -4  387.86   43.80
   5  -6   4  373.96   37.50
  -5  -6  -4  364.46   37.60
   5  -6   4  372.76   37.30
  -5  -6  -4  358.96   36.30
   5  -6   4  382.06   42.80
   5   6  -4  389.46   38.10
   5  -6   4  378.46   37.60
   5  -6  -4  366.76   42.40
  -5   6  -4  360.06   36.50
   5  -6  -4  368.26   37.50
   5   6   4  378.46   37.60
  -5  -6   4  362.66   36.90
   5  -6  -4  341.87   39.60
   5   6   4  369.46   36.60
   5  -6  -4  360.16   36.90
   5  -6  -4  368.76   37.00
   5   6   4  353.26   43.80
   6   6  -4  748.63   74.59
   6  -6   4  830.42   69.19
   6  -6   4  831.92   74.79
  -6  -6  -4  733.63   73.29
  -6  -6  -4  798.12   68.79
   6   6  -4  867.21   76.09
  -6  -6   4  607.84   68.99
   6   6   4  619.64   74.19
  -6   6  -4  575.74   69.39
   6  -6  -4  601.64   69.49
   6   6   4  634.74   69.99
   7  -6   4   11.00    4.50
  -7  -6  -4   15.70    6.20
   7  -6   4    7.70    8.10
   7  -6   4    9.50    4.50
   7  -6   4   15.70    4.50
  -7  -6  -4   14.90    4.40
   7   6  -4   14.70   10.50
   7   6  -4    8.90    4.50
  -7   6  -4   18.50    4.40
   7   6   4   27.30    6.60
   7   6   4   21.20    5.10
   7   6   4   15.10    9.50
   7  -6  -4   19.60    5.10
   7  -6  -4   26.40    6.60
  -7  -6   4   19.40    5.30
   8   6  -4   81.89   11.20
   8  -6   4   82.79   11.30
  -8  -6  -4   87.99   11.30
  -8   6   4   89.59   10.80
  -8  -6  -4   89.19   11.20
   8  -6   4   87.39   11.10
   8  -6  -4   90.89   11.60
  -8   6  -4   92.49   10.40
   8   6   4   90.39   10.30
   8  -6  -4   92.69   10.50
   8   6   4   87.59   11.10
  -8  -6   4   93.09   10.40
   0   7   4   10.20    2.90
   0  -7   4    9.00    3.40
   0   7   4   12.90    2.30
   0  -7  -4   10.90    3.60
   0  -7  -4    9.90    3.10
   0   7  -4   11.50    3.60
   0  -7  -4   13.80    7.60
   0   7  -4    4.90    6.80
   0  -7   4   15.90    5.30
   0  -7   4   11.10    3.30
   0  -7  -4   11.10    6.40
  -1  -7  -4  241.18   27.20
  -1  -7  -4  240.88   26.40
   1  -7   4  237.58   23.20
   1  -7   4  252.87   24.00
   1  -7   4  254.57   23.80
   1  -7   4  250.77   28.50
  -1  -7  -4  257.57   23.40
  -1  -7  -4  239.28   23.90
  -1   7   4  247.58   22.20
   1  -7   4  240.28   23.20
  -1  -7  -4  239.58   23.80
   1   7  -4  254.17   29.00
  -1   7  -4  199.68   25.90
  -1  -7   4  220.08   23.40
   1   7   4  206.58   22.00
   1  -7  -4  211.58   23.20
  -1  -7   4  210.38   22.80
  -1   7  -4  204.88   27.70
  -1   7  -4  232.18   23.20
  -1   7  -4  210.78   22.10
   1  -7  -4  215.78   23.50
   1  -7  -4  226.18   27.50
   1   7   4  219.78   23.00
   1  -7  -4  216.68   27.70
  -1  -7   4  227.98   23.60
   1   7   4  215.58   30.40
   2  -7   4  595.34   62.09
  -2  -7  -4  568.64   56.89
   2  -7   4  578.84   57.59
   2   7  -4  597.64   62.59
  -2  -7  -4  504.95   59.89
   2  -7   4  538.35   61.99
  -2   7   4  527.85   55.99
  -2  -7  -4  554.14   57.59
   2  -7   4  563.84   57.49
   2  -7   4  558.34   56.89
  -2  -7  -4  546.95   57.29
  -2   7   4  503.75   60.59
   2   7   4  613.24   64.19
   2  -7  -4  617.04   57.39
  -2  -7   4  600.54   57.39
   2   7   4  625.84   56.99
   2  -7  -4  642.34   61.69
  -2   7  -4  730.73   74.89
  -2  -7   4  618.04   57.49
   2  -7  -4  622.54   57.19
  -2   7  -4  576.54   56.09
  -2   7  -4  632.84   57.19
   2  -7  -4  612.54   58.19
   2  -7  -4  624.14   60.29
  -3  -7   4  703.43   69.19
   3  -7  -4  704.03   73.49
   3   7   4  716.53   68.79
   3  -7  -4  717.73   69.09
   3  -7  -4  685.33   69.79
   3  -7  -4  712.93   71.69
   3   7   4  744.33   76.09
   3  -7  -4  720.73   69.19
   3  -7  -4  705.43   69.29
  -3   7  -4  724.23   68.99
   4  -7   4   60.69   10.70
   4   7  -4   77.69   19.40
   4  -7   4   75.79   10.50
   4  -7   4   70.09   10.10
  -4  -7  -4   69.79   10.60
   4  -7   4   72.69   18.60
   4  -7   4   70.39    9.20
  -4  -7  -4   69.89    9.20
  -4   7  -4   80.59    9.90
   4  -7  -4   91.69   17.90
  -4  -7   4   77.89    9.90
   4  -7  -4   74.09   14.80
   4  -7  -4   83.99   10.10
   4  -7  -4   79.29   10.00
   4   7   4   82.99    9.80
   4  -7  -4   88.49   11.10
   4  -7  -4   81.09   10.10
   4   7   4   78.49   20.20
   5   7  -4    0.20    3.60
   5   7  -4   -3.30    9.50
   5  -7   4    0.90    3.20
  -5  -7  -4    1.40    3.70
   5  -7   4   -3.40    8.50
   5  -7  -4   17.90    5.10
   5   7   4   16.00    5.20
  -5   7  -4   10.60    3.50
   5  -7  -4   17.10    5.20
   5  -7  -4    7.50    4.00
   5   7   4   11.20    4.10
  -5  -7   4   12.40    4.90
   5   7   4   15.80   10.40
   6   7  -4    9.40    4.50
   6  -7   4    4.30    4.10
   6  -7   4    7.60    3.00
   6  -7   4    6.70    3.70
   6  -7   4    4.60    8.30
   6  -7   4    4.90    3.50
  -6  -7  -4    6.50    2.80
   6   7  -4    6.80    9.30
  -6  -7  -4    6.00    4.20
   6   7   4    6.10    8.60
   6  -7  -4    1.20    3.40
  -6  -7   4    0.60    2.90
  -6   7  -4   -0.20    2.50
   6   7   4    1.50    3.40
   6   7   4    0.40    2.80
   6  -7  -4    2.80    2.70
   7   7  -4  207.18   31.80
   7  -7   4  209.48   30.70
   7  -7   4  217.38   26.00
   7  -7   4  193.48   25.00
  -7  -7  -4  210.48   25.00
  -7  -7  -4  218.28   26.10
   7   7  -4  221.98   26.30
   7  -7   4  220.08   26.10
   7  -7  -4  310.97   26.90
   7   7   4  253.97   32.50
  -7   7  -4  302.77   25.40
   7   7   4  303.67   25.90
   7   7   4  316.57   26.70
  -7  -7   4  302.07   25.90
   7  -7  -4  300.97   26.00
   8  -7   4   70.69    8.80
  -8  -7  -4   68.39   11.60
  -8   7   4   74.79    7.60
   8  -7  -4   48.50   11.90
  -8   7  -4   66.29    7.50
   8  -7  -4   64.09    8.00
  -8  -7   4   61.49    8.50
   0  -8   4 1678.53  159.18
   0   8   4 1653.43  164.48
   0  -8  -4 1752.52  162.58
   0   8  -4 1669.93  159.18
   0  -8  -4 1616.04  159.18
   0  -8  -4 1704.23  159.88
   0   8  -4 1734.03  162.78
   0  -8   4 1618.44  159.68
   0  -8   4 1642.34  159.38
   1   8  -4   54.29    7.00
  -1  -8  -4   51.99    7.00
  -1  -8  -4   57.89    7.80
   1  -8   4   60.29    8.30
  -1  -8  -4   58.19    8.30
   1  -8   4   53.69    7.50
  -1   8   4   59.89   16.60
   1   8  -4   58.89   14.90
   1  -8   4   56.69    7.50
   1  -8   4   53.29    8.30
  -1  -8   4   52.89    8.20
   1  -8  -4   55.59    7.80
  -1  -8   4   55.49    7.50
   1   8   4   54.69    7.30
   1   8   4   53.09   18.10
  -1   8  -4   53.19    7.50
   1  -8  -4   62.89   14.10
   1  -8  -4   55.19    7.80
  -1  -8   4   54.39    7.80
   2  -8   4  121.19   16.80
   2  -8   4  116.59   17.00
  -2  -8  -4  114.09   16.30
   2  -8   4  114.69   16.20
  -2  -8  -4  111.69   16.20
   2   8  -4  125.69   23.80
   2  -8   4  123.99   23.60
  -2  -8  -4  109.19   16.90
  -2  -8   4  178.28   17.30
   2  -8  -4  193.18   17.40
   2  -8  -4  182.58   23.30
   2  -8  -4  194.58   17.50
   2  -8  -4  185.28   17.30
  -2   8  -4  201.78   17.20
   2   8   4  194.78   27.00
   2  -8  -4  179.88   18.30
   2  -8  -4  184.78   21.50
   2   8   4  186.48   16.70
  -2  -8   4  186.08   17.30
   3  -8   4   40.70   15.80
   3  -8   4   42.90    6.10
  -3  -8  -4   39.00    7.40
   3  -8   4   35.90    7.90
   3  -8   4   34.10    6.80
   3  -8   4   37.60    7.50
  -3  -8  -4   35.30    6.20
   3   8  -4   38.70   17.40
   3  -8  -4   27.30   11.00
  -3  -8   4   34.10    6.80
   3  -8  -4   37.60    7.70
   3  -8  -4   37.00    6.90
   3  -8  -4   37.50   12.40
  -3  -8   4   38.70    6.90
   3   8   4   29.90   12.20
   3   8   4   34.20    6.20
  -3   8  -4   41.00    6.80
   3  -8  -4   37.40    6.50
   3  -8  -4   41.30    6.80
   4   8  -4  155.88   27.90
   4  -8   4  132.79   22.20
   4  -8   4  167.28   27.30
   4  -8   4  158.38   20.70
   4  -8   4  164.28   20.00
  -4  -8  -4  166.78   20.10
   4  -8  -4  237.18   21.20
   4  -8  -4  229.78   23.80
   4   8   4  238.98   21.40
   4   8   4  225.38   30.70
  -4  -8   4  241.08   21.40
   4  -8  -4  242.98   21.30
   5  -8   4  151.08   17.80
   5  -8   4  153.38   18.10
  -5  -8  -4  145.39   18.00
   5  -8   4  151.58   16.80
  -5  -8  -4  144.39   16.80
   5   8  -4  154.38   25.50
   5  -8   4  154.18   18.20
   5  -8   4  144.59   24.20
   5   8   4  164.38   26.90
  -5   8  -4  174.38   17.30
   5   8   4  178.48   17.50
   5  -8  -4  176.48   17.50
  -5  -8   4  171.38   17.60
   5  -8  -4  180.68   18.40
   5  -8  -4  172.98   17.60
   6  -8   4  197.58   19.10
   6  -8   4  184.08   24.90
  -6  -8  -4  204.68   17.90
   6   8  -4  176.78   26.20
   6  -8   4  189.28   17.80
  -6  -8  -4  201.78   19.20
   6  -8   4  194.08   19.00
  -6   8  -4  156.08   17.80
   6   8   4  158.78   18.20
   6  -8  -4  147.89   18.10
  -6  -8   4  149.19   18.10
   6  -8  -4  158.78   19.00
   6   8   4  127.69   24.70
  -7   8   4   62.49    8.00
   7  -8   4   68.09    9.00
   7  -8   4   60.09    9.00
  -7  -8  -4   64.39    9.00
  -7  -8   4   66.59    8.40
  -7   8  -4   75.69    8.10
   7  -8  -4   73.09    9.40
   7  -8  -4   68.99    8.30
  -7  -8   4   77.29    8.70
   7   8   4   77.89    8.70
   0   9   4   19.50   10.30
   0  -9  -4   15.90    5.50
   0  -9   4   16.90    5.40
   0  -9   4   13.70    4.50
   0   9  -4   17.80   12.70
   0  -9  -4   18.30    5.00
   0  -9   4   17.10    4.60
   0   9  -4   20.60    4.40
   0  -9   4   17.80    5.50
   1  -9   4  358.66   34.90
   1  -9   4  335.77   26.40
   1   9  -4  342.47   33.40
  -1   9   4  335.67   35.10
   1  -9  -4  231.48   30.30
  -1   9  -4  236.78   25.90
  -1  -9   4  234.58   26.10
   1  -9  -4  224.78   27.20
   1  -9  -4  226.08   26.40
   1   9   4  220.88   25.80
   1   9   4  218.88   33.40
  -1  -9   4  233.78   26.50
   1  -9  -4  230.98   26.20
  -2  -9  -4   56.89    7.60
  -2  -9  -4   52.99    7.00
   2  -9   4   56.89    7.20
   2   9  -4   42.00   17.10
   2  -9   4   56.79   16.80
  -2  -9  -4   46.70    9.80
   2  -9   4   49.10    9.00
   2  -9   4   54.99    8.10
   2   9   4   55.79   18.90
  -2  -9   4   58.89    8.70
  -2  -9   4   53.79    8.40
   2  -9  -4   53.19    8.20
   2  -9  -4   43.40   11.40
   2  -9  -4   52.89    7.70
  -2   9  -4   57.19    8.20
   2  -9  -4   46.30   13.70
   2  -9  -4   51.09    8.70
   2   9   4   54.09    7.30
   3  -9   4  385.26   33.50
   3  -9   4  374.36   39.30
   3  -9   4  407.76   34.00
  -3  -9  -4  393.26   33.90
   3  -9   4  378.96   34.10
   3  -9   4  372.16   32.60
   3   9  -4  383.96   40.60
  -3  -9  -4  407.96   33.00
  -3  -9  -4  376.06   32.90
   3   9   4  262.67   40.50
   3  -9  -4  271.77   32.80
   3  -9  -4  271.97   32.70
   3  -9  -4  276.77   32.80
  -3  -9   4  273.87   33.00
  -3  -9   4  278.67   32.90
   3   9   4  265.07   32.50
   3  -9  -4  276.57   33.50
  -3   9  -4  289.07   32.70
   4  -9   4   22.60    5.60
   4  -9   4   25.50    6.30
   4  -9   4   19.50    9.40
  -4  -9  -4   26.30    4.80
   4   9  -4   25.20   11.30
   4  -9   4   25.10    4.50
  -4  -9  -4   25.50    6.10
   4  -9   4   23.80    6.00
  -4  -9  -4   22.50    4.90
   4  -9  -4   11.10    4.80
   4   9   4   12.20   10.30
  -4   9  -4   20.00    5.30
   4  -9  -4   11.70    4.60
  -4  -9   4   15.80    5.40
  -4  -9   4   17.40    5.30
   4   9   4   15.50    5.10
   4  -9  -4   15.70    6.00
  -5  -9  -4   19.30    5.70
   5  -9   4   20.30    4.20
   5  -9   4   14.20    9.00
   5  -9   4   16.40    5.60
   5  -9   4   18.70    5.60
   5  -9   4   14.70    5.60
   5   9  -4   21.40   10.50
  -5  -9  -4   16.70    4.20
   5  -9  -4   12.20    4.20
  -5  -9   4   12.80    4.70
  -5  -9   4   17.50    4.90
  -5   9  -4   14.30    4.60
   5   9   4   12.50    3.80
   5   9   4    2.70    9.90
   5  -9  -4   13.90    3.60
   5  -9  -4   15.90    4.50
  -6  -9  -4   21.90    5.30
   6  -9   4   24.10    5.40
   6  -9   4   30.20    5.30
   6   9   4   15.90    4.70
  -6  -9   4   18.20    4.60
  -6  -9   4   14.70    4.30
  -6   9  -4   18.50    4.10
   6  -9  -4   16.00    5.50
   0 -10  -4    0.00    2.70
   0 -10  -4   -3.50    7.80
   0 -10   4    1.10    2.90
   0  10  -4    0.60    1.80
   0 -10  -4    1.50    2.90
   0 -10   4   -0.40    2.60
   0 -10  -4    1.20    3.10
   0  10   4   -7.40   10.20
   0 -10   4    0.60    2.30
   1 -10   4   71.79   19.60
  -1 -10   4  118.49   13.60
   1 -10  -4  117.39   13.20
   1 -10  -4  121.19   13.50
   1  10   4  108.39   23.00
  -1 -10   4  123.69   13.10
  -1  10  -4  129.49   12.80
  -1 -10   4  124.89   13.60
   1 -10  -4  123.09   14.50
   1 -10  -4  123.39   13.50
   2  10  -4   64.79   21.80
  -2 -10   4  134.59   14.80
  -2 -10   4  136.39   14.40
   2  10   4  140.89   24.30
   2 -10  -4  134.09   14.70
  -2  10  -4  137.39   14.20
   2  10   4  135.69   14.30
   2 -10  -4  144.79   14.70
   2 -10  -4  139.99   15.50
   2 -10  -4  131.79   14.40
   3  10  -4   19.30    9.50
  -3 -10  -4   26.60    4.60
   3 -10   4   25.00    5.50
   3 -10   4   23.50    5.80
  -3 -10  -4   27.30    5.70
   3 -10   4   21.70    3.90
   3 -10   4   25.20    5.30
   3 -10   4   10.80    8.50
   3  10   4   11.10    3.50
  -3 -10   4   12.00    4.90
  -3  10  -4   14.40    4.50
   3 -10  -4   13.70    4.40
  -3 -10   4   12.60    4.60
   3 -10  -4   10.10    4.30
   3  10   4   -2.20    8.90
   3 -10  -4    8.80    3.80
   3 -10  -4    9.40    3.50
   4 -10   4   25.00   10.00
  -4 -10  -4   24.10    4.50
   4  10  -4   23.80   10.90
   4 -10   4   28.00    5.90
   4 -10   4   26.40    5.60
   4 -10   4   26.50    5.80
  -4 -10  -4   27.50    5.80
  -4 -10  -4   24.40    4.80
   4  10   4   18.80   11.10
  -4  10  -4   23.40    4.90
   4 -10  -4   27.20    6.00
   4 -10  -4   27.20    5.10
   4  10   4   23.30    5.20
  -4 -10   4   27.00    5.40
  -4 -10   4   23.70    5.00
  -5  10   4   64.29    7.50
  -5 -10  -4   65.49    8.10
   5 -10   4   62.29    8.10
   5 -10   4   64.59    8.10
   5 -10   4   65.29    8.20
  -5 -10  -4   62.39    7.20
   5 -10  -4   55.49    8.20
   5 -10  -4   56.39    7.50
  -5 -10   4   53.69    7.50
  -5  10  -4   55.79    7.20
  -5 -10   4   55.89    8.90
   5  10   4   59.99    7.60
   0 -11  -4   60.59    9.30
   0 -11   4   65.29    7.70
   0 -11   4   80.79   17.70
   0 -11  -4   63.39    8.30
   0 -11  -4   61.39    8.30
   0 -11   4   61.89    8.40
   0 -11   4   69.59    8.70
  -1  11   4   53.69    6.10
  -1 -11  -4   55.89    6.90
   1 -11   4   52.19    7.10
  -1 -11  -4   58.39    7.00
   1 -11   4   52.29   15.10
  -1 -11  -4   56.99    8.00
   1 -11   4   57.29    7.30
   1 -11   4   53.09    6.00
   1 -11  -4   32.20    6.40
  -1 -11   4   32.50    5.90
   1 -11  -4   32.60    6.50
   1 -11  -4   34.00    7.30
  -1 -11   4   27.70    6.50
   2 -11   4   12.70    4.70
   2 -11   4   11.30    3.70
  -2 -11  -4   10.20    4.30
   2 -11   4    7.30   10.20
  -2 -11  -4   11.90    4.10
   2 -11   4    9.90    3.30
   2 -11   4    9.30    3.00
  -2  11   4    8.00    2.40
  -2 -11   4    8.70    2.70
   2 -11  -4    8.30    3.10
   2 -11  -4    8.90    3.10
  -2  11  -4    6.80    2.30
  -2 -11   4   11.60    4.40
   2 -11  -4    7.50    3.50
  -3 -11  -4   90.19   10.60
   3 -11   4   81.59   10.40
   3 -11   4   97.79   10.80
   3 -11   4   88.69   10.50
  -3  11   4   89.89    9.90
  -3 -11  -4   90.49   10.60
  -3 -11   4   89.39   10.00
  -3  11  -4   91.29    9.80
   3 -11  -4   87.49   10.90
   3 -11  -4   93.29   10.90
  -3 -11   4   87.29   10.20
   4 -11   4   49.40    7.30
   4 -11   4   52.89    7.10
  -4 -11  -4   56.59    7.20
  -4  11   4   54.39    6.50
   4 -11   4   50.69    7.10
   0 -12  -4   52.49    7.10
   0 -12  -4   49.30    6.40
   0 -12  -4   51.89    6.60
   0 -12   4   48.30    6.60
   0 -12   4   49.50    5.90
  -1 -12  -4   88.59   10.70
  -1 -12  -4   89.69   10.20
   1 -12   4   88.79   10.50
  -1 -12  -4   86.79   10.10
   1 -12   4   90.19   10.30
   1 -12  -4   99.49   10.80
  -1 -12   4   94.19    9.80
  -1 -12   4   98.19   10.40
   1 -12  -4   91.59   10.30
   1 -12  -4   95.89   10.20
   2 -12   4   68.19    7.90
   2 -12   4   60.09    7.90
  -2 -12  -4   63.99    8.20
  -2  12   4   66.69    7.20
  -2 -12  -4   67.59    7.70
  -2 -12  -4   66.59    7.70
  -2 -12   4   66.59    7.70
   2 -12  -4   65.69    7.50
   2 -12  -4   60.89    7.90
  -2 -12   4   61.09    7.20
  -2  12  -4   63.19    7.00
   0   0  -5    1.30    4.00
   0   0  -5    1.10    1.50
   0   0   5    1.70    1.80
   0   0   5    1.60    0.70
   0   0   5    0.70    1.50
   0   0   5    2.20    2.80
   0   0  -5    0.60    0.50
  -1   0   5  140.89   15.80
   1   0   5  150.28   14.70
  -1   0   5  142.49   13.40
   1   0   5  141.79   13.50
  -1   0  -5  156.88   15.40
   1   0  -5  136.69   16.50
  -1   0  -5  142.29   13.50
   1   0   5  141.39   15.40
   1   0  -5  114.49   13.60
   2   0  -5   69.49   11.10
   2   0  -5   72.79   10.00
  -2   0  -5   71.79    9.80
   2   0   5   68.59   10.20
  -2   0  -5   72.39    7.00
   2   0  -5   65.69    8.50
  -2   0   5   68.99    9.80
   2   0  -5   70.59    7.10
   2   0  -5   70.29    7.00
  -2   0   5   72.59    6.80
  -3   0  -5   17.10    6.10
  -3   0   5   16.30    4.70
   3   0   5   15.50    3.70
   3   0  -5   17.90    6.90
   3   0  -5   20.20    6.10
   3   0  -5   12.70    5.50
   3   0  -5   18.20    2.60
  -3   0  -5   16.00    3.80
  -3   0  -5   19.40    2.30
  -3   0   5   17.80    6.50
   3   0   5   18.70    3.70
   3   0   5   17.00    6.10
   3   0  -5   17.10    2.50
  -3   0   5   16.00    2.00
   4   0   5 1056.79  102.59
   4   0  -5 1019.70   99.19
   4   0  -5 1009.30  101.29
  -4   0  -5 1018.00   99.79
   4   0  -5 1037.40  100.19
  -4   0   5 1010.80  101.49
   4   0   5 1076.59   99.79
  -4   0  -5 1080.19  103.39
   4   0   5 1009.00  100.29
   4   0  -5 1073.99  102.29
   4   0   5 1091.29  100.09
   4   0  -5 1010.40   99.89
  -4   0   5 1087.59   98.59
   4   0  -5 1039.00   99.09
   4   0   5 1022.20  101.29
   4   0  -5 1057.69  101.19
   4   0   5 1021.60   99.29
   4   0   5 1072.59   99.89
  -5   0   5    1.20    3.90
   5   0  -5    1.60    1.80
   5   0  -5   -0.60    2.70
   5   0  -5    3.10    1.90
   5   0  -5    1.50    5.50
  -5   0  -5    2.00    4.70
   5   0   5    2.50    6.50
   5   0   5    4.00    1.80
   5   0   5    3.60    4.60
   5   0   5    0.40    2.90
   5   0   5    0.90    2.30
   5   0  -5    0.90    2.40
   5   0  -5   -1.40    4.50
  -5   0  -5    1.50    2.20
   5   0  -5    2.00    5.20
  -5   0   5    2.20    0.90
   6   0  -5  194.58   21.00
  -6   0  -5  178.48   20.20
   6   0  -5  201.88   24.10
   6   0  -5  186.88   21.30
   6   0   5  197.38   21.10
   6   0  -5  204.38   19.60
  -6   0   5  192.88   24.10
   6   0  -5  201.48   19.70
   6   0   5  211.98   26.50
  -6   0  -5  199.68   26.70
   6   0   5  198.08   22.00
   6   0  -5  186.88   24.60
   6   0   5  204.38   20.90
  -7   0  -5  207.48   22.60
   7   0   5  227.58   23.80
   7   0   5  212.18   29.00
   7   0  -5  224.88   22.10
   7   0   5  225.78   24.40
   7   0  -5  225.28   23.60
   7   0   5  218.38   22.50
   7   0   5  224.18   22.40
   7   0  -5  222.18   27.00
   7   0  -5  217.88   22.00
   7   0   5  227.38   23.50
   7   0  -5  216.08   24.00
   8   0   5   18.80    6.50
   8   0   5   29.30   10.60
   8   0   5   14.90    4.70
  -8   0  -5   19.10    4.80
   8   0   5   16.20    4.40
   8   0  -5   17.50    6.20
   8   0   5   17.20    5.60
   8   0  -5   18.80    6.30
   8   0   5   24.10    5.80
   9   0   5  157.78   16.90
   9   0   5  154.48   17.40
   9   0   5  145.19   22.40
   9   0   5  143.69   15.70
   9   0   5  139.09   15.50
   9   0  -5  156.88   16.80
   9   0  -5  153.48   17.00
  10   0  -5   44.30    6.90
  10   0   5   48.30    7.20
  10   0  -5   43.00    6.40
  10   0   5   51.99    6.90
 -10   0  -5   47.90    5.90
   0  -1  -5 2034.80  212.58
   0   1  -5 1975.70  214.28
   0   1   5 2322.27  213.98
   0  -1   5 2298.97  213.58
   0  -1  -5 2371.76  212.08
   0   1  -5 2285.77  212.08
   0  -1  -5 2452.55  214.38
   0   1   5 2239.18  212.08
   2   1  -5   89.39   12.60
  -2  -1  -5   99.59   10.70
  -2   1   5   94.29   10.60
   2  -1   5   77.39   13.30
   2  -1   5   88.09   13.10
  -2   1   5  100.29   11.40
  -2   1   5   90.39   13.50
   2   1  -5   89.29   14.30
  -2  -1  -5   97.29   13.30
   2  -1  -5  122.19   12.00
  -2   1  -5  122.69   10.70
   2  -1  -5  124.39   14.10
   2   1   5  129.59   14.20
   2   1   5  122.39   10.70
   2  -1  -5  124.79   13.70
  -2  -1   5  135.09   10.50
  -2  -1   5  124.39   13.80
   2  -1  -5  119.29   14.80
  -2  -1   5  125.59   12.50
  -2   1  -5  125.39   13.90
   3  -1   5  563.34   52.29
  -3   1   5  563.24   53.09
   3   1  -5  552.34   54.79
  -3  -1  -5  562.74   54.89
   3   1  -5  542.05   52.79
  -3  -1  -5  537.55   51.29
  -3   1   5  543.05   51.19
   3   1  -5  530.65   53.49
   3   1  -5  539.45   51.49
   3   1  -5  521.55   51.49
   3  -1   5  530.15   51.99
   3  -1   5  509.15   52.09
   3  -1   5  527.45   54.39
   4  -1   5  519.25   53.29
   4   1  -5  488.85   52.79
   4   1  -5  479.35   53.99
   4   1  -5  482.85   53.79
  -4   1   5  518.65   52.29
   4   1  -5  493.55   52.69
   4  -1   5  526.45   53.89
  -4  -1  -5  496.05   56.39
   4   1  -5  502.55   56.19
  -4  -1  -5  471.25   53.19
   4  -1   5  508.75   53.59
   4   1  -5  497.85   53.59
  -4   1   5  503.45   54.89
   4   1  -5  485.85   55.09
   4  -1   5  493.75   56.19
   4  -1   5  521.35   53.39
   4   1   5  608.74   54.39
  -4   1  -5  570.94   52.99
   4  -1  -5  602.94   55.89
   4   1   5  622.94   53.69
   4  -1  -5  606.34   52.79
   4  -1  -5  582.14   54.99
   4   1   5  613.14   53.99
  -4   1  -5  625.84   57.59
   4  -1  -5  594.24   52.79
   4  -1  -5  583.64   53.89
   4  -1  -5  583.14   56.39
   4   1   5  608.54   56.99
   4   1   5  616.74   56.69
   4   1   5  621.94   53.79
   4  -1  -5  595.54   53.69
   4   1   5  596.94   53.09
  -4  -1   5  608.24   52.19
   5   1  -5  580.54   68.79
   5  -1   5  682.73   70.39
   5   1  -5  716.43   68.39
  -5   1   5  715.83   70.09
   5  -1   5  704.93   67.99
  -5   1   5  706.83   66.29
   5   1  -5  702.33   66.99
   5   1  -5  694.03   70.09
   5   1  -5  680.63   66.89
  -5  -1  -5  737.53   72.19
   5  -1   5  743.53   67.79
   5   1  -5  707.13   70.89
  -5  -1  -5  729.43   67.59
   5   1   5  742.33   68.79
   5  -1  -5  673.63   69.79
  -5   1  -5  664.63   66.89
   5  -1  -5  695.23   70.39
   5  -1  -5  691.03   66.79
   5   1   5  707.13   70.29
   5  -1  -5  695.73   66.89
   5  -1  -5  698.63   69.69
   5   1   5  682.03   68.39
   5   1   5  698.03   71.99
   5   1   5  711.03   67.89
   5  -1  -5  730.83   67.99
   5  -1  -5  674.23   68.19
   5   1   5  716.63   67.09
  -5   1  -5  731.23   72.29
   6   1   5  107.79   13.00
   6  -1  -5  108.09   16.10
   6  -1  -5  103.49   12.80
   6   1   5  102.19   13.90
   6   1   5  110.89   12.00
   6   1   5  108.89   18.60
   6   1   5  111.89   11.60
   6  -1  -5  111.29   11.30
   6   1   5  105.99   12.90
   6  -1  -5  105.49   11.20
  -6  -1   5  105.29   16.80
   6   1   5  109.79   11.90
   6  -1  -5  102.69   13.30
   7  -1   5  357.06   44.30
   7  -1   5  368.36   45.20
   7   1  -5  351.86   47.30
  -7  -1  -5  350.66   43.70
   7   1  -5  363.46   44.70
   7  -1   5  369.36   48.70
   7  -1   5  352.26   44.60
   7   1  -5  345.07   44.80
   7   1   5  521.65   50.49
   7   1   5  534.65   46.40
   7  -1  -5  491.45   45.50
   7  -1  -5  508.85   48.20
   7   1   5  537.05   44.30
   7   1   5  509.55   45.10
   7  -1  -5  505.95   45.20
   7   1   5  508.65   45.30
   7  -1  -5  515.25   43.70
  -7   1  -5  490.85   44.40
   7   1   5  525.75   44.10
   7  -1  -5  503.75   43.60
   8  -1   5   67.59    7.40
   8  -1   5   64.59    8.20
   8  -1   5   60.49    9.00
   8  -1   5   61.19   16.20
   8   1  -5   63.69    9.10
   8  -1   5   62.69    9.80
   8  -1   5   66.39    7.50
   8   1  -5   59.89    9.10
   8  -1  -5   55.39   14.00
   8  -1  -5   47.70    8.40
   8   1   5   45.50    7.20
   8  -1  -5   46.10    6.80
   8   1   5   52.79    9.90
  -8   1  -5   47.60    7.30
   8   1   5   43.60    7.10
   8  -1  -5   45.30    6.60
   8   1   5   43.40   15.30
   8  -1  -5   48.10    9.10
   8   1   5   46.90    8.60
   9  -1   5   43.40   15.40
  -9  -1  -5   57.29    7.10
   9   1  -5   60.19    8.50
   9  -1   5   57.29    9.20
   9   1  -5   60.39    8.50
   9  -1   5   57.39    8.40
   9  -1   5   50.69    7.10
   9  -1   5   50.19    6.90
   9  -1  -5   56.59    8.10
   9   1   5   52.89    8.50
   9   1   5   47.50    6.90
   9   1   5   47.20    7.10
   9   1   5   55.79    9.20
   9   1   5   63.59   15.10
   9  -1  -5   54.49    8.60
  10  -1   5    3.40    3.00
  10   1  -5    5.90    2.60
  10   1  -5    3.70    2.80
  10  -1   5    5.70    2.90
 -10  -1  -5    6.90    2.20
  10  -1  -5    5.50    2.60
  10   1   5    5.40    2.80
  10  -1  -5    5.40    2.90
  10   1   5    6.20    3.30
 -10   1  -5    5.90    2.10
   0  -2  -5 1575.84  151.88
   0  -2  -5 1631.94  150.98
   0   2  -5 1574.04  150.88
   0   2  -5 1611.54  152.88
   0  -2  -5 1606.94  153.18
   0   2  -5 1623.44  153.18
   0  -2  -5 1606.14  152.88
   0   2   5 1565.54  150.98
   0  -2   5 1627.14  153.08
   0   2   5 1565.24  153.08
  -1  -2  -5  980.10   91.49
   1  -2   5 1028.10   94.19
  -1  -2  -5 1031.70   92.79
   1   2  -5  973.20   93.99
  -1  -2  -5  999.20   93.79
  -1   2   5  983.50   94.19
   1   2  -5  968.30   91.29
  -1  -2   5  995.80   93.69
   1  -2  -5  899.51   91.89
  -1   2  -5  936.41   92.89
   1   2   5  982.80   91.49
   1   2   5  935.21   91.59
   1   2   5  935.11   92.79
   1  -2  -5  987.60   93.89
   1  -2  -5  931.21   91.49
  -1   2  -5  958.70   91.39
   1  -2  -5  946.81   93.79
  -1   2  -5  945.11   93.79
   1   2   5  963.60   91.59
   2  -2   5 2169.38  220.48
   2  -2   5 2239.48  221.38
  -2  -2  -5 2235.08  218.18
  -2   2   5 2203.58  219.08
   2   2  -5 2182.58  220.88
  -2   2   5 2312.37  218.18
   2   2  -5 2206.28  219.18
  -2   2   5 2170.68  221.38
   2  -2  -5 2285.57  219.08
   2  -2  -5 2443.36  220.88
   2   2   5 2402.66  218.48
  -2  -2   5 2395.66  220.68
   2   2   5 2355.06  220.38
   2  -2  -5 2530.45  221.48
  -2   2  -5 2468.05  221.68
   2   2   5 2326.97  218.18
   2   2   5 2322.07  218.48
  -2   2  -5 2348.57  218.18
   3  -2  -5  292.47   28.90
  -3   2  -5  267.47   27.40
  -3  -2   5  272.07   29.80
   3  -2  -5  296.17   30.50
   3   2   5  284.47   26.80
  -3   2  -5  286.97   30.90
   3  -2  -5  277.67   30.40
   3   2   5  280.57   27.90
   3   2   5  289.97   27.40
   3   2   5  294.07   30.80
   3  -2  -5  253.57   27.80
   3   2   5  282.37   27.30
   3   2   5  275.87   28.50
   4   2  -5  705.03   66.89
  -4   2   5  730.43   65.39
   4   2  -5  708.53   67.09
   4  -2   5  704.23   66.89
  -4  -2  -5  751.42   71.29
   4  -2   5  747.03   67.09
   4  -2   5  713.13   66.79
   4  -2   5  746.73   66.49
   4  -2   5  677.13   69.39
   4  -2   5  712.03   67.29
   4  -2   5  734.03   66.39
  -4  -2  -5  707.43   66.39
   4   2  -5  711.83   69.99
  -4   2   5  751.62   68.29
   4   2   5  655.13   66.09
   4   2   5  652.83   65.99
   4  -2  -5  666.83   66.49
   4   2   5  663.63   69.59
   4  -2  -5  628.44   67.69
  -4   2  -5  684.53   70.39
   4   2   5  677.33   66.69
   4   2   5  663.13   66.79
   4  -2  -5  688.23   69.19
   4   2   5  640.64   67.19
   4  -2  -5  658.73   68.99
   4  -2  -5  631.04   66.59
   4   2   5  657.73   69.99
   4   2   5  668.43   65.99
  -4   2  -5  660.63   65.99
   5   2  -5  113.09   12.50
  -5   2   5  118.59   14.10
   5  -2   5  116.79   17.30
   5  -2   5  120.19   11.30
   5  -2   5  120.99   12.10
   5   2  -5  119.69   12.10
   5  -2   5  117.49   12.40
   5   2  -5  112.79   17.70
  -5  -2  -5  113.99   15.90
  -5  -2  -5  120.19   11.30
  -5   2   5  114.09    9.70
   5  -2   5  119.59   11.40
   5   2   5   86.39   10.60
   5  -2  -5   76.59   15.40
   5   2   5   72.99   10.80
   5  -2  -5   75.49   11.50
   5  -2  -5   81.59   13.70
   5   2   5   82.29   11.60
   5   2   5   80.69   11.50
   5   2   5   75.29   16.90
  -5   2  -5   80.99   15.20
   5   2   5   82.89   10.80
   5  -2  -5   74.29   13.80
   5   2   5   80.29   12.20
  -5   2  -5   80.19   10.40
   5   2   5   72.89   16.20
  -6  -2  -5  181.38   16.30
  -6   2   5  175.08   14.90
   6   2  -5  184.58   18.00
   6  -2   5  185.38   18.00
   6  -2   5  193.28   17.80
   6   2  -5  173.98   17.40
   6   2  -5  182.58   22.50
   6  -2   5  198.98   23.80
   6  -2   5  174.38   16.50
   6  -2   5  186.08   16.80
   6  -2  -5  131.99   15.20
   6   2   5  131.69   16.90
   6   2   5  130.09   16.80
  -6   2  -5  125.59   15.30
   6   2   5  134.29   15.70
   6   2   5  134.79   17.80
   6  -2  -5  134.19   17.00
   6   2   5  137.19   16.00
   6   2   5  138.59   22.50
   6   2   5  132.99   21.30
   6  -2  -5  133.09   15.10
   6  -2  -5  131.39   19.30
   6  -2  -5  134.29   16.50
  -6  -2   5  123.69   20.80
   6   2   5  136.89   15.90
   6  -2  -5  128.79   20.10
   7  -2   5   55.59   18.90
   7  -2  -5  112.99   14.20
   7  -2  -5  111.89   17.30
   7  -2  -5  113.89   11.70
   7   2   5  111.49   12.10
   7   2   5  116.89   12.60
   7   2   5  112.09   13.70
  -7   2  -5  112.39   13.10
   7  -2  -5  110.19   13.30
   7   2   5  116.09   15.00
   7   2   5  119.89   12.50
   7  -2  -5  113.39   11.90
   7   2   5  115.09   13.90
   7   2   5  118.59   20.50
   8  -2   5   37.70   14.60
   8   2   5   32.50    5.90
  -8   2  -5   35.40    6.20
   8  -2  -5   37.40    7.80
   8   2   5   37.50    7.50
   8   2   5   31.20    5.60
   8   2   5   41.60    8.60
   8  -2  -5   34.20    6.80
   9  -2   5    7.90    4.20
  -9  -2  -5    8.90    2.80
   9  -2   5    8.80    4.00
   9  -2   5    9.10    3.50
   9  -2   5   13.90    8.80
   9   2  -5    6.60    3.50
   9   2  -5    7.90    3.60
   9  -2   5   11.20    4.40
   9   2   5   26.30    5.90
   9  -2  -5   22.30    6.30
   9  -2  -5   23.70    5.30
   9   2   5   29.60    7.20
  10  -2   5   58.59    7.80
 -10  -2  -5   55.49    6.40
  10   2  -5   58.59    7.30
  10   2  -5   52.39    7.40
  10  -2   5   52.09    7.30
   0   3  -5 5432.96  470.55
   0   3   5 4272.37  468.15
   0  -3  -5 5388.66  470.85
   0  -3  -5 5360.06  468.25
   0  -3  -5 4870.31  469.85
   0   3  -5 4777.12  467.95
   0  -3  -5 4601.14  470.55
   0  -3   5 5389.16  471.45
   0   3  -5 4574.14  470.95
  -1  -3  -5  963.10   87.79
   1   3  -5  978.70   88.49
  -1   3   5 1038.90   85.39
   1   3  -5  996.00   85.09
  -1  -3  -5  990.00   85.29
  -1   3   5  957.40   88.59
   1  -3   5  990.70   88.99
  -1  -3  -5  967.00   87.79
  -1  -3  -5  963.30   87.29
  -1   3  -5  833.82   85.19
  -1   3  -5  835.42   88.29
  -1   3  -5  683.73   86.99
  -1  -3   5  858.81   88.19
   1  -3  -5  801.12   87.69
   1  -3  -5  825.12   87.99
   1   3   5  848.42   85.29
   1  -3  -5  799.92   86.49
   2  -3   5 1071.59   99.09
  -2   3   5 1113.59   99.69
   2  -3   5 1098.69   98.89
  -2   3   5 1092.89   98.19
   2   3  -5 1078.59   98.99
   2   3  -5 1068.89  101.79
   2  -3   5 1131.39  101.59
  -2  -3  -5 1080.29   99.39
  -2  -3  -5 1112.09  100.69
  -2  -3  -5 1098.09   98.19
   2   3  -5 1062.79   99.39
  -2  -3  -5 1023.70   98.79
   2   3   5  938.71   99.59
   2  -3  -5  897.21  100.39
  -2   3  -5  986.40  101.49
   2   3   5  953.50   98.39
   2  -3  -5 1025.20   99.59
   2  -3  -5 1049.99  101.59
   2  -3  -5  997.70   98.69
  -2   3  -5  988.40   98.69
   2   3   5  995.80   98.39
   2  -3  -5  982.80   99.19
   2   3   5 1004.10   98.09
   2   3   5 1038.80   98.69
   2  -3  -5 1066.19  101.19
  -2  -3   5 1012.50  101.29
   2   3   5 1048.20   99.79
   3  -3   5 1206.68  107.79
  -3  -3  -5 1196.08  104.49
   3  -3   5 1204.38  104.59
  -3   3   5 1207.28  103.69
   3  -3   5 1173.88  104.49
   3  -3   5 1229.58  104.89
   3  -3   5 1185.08  105.09
   3   3  -5 1234.78  108.39
  -3  -3  -5 1168.48  104.59
   3   3  -5 1205.58  105.19
   3  -3   5 1236.98  106.79
  -3   3   5 1230.18  105.89
   3  -3   5 1166.28  104.89
  -3  -3  -5 1266.97  106.39
   3   3   5 1040.10  104.09
   3  -3  -5 1003.90  104.29
  -3   3  -5 1010.50  107.69
   3   3   5  982.90  104.59
  -3  -3   5  966.20  104.39
   3  -3  -5  936.81  104.39
   3   3   5  987.10  106.69
   3  -3  -5  991.10  104.79
   3  -3  -5 1051.59  107.09
   3   3   5  965.50  104.69
   3  -3  -5  974.40  105.29
   3   3   5 1034.90  104.29
   3   3   5 1025.60  105.39
   3   3   5 1035.60  103.59
   3  -3  -5 1060.69  107.39
   3   3   5  995.30  104.09
  -3   3  -5 1001.70  104.29
   4   3   5  153.78   16.20
   4  -3  -5  166.68   16.70
   4  -3  -5  154.58   18.80
   4   3   5  151.48   21.20
   4  -3  -5  165.88   20.00
  -4   3  -5  154.28   16.10
   4   3   5  153.88   17.70
   4  -3  -5  156.38   16.90
   4  -3  -5  146.69   16.40
   4   3   5  150.88   17.00
   4   3   5  165.08   16.30
  -4   3  -5  161.48   20.90
   4  -3  -5  152.78   20.90
   4   3   5  158.98   16.10
   4   3   5  160.38   22.60
   4   3   5  167.48   17.20
   5  -3   5  168.78   24.00
   5  -3   5  173.08   24.00
   5  -3   5  178.08   23.30
  -5  -3  -5  173.58   23.40
   5  -3   5  172.38   23.40
  -5  -3  -5  167.98   27.20
   5   3  -5  189.38   28.60
  -5   3   5  166.58   22.40
   5   3  -5  169.88   24.10
  -5  -3  -5  162.78   23.20
   5   3  -5  171.98   24.20
  -5   3   5  163.58   25.40
   5  -3   5  190.38   28.30
   5   3   5  309.07   23.90
   5  -3  -5  311.57   25.10
   5   3   5  287.07   25.00
   5   3   5  288.87   23.70
   5  -3  -5  288.17   28.30
   5   3   5  290.17   23.70
   5  -3  -5  302.97   29.30
   5   3   5  305.17   25.10
   5   3   5  284.47   25.70
   5  -3  -5  310.67   24.70
   5  -3  -5  267.37   27.00
  -5   3  -5  294.57   23.60
  -5   3  -5  275.57   29.90
   5   3   5  306.87   30.60
   6  -3   5  516.25   39.60
   6   3  -5  535.25   41.10
   6   3  -5  516.25   41.20
   6   3   5  360.46   39.90
   6   3   5  378.16   40.10
   6   3   5  383.46   44.90
   6   3   5  381.06   39.00
   6   3   5  359.86   40.70
   6  -3  -5  361.56   40.00
   6   3   5  366.36   38.90
   6  -3  -5  389.66   43.60
  -6   3  -5  335.77   38.50
   6   3   5  385.56   43.90
   6  -3  -5  370.26   39.60
   6   3   5  371.06   38.90
   6  -3  -5  354.86   41.50
   7   3  -5  409.86   44.20
   7  -3   5  451.35   49.10
   7  -3   5  427.36   44.50
   7  -3   5  416.86   43.40
   7   3  -5  426.96   48.30
  -7  -3  -5  411.16   43.10
   7   3  -5  386.76   44.10
   7  -3   5  428.46   44.20
   7   3   5  470.45   52.49
   7   3   5  460.05   43.00
   7   3   5  448.76   44.30
   7   3   5  464.65   45.30
   7  -3  -5  445.56   43.90
   7  -3  -5  418.96   46.30
   7   3   5  467.85   43.10
   7   3   5  469.45   43.20
   7  -3  -5  455.15   44.50
   7   3   5  460.35   44.40
   7   3   5  447.46   49.10
   8  -3   5  235.08   27.40
   8   3  -5  232.58   27.50
   8   3  -5  236.78   27.60
  -8  -3  -5  233.88   26.40
   8  -3   5  243.78   27.90
   8  -3   5  220.18   31.90
  -8  -3   5  289.87   28.40
   8   3   5  294.27   28.90
   8   3   5  287.17   27.90
   8   3   5  288.17   26.50
   8  -3  -5  301.17   28.40
   8  -3  -5  287.77   27.40
  -8   3  -5  286.37   27.20
   9  -3   5   37.70   14.50
   9   3  -5   37.90    6.60
   9  -3   5   36.10    7.10
   9  -3   5   39.00    6.70
  -9  -3  -5   41.30    5.20
   9   3  -5   34.40    6.30
   9  -3  -5   20.80    6.50
   9   3   5   17.50    5.80
   0  -4   5  986.90   94.29
   0   4  -5  992.20   93.29
   0  -4  -5  949.80   94.39
   0  -4   5  988.90   94.29
   0  -4  -5  979.30   96.49
   0   4  -5  980.20   97.09
   0   4  -5  977.40   93.99
   0  -4  -5  998.20   94.09
   0   4  -5  972.30   96.09
   0   4   5  973.80   93.49
   0  -4  -5 1073.59   96.59
   0  -4  -5  984.60   95.99
  -1   4  -5  128.89   13.40
   1  -4  -5  124.99   17.00
   1  -4  -5  127.19   13.90
   1  -4  -5  133.59   13.40
   1  -4  -5  140.69   15.10
  -1  -4   5  126.59   13.60
  -1   4  -5  126.79   15.40
   1   4   5  119.69   13.30
   1   4   5  131.39   12.60
  -1   4  -5  135.79   16.70
   1  -4  -5  141.49   16.50
  -1  -4   5  123.79   13.60
  -2   4   5 1714.83  171.98
  -2  -4  -5 1795.52  172.18
   2   4  -5 1730.73  173.88
   2  -4   5 1737.23  170.98
  -2  -4  -5 1711.93  171.88
  -2   4   5 1834.92  170.08
   2  -4   5 1728.83  170.88
  -2  -4  -5 1671.73  170.58
   2  -4   5 1704.33  170.68
  -2  -4  -5 1677.63  170.78
   2  -4   5 1672.23  170.88
   2  -4   5 1732.93  173.48
  -2  -4   5 1857.71  170.88
  -2   4  -5 1812.32  170.78
   2  -4  -5 1843.32  172.28
   2   4   5 1864.31  170.68
   2  -4  -5 1890.51  174.28
   2  -4  -5 1795.22  170.78
   2  -4  -5 1870.81  171.48
   2  -4  -5 1854.31  171.38
   2   4   5 1861.61  171.08
   2  -4  -5 1800.62  171.78
   2  -4  -5 1869.51  173.58
   2  -4  -5 1838.32  170.68
  -2   4  -5 1958.10  170.98
  -2   4  -5 1849.21  174.48
   2   4   5 1908.61  169.98
   3  -4   5 2338.37  211.58
   3  -4   5 2447.96  214.38
   3  -4   5 2286.37  211.88
  -3  -4  -5 2282.27  211.18
   3  -4   5 2321.47  211.18
  -3  -4  -5 2394.16  212.48
   3   4  -5 2432.56  215.38
  -3  -4  -5 2396.66  211.28
  -3   4   5 2356.66  212.98
   3  -4   5 2296.97  211.58
  -3  -4  -5 2270.37  211.48
  -3   4   5 2254.47  210.38
   3  -4   5 2458.95  214.68
   3  -4   5 2378.86  211.28
   3   4  -5 2374.06  211.98
   3  -4  -5 2191.18  214.78
   3   4   5 2086.59  211.58
  -3   4  -5 2068.39  214.98
  -3   4  -5 2082.59  210.98
   3  -4  -5 2104.79  211.28
  -3  -4   5 2113.89  211.28
   3  -4  -5 2179.58  214.28
   3   4   5 2079.79  210.18
   3  -4  -5 2063.79  211.08
   3  -4  -5 2031.70  212.28
   3   4   5 2057.09  210.98
   3  -4  -5 2130.79  211.08
   3  -4  -5 2031.10  211.58
   3   4   5 2073.09  211.48
  -4  -4  -5  446.26   44.40
   4  -4   5  446.16   48.20
   4  -4   5  440.56   48.60
   4   4  -5  423.06   45.20
   4   4  -5  426.66   49.20
  -4   4   5  433.86   43.50
  -4   4   5  454.75   46.50
   4  -4   5  444.16   45.10
  -4  -4  -5  425.06   44.30
   4  -4   5  448.16   45.00
   4  -4   5  444.46   45.10
   4  -4   5  452.55   44.40
   4  -4   5  440.46   44.40
   4   4  -5  452.25   45.30
   4  -4  -5  486.75   48.80
   4   4   5  489.35   45.20
   4  -4  -5  467.95   45.10
  -4  -4   5  497.35   44.80
   4  -4  -5  456.85   44.50
   4   4   5  438.06   56.69
   4  -4  -5  460.55   44.70
   4  -4  -5  441.16   48.90
  -4   4  -5  464.95   49.40
   4   4   5  489.95   44.40
   4  -4  -5  468.45   44.60
   4  -4  -5  449.26   46.40
   4   4   5  477.45   45.10
  -4   4  -5  473.25   44.40
   4   4   5  481.95   46.00
   5   4  -5 1358.56  124.19
   5  -4   5 1278.67  118.99
   5   4  -5 1297.17  120.09
  -5   4   5 1186.78  117.89
   5  -4   5 1280.17  119.89
  -5  -4  -5 1273.87  118.99
   5  -4   5 1305.07  119.79
   5  -4   5 1364.26  123.79
   5   4  -5 1274.27  120.09
   5  -4   5 1287.47  119.79
   5  -4  -5 1229.98  119.69
   5   4   5 1257.87  124.29
   5   4   5 1244.78  120.59
  -5  -4   5 1236.18  119.19
  -5   4  -5 1180.98  118.69
  -5   4  -5 1141.79  124.99
   5   4   5 1174.18  118.69
   5  -4  -5 1204.28  121.09
   5  -4  -5 1216.38  122.89
   5   4   5 1211.58  119.69
   5  -4  -5 1207.28  119.19
   5   4   5 1248.38  119.79
   5  -4  -5 1197.48  123.09
  -6  -4  -5  334.97   34.60
   6  -4   5  334.77   35.50
   6   4  -5  331.37   35.70
   6  -4   5  329.97   35.50
   6   4  -5  338.37   40.80
   6  -4   5  331.27   34.70
   6   4  -5  322.57   35.70
   6  -4   5  347.47   40.50
   6   4   5  359.56   34.60
   6  -4  -5  356.66   37.60
   6   4   5  372.46   35.90
   6  -4  -5  360.56   40.10
   6   4   5  351.36   35.80
  -6   4  -5  341.47   34.20
   6  -4  -5  364.26   35.90
   6  -4  -5  350.76   35.20
   6   4   5  368.36   41.00
  -6  -4   5  353.96   34.90
   6   4   5  374.76   36.80
   7   4  -5  170.88   26.00
   7  -4   5  178.38   21.50
   7  -4   5  164.48   25.80
   7   4  -5  167.08   20.60
  -7  -4   5  187.18   19.40
  -7   4  -5  175.48   18.50
   7  -4  -5  190.88   21.50
   7   4   5  215.28   22.40
   7   4   5  187.08   25.40
   8  -4   5   38.50   14.90
   8   4  -5   40.40   16.00
   8   4  -5   38.70    6.80
   8   4  -5   40.40    7.50
   8  -4   5   38.10    7.20
  -8  -4  -5   36.80    5.40
   8  -4   5   36.00    7.40
   8  -4  -5   27.50    5.90
   8  -4  -5   24.10    7.00
   8   4   5   24.00    6.50
   8   4   5   26.60    7.80
  -8   4  -5   24.50    6.20
  -8  -4   5   30.20    7.80
   8   4   5   29.40    5.30
  -9  -4  -5   15.00    3.60
   9   4  -5   14.40    5.10
   9  -4   5   12.50    4.10
   9  -4   5   13.70    5.10
  -9   4  -5   12.10    4.10
   9   4   5   10.30    3.90
   9  -4  -5    9.50    3.80
   9  -4  -5   10.70    4.50
   0  -5  -5 1498.55  139.29
   0  -5  -5 1468.35  142.39
   0  -5   5 1492.95  139.59
   0   5  -5 1422.96  143.19
   0   5  -5 1503.15  139.29
   0   5   5 1474.65  138.69
   0  -5   5 1442.16  139.59
   0  -5  -5 1463.95  139.59
   0  -5  -5 1420.76  139.69
   0  -5  -5 1450.25  141.69
   0   5   5 1532.05  139.19
   0   5  -5 1427.76  141.59
   1  -5   5  719.73   65.59
  -1  -5  -5  703.33   65.89
   1  -5   5  720.33   65.79
  -1  -5  -5  679.93   67.49
   1   5  -5  675.93   68.79
  -1  -5  -5  687.03   65.79
   1  -5   5  685.23   65.89
   1   5  -5  704.53   64.49
  -1  -5  -5  709.63   68.09
   1   5  -5  702.93   65.29
  -1  -5  -5  717.23   65.49
   1  -5   5  670.73   65.49
  -1   5  -5  678.83   65.49
  -1   5  -5  677.83   69.39
   1   5   5  691.53   65.39
  -1  -5   5  686.83   65.69
   1   5   5  652.73   64.69
   1  -5  -5  680.23   65.69
   1  -5  -5  647.64   65.39
   1  -5  -5  666.13   68.29
  -1  -5   5  652.93   65.69
  -1   5  -5  644.04   66.99
   1  -5  -5  669.23   65.99
   1  -5  -5  669.73   69.49
   1  -5  -5  666.63   67.89
   2  -5   5  871.61   84.59
  -2   5   5  936.11   83.69
   2   5  -5  920.81   88.79
   2  -5   5  853.31   84.49
   2  -5   5  869.11   84.79
  -2  -5  -5  858.41   86.19
  -2  -5  -5  881.61   85.99
  -2  -5  -5  839.62   84.29
   2  -5   5  866.31   84.79
   2  -5   5  895.01   88.19
  -2  -5  -5  879.91   84.69
  -2  -5  -5  872.41   84.99
   2   5   5  924.51   84.49
   2  -5  -5  893.61   84.59
   2   5   5  912.71   83.59
   2   5   5  907.91   84.89
  -2   5  -5  859.71   88.49
   2  -5  -5  862.51   84.69
   2  -5  -5  888.21   86.19
   2  -5  -5  909.21   88.39
   2  -5  -5  893.81   84.49
  -2   5  -5  891.41   84.49
  -2  -5   5  884.51   84.69
   2  -5  -5  852.11   85.19
   2  -5  -5  882.01   85.29
   2  -5  -5  897.01   87.79
   2   5   5  841.82   84.79
  -3  -5  -5   77.19    8.80
   3  -5   5   76.89   20.80
   3   5  -5   90.89   10.00
   3  -5   5   85.69    9.00
   3  -5   5   81.39   12.40
   3  -5   5   83.99    9.20
   3  -5   5   80.09    8.20
  -3   5   5   80.29    7.20
  -3   5   5   82.89   10.90
  -3  -5  -5   80.69    8.40
   3   5  -5   70.09   23.70
   3  -5   5   88.49    8.70
  -3   5  -5   57.19   12.40
   3  -5  -5   58.29    8.40
  -3  -5   5   58.89    8.30
   3   5   5   58.39    8.70
   3   5   5   57.29    6.90
   3  -5  -5   65.49    8.70
   3  -5  -5   65.79   11.80
   3  -5  -5   68.39    9.30
   3   5   5   57.79    8.20
  -3   5  -5   59.49    8.30
   3  -5  -5   53.99    8.10
   3   5   5   52.89    9.00
   3  -5  -5   47.40   17.80
   3  -5  -5   57.49   11.70
  -4  -5   5  457.45   43.20
   4  -5  -5  431.26   42.90
   4  -5  -5  441.16   42.90
   4  -5  -5  438.26   43.60
   4   5   5  432.26   43.50
   4  -5  -5  429.86   43.10
  -4   5  -5  425.66   42.70
   4  -5  -5  413.76   45.00
   4   5   5  452.15   49.60
   4  -5  -5  447.96   47.50
   4  -5  -5  428.56   47.20
  -4   5  -5  436.76   48.50
   4   5   5  453.45   43.50
   4   5   5  442.76   42.80
   5  -5   5   -0.20    8.60
   5   5  -5   -0.80    8.80
   5   5  -5    4.30    4.40
   5   5   5   24.20    5.40
   5  -5  -5   23.70    9.90
  -5   5  -5   27.10    5.00
   5  -5  -5   24.20    6.40
   5  -5  -5   22.60    7.40
   5   5   5   27.60    6.30
  -5  -5   5   25.80    5.60
   5  -5  -5   25.90    5.30
   5   5   5   15.10    9.30
   5  -5  -5   32.20    5.90
   6  -5   5   11.50   10.00
   6   5  -5   10.90    9.50
   6  -5   5   12.00    5.20
   6   5   5   37.80   15.70
   6  -5  -5   30.50    7.30
  -6  -5   5   27.40    5.80
   6  -5  -5   28.40   10.70
  -6   5  -5   34.10    5.30
   6  -5  -5   31.70    6.40
   6   5   5   30.70    7.00
   6   5   5   29.60    5.80
   7   5  -5  145.49   39.20
  -7  -5  -5  272.67   25.90
   7  -5   5  281.07   27.40
   7  -5   5  283.67   27.30
   7  -5   5  286.87   26.40
   7   5  -5  286.67   27.60
   7  -5  -5  253.07   27.20
   7  -5  -5  246.88   26.30
   7   5   5  256.57   27.00
  -7  -5   5  245.78   26.20
   7   5   5  243.68   26.00
  -7   5  -5  245.98   25.60
   8   5  -5  515.15   57.49
  -8  -5  -5  528.85   52.09
   8  -5   5  556.74   53.39
   8   5  -5  566.64   53.59
   8  -5   5  512.15   56.79
   8  -5   5  555.14   53.29
   8  -5  -5  554.84   53.59
   8   5   5  539.55   53.09
   8   5   5  555.64   52.39
  -8   5  -5  552.04   52.99
   8  -5  -5  507.25   52.69
   9  -5   5  185.08   20.10
   9  -5   5  191.98   19.90
   9   5  -5  188.38   20.00
  -9  -5  -5  187.68   19.80
   9  -5  -5  184.18   19.50
   9   5   5  196.58   19.90
  -9   5  -5  203.18   19.50
   9  -5  -5  197.08   20.20
   0  -6  -5  177.58   18.80
   0   6  -5  170.48   17.00
   0   6   5  184.08   17.10
   0  -6  -5  184.18   22.30
   0   6  -5  163.88   21.60
   0  -6   5  183.18   18.30
   0   6  -5  181.58   18.00
   0  -6  -5  181.78   18.10
   0  -6   5  168.68   17.90
   0   6   5  165.08   17.70
   0  -6  -5  181.68   18.40
   0  -6  -5  177.18   21.60
  -1  -6  -5  421.56   41.30
   1  -6   5  435.06   40.80
  -1  -6  -5  445.06   43.50
  -1  -6  -5  457.65   40.80
  -1  -6  -5  436.16   41.20
   1   6  -5  452.95   45.20
  -1  -6  -5  444.96   44.00
   1  -6   5  422.56   41.00
  -1   6   5  452.45   39.90
   1  -6   5  435.66   40.80
   1   6  -5  475.55   40.50
   1  -6   5  445.56   41.20
   1  -6   5  443.66   41.30
  -1  -6   5  400.36   40.90
  -1   6  -5  364.76   42.60
  -1   6  -5  421.96   40.80
  -1   6  -5  369.66   44.60
   1   6   5  384.06   39.80
   1  -6  -5  384.76   40.70
   1   6   5  387.36   40.50
   1  -6  -5  377.86   41.40
   1  -6  -5  403.76   41.00
   1  -6  -5  385.06   44.20
   1  -6  -5  384.66   44.40
  -2  -6  -5  173.88   20.90
   2   6  -5  185.98   26.20
   2  -6   5  166.88   20.50
   2  -6   5  184.68   20.40
   2  -6   5  168.48   23.90
  -2  -6  -5  175.98   20.60
  -2   6   5  178.48   19.40
   2  -6   5  188.38   20.80
  -2  -6  -5  164.18   22.40
   2  -6   5  184.58   26.20
  -2  -6  -5  176.58   22.70
   2  -6   5  184.08   20.90
  -2  -6  -5  182.38   20.40
  -2  -6   5  217.78   20.80
   2  -6  -5  216.98   21.80
  -2   6  -5  225.48   25.80
   2   6   5  220.78   19.40
   2  -6  -5  249.97   26.40
   2  -6  -5  229.68   25.40
  -2  -6   5  206.48   20.80
   2   6   5  213.58   20.40
  -2   6  -5  223.88   20.70
   2  -6  -5  228.28   23.90
   2  -6  -5  221.58   20.70
   2  -6  -5  237.88   21.80
   2  -6  -5  230.38   20.90
  -3   6   5  530.55   51.89
  -3  -6  -5  552.84   53.69
   3  -6   5  600.94   57.89
  -3  -6  -5  532.65   52.89
   3   6  -5  573.04   58.79
   3  -6   5  539.35   57.29
   3  -6   5  556.74   53.29
  -3  -6  -5  535.85   52.69
   3  -6   5  552.24   52.89
   3  -6   5  548.25   53.39
  -3   6  -5  540.05   52.89
   3  -6  -5  557.34   53.09
   3   6   5  532.25   52.79
   3  -6  -5  549.54   53.19
  -3  -6   5  534.85   53.09
   3  -6  -5  529.35   55.29
   3   6   5  538.75   59.69
   3  -6  -5  539.35   53.69
   3  -6  -5  557.44   53.09
   3  -6  -5  539.95   57.19
  -3   6  -5  501.35   57.79
   4  -6   5  283.67   26.00
   4  -6   5  290.97   25.60
  -4  -6  -5  294.97   26.00
  -4  -6  -5  285.77   24.70
   4  -6   5  282.07   25.30
   4   6  -5  301.87   26.30
   4  -6   5  295.57   31.70
   4   6  -5  306.87   33.30
   4  -6   5  291.57   34.20
   4  -6   5  286.77   24.70
   4  -6  -5  202.48   24.50
  -4  -6   5  200.48   24.50
   4   6   5  204.38   24.40
   4  -6  -5  187.18   26.70
  -4   6  -5  207.48   24.40
   4  -6  -5  194.38   24.50
   4   6   5  196.28   31.40
   4  -6  -5  197.88   25.20
   4   6   5  193.08   24.80
   4  -6  -5  198.28   29.70
   4  -6  -5  198.78   24.50
  -5  -6  -5 1241.88  118.09
   5  -6   5 1271.87  118.99
   5  -6   5 1336.97  123.49
   5   6  -5 1367.86  124.49
   5   6  -5 1256.77  119.39
  -5  -6  -5 1228.28  119.29
   5  -6   5 1301.87  119.29
   5  -6   5 1326.57  118.29
   5  -6   5 1237.18  118.99
  -5  -6   5 1187.18  118.49
   5  -6  -5 1173.28  122.79
   5  -6  -5 1169.38  118.39
   5   6   5 1201.28  118.89
   5   6   5 1208.48  124.49
   5  -6  -5 1160.98  118.39
   5   6   5 1228.88  118.19
  -5   6  -5 1170.38  117.99
   5  -6  -5 1194.18  119.09
  -6  -6  -5  262.77   28.10
   6  -6   5  283.57   29.50
   6  -6   5  294.17   29.10
   6  -6   5  278.77   34.70
  -6  -6  -5  289.67   29.40
   6   6  -5  290.57   36.00
   6  -6   5  298.17   28.20
   6   6  -5  294.57   29.60
  -6   6  -5  272.37   27.90
   6  -6  -5  251.37   30.00
   6   6   5  274.27   35.30
   6  -6  -5  291.77   29.30
   6   6   5  266.17   28.00
   6   6   5  240.38   32.70
  -7  -6  -5   42.80    7.80
   7   6  -5   40.00    8.00
   7  -6   5   36.90    7.60
   7  -6   5   44.70    7.80
   7  -6   5   24.70   10.00
   7   6  -5   47.60   17.20
   7  -6   5   40.30    6.30
  -7  -6  -5   41.90    5.90
   7  -6  -5   39.40    7.70
   7  -6  -5   35.90    6.30
   7   6   5   39.30    6.40
  -7   6  -5   37.40    5.90
  -7  -6   5   33.90    6.20
   7   6   5   27.50   10.50
   7   6   5   39.60    7.50
  -8  -6  -5   31.70    6.10
   8  -6   5   31.70    6.20
   8   6  -5   35.50    6.00
   8  -6   5   35.90    6.10
   8  -6  -5   14.20    4.90
   8   6   5   16.00    5.60
  -8   6  -5   18.40    5.20
   8  -6  -5   19.40    6.00
  -8   6  -5   19.80    5.10
   8   6   5   15.80    4.40
   0  -7  -5  638.94   60.09
   0  -7  -5  636.54   60.89
   0   7  -5  622.54   63.29
   0   7   5  596.64   59.09
   0  -7   5  623.04   60.39
   0  -7  -5  608.94   64.39
   0   7  -5  625.34   59.89
   0  -7   5  619.24   60.19
   0  -7  -5  625.84   60.49
  -1  -7  -5   49.50   12.50
   1   7  -5   52.29   14.30
  -1   7   5   49.80    5.70
   1   7  -5   50.19    6.60
   1  -7   5   48.70    7.60
  -1  -7  -5   47.20    7.50
   1  -7   5   49.90    7.00
  -1  -7  -5   48.80    7.90
   1  -7   5   57.79    7.30
  -1  -7  -5   54.59    7.30
   1  -7   5   48.70    7.70
  -1  -7  -5   49.10   11.00
   1  -7  -5   87.19   14.70
  -1   7  -5   84.59   13.10
   2   7  -5  989.50   94.39
  -2  -7  -5  934.41   89.59
   2  -7   5  962.90   89.89
  -2  -7  -5  948.61   89.29
   2  -7   5  985.00   94.29
  -2  -7  -5  934.91   89.89
   2  -7   5  946.41   89.79
   2  -7   5  941.51   89.29
   2   7   5  917.31   89.09
   2  -7  -5  947.11   93.39
   2   7   5  904.01   95.89
   2  -7  -5  904.31   92.29
   2  -7  -5  908.01   90.29
   2  -7  -5  930.01   89.39
  -2  -7   5  901.91   89.49
  -2  -7   5  918.11   89.59
  -2   7  -5  864.71   88.29
  -2   7  -5  968.60   89.39
   2  -7  -5  912.91   89.59
   2  -7  -5  902.91   89.49
   3  -7   5   43.20    7.30
   3  -7   5   41.20   15.30
  -3  -7  -5   42.80    7.00
   3   7  -5   55.49   17.50
   3  -7   5   44.90    8.00
  -3  -7  -5   40.20    7.80
   3  -7   5   42.50    6.80
   3  -7  -5   49.50    7.50
   3  -7  -5   50.79    8.50
  -3  -7   5   48.70    7.40
   3  -7  -5   54.59   15.60
   3  -7  -5   51.69   12.00
   3   7   5   59.59   18.20
  -3  -7   5   47.80    7.30
   3  -7  -5   46.60    7.20
   3  -7  -5   49.40    7.20
   3   7   5   50.49    7.20
  -3   7  -5   48.50    7.30
  -4  -7  -5  600.54   56.89
   4  -7   5  593.24   56.59
   4  -7   5  594.44   56.99
  -4  -7  -5  609.24   55.79
   4  -7   5  576.84   56.29
   4  -7   5  606.54   61.69
   4  -7   5  598.14   55.79
   4   7  -5  587.44   62.29
   4  -7  -5  588.54   61.29
   4  -7  -5  556.04   56.69
   4  -7  -5  535.15   55.99
   4   7   5  533.35   62.69
   4  -7  -5  553.94   55.99
  -4  -7   5  532.35   55.99
  -4   7  -5  557.34   55.79
   4   7   5  568.24   55.89
   4  -7  -5  571.24   56.09
   5  -7   5  368.16   40.10
   5   7  -5  385.26   46.10
  -5  -7  -5  362.46   39.30
   5  -7   5  374.66   39.60
   5  -7   5  389.96   45.50
   5  -7  -5  432.86   45.80
   5  -7  -5  421.86   39.90
   5  -7  -5  427.96   39.90
   5   7   5  415.76   47.70
  -5  -7   5  430.36   39.90
  -6  -7  -5   15.50    6.40
   6  -7   5   15.30    5.80
   6  -7   5   11.30    4.30
   6  -7   5    9.40    9.30
  -6  -7  -5   14.70    4.50
   6   7  -5    6.60    9.10
   6  -7   5    8.20    3.90
   6   7   5    7.50    8.90
  -6   7  -5   12.20    3.40
   6   7   5    9.50    3.50
  -6  -7   5   15.00    4.80
   6  -7  -5   15.50    6.20
   6  -7  -5   12.90    4.70
  -7  -7  -5   17.90    6.00
   7  -7   5   21.10    6.10
   7  -7   5    6.50    8.10
   7   7  -5   10.90   10.00
  -7  -7  -5   14.60    4.40
   7  -7   5   20.40    6.00
   7  -7   5   19.00    4.50
  -7  -7   5   25.20    5.00
   7  -7  -5   32.00    6.40
   7   7   5   13.90    9.70
  -7   7  -5   28.90    4.60
   7   7   5   28.80    5.40
   7  -7  -5   27.50    5.00
   8  -7   5   95.69   10.50
  -8  -7  -5   97.69   10.30
  -8   7   5   86.99    9.30
   8  -7   5   92.39   10.30
  -8   7  -5   76.29    9.20
  -8   7  -5   81.69    9.90
   8  -7  -5   79.99   10.40
  -8  -7   5   75.89    9.50
   0  -8   5   44.00    7.20
   0  -8  -5   42.70    7.10
   0   8  -5   44.80    6.40
   0  -8  -5   45.10   13.70
   0  -8   5   46.70    7.50
   0  -8  -5   51.29    7.50
   0  -8   5   46.50    6.80
   0   8   5   50.79   17.90
   0   8  -5   50.19   13.60
   0  -8   5   46.80    6.90
   1  -8  -5  107.39   12.60
   1  -8  -5  111.99   18.20
   1  -8  -5  113.59   12.70
   1  -8  -5  124.59   17.30
   1   8   5  106.99   12.10
   1   8   5  104.09   22.10
  -1  -8   5  110.69   12.60
  -1   8  -5  111.99   12.40
  -1  -8   5  111.49   12.90
   2  -8   5  180.38   19.20
  -2  -8  -5  171.48   19.40
  -2  -8  -5  162.08   18.40
   2  -8   5  177.58   19.50
   2  -8   5  171.88   18.70
   2   8  -5  176.48   26.00
  -2  -8  -5  176.68   18.80
   2  -8   5  172.18   26.00
  -2   8  -5  192.18   19.00
   2  -8  -5  178.68   19.10
   2  -8  -5  181.18   22.40
   2  -8  -5  182.68   24.90
   2  -8  -5  185.88   19.10
   2   8   5  179.68   18.60
   2  -8  -5  188.88   20.10
  -2  -8   5  183.98   19.20
  -2  -8   5  183.08   19.20
   2   8   5  183.98   28.00
   2  -8  -5  181.18   19.10
   3  -8   5  277.77   28.90
   3   8  -5  279.67   29.70
  -3  -8   5  177.48   20.30
   3   8   5  190.58   29.50
   3  -8  -5  187.38   26.50
  -3   8  -5  185.88   20.10
   3  -8  -5  180.98   21.10
   3  -8  -5  187.48   20.20
  -3  -8   5  178.08   20.30
   3  -8  -5  171.18   20.20
   3  -8  -5  183.68   20.30
   3   8   5  174.48   19.90
  -4  -8  -5   26.10    6.70
  -4  -8  -5   29.40    6.70
   4  -8   5   29.50    6.50
   4  -8   5   29.90    7.40
   4   8  -5   28.30   12.10
   4  -8   5   17.40   10.00
  -4   8  -5   21.50    5.70
   4  -8  -5   23.80    6.50
   4   8   5   26.70    5.80
   4  -8  -5   27.50    6.80
   4  -8  -5   17.80   10.20
   4   8   5   20.70   11.20
   4  -8  -5   25.40    6.10
  -4  -8   5   25.30    6.30
   5   8  -5  208.48   25.10
   5   8   5  118.59   24.00
   5  -8  -5  128.89   14.60
  -5   8  -5  130.19   14.60
  -5  -8   5  126.09   15.00
   5  -8  -5  126.99   14.70
   5  -8  -5  129.69   15.60
   5   8   5  136.69   14.80
  -5  -8   5  127.79   14.80
   6  -8   5    1.40    8.40
   6  -8   5    8.50    2.80
  -6  -8  -5    5.90    2.80
   6  -8   5    7.40    3.70
   6   8  -5    6.40    8.50
  -6  -8  -5    8.70    3.90
   6  -8   5    9.00    3.70
   6  -8  -5    7.50    3.20
   6   8   5   18.80   11.20
  -6   8  -5    7.30    2.70
  -6  -8   5    8.70    3.30
   6   8   5    6.60    3.10
   6  -8  -5    6.00    3.80
  -6  -8   5    6.90    3.30
   7  -8   5    5.70    3.40
  -7  -8  -5    7.90    3.60
   7  -8   5    3.60    3.00
  -7   8   5    5.30    2.80
   7  -8  -5   16.00    4.90
  -7  -8   5   10.90    3.90
   7   8   5   14.90    4.00
  -7  -8   5   15.90    4.10
  -7   8  -5   17.40    3.70
   0   9   5  266.47   35.50
   0  -9   5  299.17   29.20
   0  -9  -5  295.57   28.80
   0  -9   5  278.87   29.10
   0  -9  -5  294.07   29.10
   0  -9   5  281.37   28.60
   0   9  -5  281.57   28.30
  -1   9   5  109.19   20.60
   1  -9   5   99.49   18.90
   1   9  -5   98.29   17.60
   1  -9  -5   50.69    9.10
   1  -9  -5   55.89    8.20
   1  -9  -5   49.70   13.90
  -1  -9   5   52.39    8.10
  -1  -9   5   49.00    8.10
   1   9   5   53.29   18.50
   1  -9  -5   51.59   15.80
   1   9   5   56.29    7.50
  -1   9  -5   57.29    7.60
  -1  -9   5   56.09    8.00
   1  -9  -5   55.19    8.00
   2  -9   5  157.98   19.30
  -2  -9  -5  170.88   18.70
   2  -9   5  156.88   24.80
   2  -9   5  167.28   18.80
  -2  -9  -5  153.28   18.60
   2  -9   5  169.48   18.60
   2   9  -5  169.88   24.80
  -2  -9   5  183.48   20.90
   2  -9  -5  174.88   19.20
  -2   9  -5  178.78   18.10
  -2  -9   5  179.58   18.30
   2  -9  -5  156.88   18.20
   2  -9  -5  180.98   24.20
   2  -9  -5  189.28   18.40
   2   9   5  151.38   18.70
   2   9   5  189.18   28.00
   2  -9  -5  156.28   20.80
   3  -9   5   84.89   19.40
  -3  -9   5   52.39    7.90
  -3   9  -5   54.99    7.70
  -3  -9   5   52.09    7.90
   3  -9  -5   50.69    7.50
   3   9   5   50.39    7.40
   3  -9  -5   60.89    9.10
   3  -9  -5   43.80    9.60
   3  -9  -5   50.89    7.90
   3   9   5   48.40   21.10
   4  -9   5  223.28   29.80
   4  -9   5  251.37   24.80
  -4  -9  -5  235.48   23.80
  -4  -9  -5  252.57   23.90
   4  -9   5  249.68   23.70
   4  -9   5  245.38   24.40
   4   9  -5  243.08   31.40
   4  -9   5  254.87   25.00
  -4  -9  -5  249.68   24.80
   4  -9  -5  229.88   24.80
   4   9   5  205.58   32.00
  -4  -9   5  226.68   24.20
  -4   9  -5  237.68   23.90
   4   9   5  215.98   23.90
   4  -9  -5  215.68   23.90
  -4  -9   5  217.78   24.10
   5  -9   5  214.68   23.30
   5  -9   5  203.98   22.20
   5   9  -5  207.78   29.60
   5  -9   5  228.48   23.50
  -5  -9  -5  209.78   23.30
  -5  -9  -5  213.68   22.40
   5  -9   5  201.28   28.70
   5  -9   5  223.98   23.20
   5   9   5  242.58   23.00
   5  -9  -5  236.98   23.60
  -5  -9   5  231.68   22.90
  -5  -9   5  235.48   23.00
   5   9   5  216.78   30.50
   5  -9  -5  235.48   22.80
  -5   9  -5  233.98   22.60
  -6  -9  -5   65.29    7.70
   6  -9   5   61.39    8.80
   6  -9   5   67.49    8.50
  -6  -9  -5   67.89    8.60
  -6  -9   5   64.29    8.10
  -6  -9   5   55.39    7.80
  -6   9  -5   64.69    7.60
   6   9   5   62.19    8.10
   6  -9  -5   66.09    8.80
   0 -10  -5  445.76   45.20
   0 -10   5  454.05   44.10
   0 -10  -5  450.55   44.40
   0  10   5  435.76   51.69
   0 -10   5  462.25   44.50
   0  10  -5  443.46   43.60
   0 -10  -5  473.95   44.30
   0 -10   5  442.56   44.50
   1 -10   5  263.67   24.90
   1 -10   5  257.77   25.20
   1 -10   5  267.87   32.10
   1 -10   5  256.27   25.50
  -1 -10  -5  258.57   25.00
  -1 -10  -5  267.47   25.50
  -1 -10   5  233.88   25.20
  -1 -10   5  235.98   24.80
   1 -10  -5  239.78   25.10
   1  10   5  225.28   33.30
   1 -10  -5  241.18   25.10
  -1  10  -5  231.68   24.50
  -1 -10   5  234.18   25.20
   1 -10  -5  235.08   25.90
   2 -10   5  228.18   28.60
  -2 -10  -5  239.38   28.20
   2 -10   5  221.98   33.20
   2  10  -5  215.58   34.20
   2 -10   5  219.18   28.30
   2 -10   5  224.08   27.90
  -2 -10  -5  241.08   28.70
  -2 -10   5  318.87   29.00
  -2 -10   5  311.57   28.80
   2  10   5  327.67   37.80
   2 -10  -5  331.27   29.70
  -2 -10   5  337.47   28.80
   2 -10  -5  331.17   28.90
  -2  10  -5  342.67   28.50
   2 -10  -5  318.47   28.90
   2  10   5  334.97   28.60
   3 -10   5   37.00    6.40
   3 -10   5   39.60    5.50
   3 -10   5   38.90    6.80
   3 -10   5   59.29   14.80
   3  10  -5   25.30   11.10
  -3 -10  -5   36.30    5.90
  -3 -10  -5   40.10    6.70
   3 -10   5   38.60    7.20
   4 -10   5    9.70    3.40
   4 -10   5   12.10    4.90
   4 -10   5   12.10    9.00
  -4 -10  -5   10.10    2.90
  -4 -10  -5    8.70    3.50
   4 -10   5    8.90    3.40
   4  10  -5   11.00   10.00
   4 -10   5   10.40    3.60
  -4 -10   5    7.70    3.20
   4 -10  -5    6.10    3.40
  -4 -10   5    7.90    3.00
   4  10   5    6.70    3.00
   4 -10  -5    6.70    2.90
   4  10   5   13.70   10.50
  -4  10  -5    5.50    2.60
   5  10   5   31.50    6.50
   5 -10  -5   32.40    6.00
  -5 -10   5   31.70    5.20
  -5 -10   5   34.20    5.20
  -5  10  -5   33.50    5.00
   0 -11  -5    4.60    2.90
   0 -11   5    7.30    3.30
   0 -11   5    5.60    9.00
   0 -11  -5    6.50    3.00
   0 -11  -5    7.60    3.70
   0 -11   5    6.50    2.40
  -1  11   5  136.49   12.60
  -1 -11  -5  146.59   13.40
   1 -11   5  114.99   20.20
  -1 -11  -5  153.28   13.30
   1 -11   5  150.08   13.60
  -1 -11  -5  141.89   14.20
   1 -11   5  144.19   12.70
  -1  11  -5   89.99   12.00
   1 -11  -5   95.39   12.80
   1 -11  -5   96.39   13.40
  -1 -11   5   91.99   12.40
   1 -11  -5   93.69   12.70
  -1 -11   5   91.59   12.90
  -2 -11  -5   73.29    9.60
   2 -11   5   71.29   10.00
  -2 -11  -5   73.89    9.30
   2 -11   5   66.79    9.60
   2 -11   5   63.59    8.70
  -2 -11   5   90.19    9.30
   2 -11  -5   86.79    9.70
   2 -11  -5   89.99   10.50
  -2  11  -5   89.99    8.90
  -2 -11   5   92.39    9.80
   2 -11  -5   90.09    9.50
   3 -11   5  236.88   22.40
  -3 -11  -5  246.38   22.40
  -3 -11  -5  225.98   22.00
   3 -11   5  236.68   22.60
   3 -11  -5  211.38   22.40
   3 -11  -5  199.88   21.80
  -3  11  -5  195.38   21.60
  -3 -11   5  202.98   22.10
  -3 -11   5  206.28   21.80
  -4 -11  -5   94.69   11.10
   4 -11   5   88.39   11.00
  -4 -11  -5   84.99   10.70
   4 -11   5   87.69   11.00
  -4  11   5   85.99   10.50
  -4  11  -5  112.19   10.60
  -4 -11   5  115.99   10.80
  -4 -11   5  111.19   10.90
   4 -11  -5  116.39   11.40
   0 -12  -5   34.40    5.20
   0 -12  -5   35.10    5.30
   0 -12   5   35.20    4.70
   0 -12  -5   39.80    6.00
   0 -12   5   39.40    5.50
  -1 -12  -5  123.59   13.50
   1 -12   5  122.99   13.10
   1 -12   5  117.89   13.20
  -1 -12  -5  118.69   12.90
  -1 -12  -5  121.89   12.90
   1 -12  -5  127.39   13.50
  -1 -12   5  124.89   12.60
   1 -12  -5  126.59   13.00
   1 -12  -5  119.39   12.80
  -1 -12   5  124.39   13.00
   0   0  -6   96.29   13.50
   0   0   6   98.49   10.00
   0   0  -6  103.69   10.00
   0   0   6  108.69   11.10
   0   0   6  109.79   12.10
   0   0  -6  108.49   11.00
   0   0   6   96.39   10.90
   1   0   6   49.00    6.50
  -1   0  -6   51.79    7.10
  -1   0   6   53.29    7.80
   1   0  -6   49.99    9.80
   1   0   6   48.70    7.60
  -1   0   6   49.99    5.00
  -1   0  -6   49.20    5.10
   1   0   6   46.90    5.10
   1   0  -6   49.80    5.00
   1   0  -6   55.99    8.60
  -2   0   6   28.70    3.00
  -2   0  -6   30.70    6.40
   2   0  -6   29.10    7.50
  -2   0  -6   27.40    3.20
  -2   0   6   32.20    4.30
   2   0   6   25.20    7.40
   2   0  -6   25.60    8.70
  -3   0   6   93.59    8.90
   3   0   6   91.59   10.10
   3   0  -6   89.09   11.50
  -3   0  -6   90.39   10.30
   3   0   6   89.49   13.60
   3   0  -6   98.99   14.40
   3   0  -6   92.19    9.20
   3   0   6   91.89   10.20
  -3   0   6   90.59   11.00
   3   0  -6   87.89   12.70
  -3   0  -6   94.59   12.90
   3   0  -6   93.29    9.30
   4   0  -6 1869.51  186.28
  -4   0  -6 1937.41  186.28
  -4   0   6 2011.80  184.98
   4   0   6 1826.92  185.98
   4   0  -6 1968.50  185.48
   4   0   6 1798.62  187.68
   4   0  -6 1948.01  185.38
   4   0   6 2009.60  186.78
   4   0   6 2048.59  185.68
   4   0   6 1987.90  188.98
   4   0  -6 2009.00  188.98
  -4   0  -6 1852.71  192.88
   4   0   6 2025.00  186.48
   4   0  -6 2026.80  187.68
  -4   0   6 1961.70  187.88
   4   0   6 2002.40  186.28
   4   0  -6 1929.51  186.48
   4   0  -6 2069.69  187.78
  -5   0   6  595.24   59.79
   5   0   6  615.04   56.79
   5   0  -6  600.14   57.99
   5   0   6  491.95   66.29
   5   0  -6  581.14   56.59
  -5   0   6  600.74   55.99
  -5   0  -6  607.34   61.89
   5   0   6  596.14   57.59
   5   0   6  626.24   57.59
   5   0   6  568.94   58.99
   5   0  -6  582.24   60.69
   5   0   6  641.14   58.49
  -5   0  -6  576.74   57.79
   5   0  -6  600.04   59.59
   5   0  -6  587.54   59.19
   5   0  -6  583.84   56.59
   6   0   6  819.82   78.99
   6   0  -6  816.22   77.89
   6   0  -6  836.42   82.29
  -6   0  -6  784.42   78.69
   6   0  -6  809.32   81.29
   6   0   6  846.52   79.89
   6   0  -6  800.42   79.39
   6   0   6  845.42   83.19
   6   0  -6  805.12   79.09
   6   0   6  810.12   79.19
   6   0  -6  809.82   77.99
   7   0  -6  282.97   28.20
  -7   0  -6  269.57   28.90
   7   0   6  303.17   30.70
   7   0  -6  282.37   28.30
   7   0   6  295.77   28.80
   7   0   6  295.87   30.00
   7   0  -6  297.87   29.90
   7   0   6  284.47   28.70
   7   0  -6  284.77   30.20
   7   0   6  293.67   29.80
   7   0   6  282.17   35.00
   8   0  -6    8.10    3.90
   8   0   6    7.70    3.90
   8   0  -6    6.20    3.80
   8   0   6    6.60   12.50
   8   0   6    6.40    3.40
  -8   0  -6    8.40    2.90
   8   0   6    9.20    3.20
   8   0   6    5.90    4.40
   8   0   6   10.00    3.40
   9   0   6   32.00    5.00
   9   0  -6   29.70    6.50
   9   0  -6   30.30    6.10
   9   0   6   34.30    5.10
   9   0   6   32.30    6.50
   9   0   6   15.50    8.80
  -9   0  -6   29.10    5.20
   9   0   6   27.80    7.20
 -10   0  -6    8.80    3.00
  10   0   6    6.30    3.20
  10   0   6    5.40    2.70
  10   0  -6    5.30    2.90
  10   0  -6    5.50    2.40
   0  -1   6 1708.43  167.48
   0   1  -6 1904.51  169.18
   0  -1  -6 1738.53  167.48
   0   1   6 1757.02  169.58
   0  -1  -6 1766.62  169.88
   0   1  -6 1786.22  167.48
   0  -1  -6 1710.53  167.98
   0   1   6 1811.62  167.48
   0   1  -6 1743.23  169.68
   0  -1  -6 1815.62  169.28
   1  -1   6 1831.72  149.39
   1   1  -6 1562.64  146.79
  -1  -1  -6 1754.82  148.59
  -1  -1  -6 1789.62  146.89
  -1   1   6 1663.03  146.79
   1   1  -6 1790.42  149.69
  -1   1   6 1801.92  150.08
   1   1  -6 1722.73  148.99
   1  -1   6 1775.62  148.69
  -1  -1   6 1385.56  147.89
   1   1   6 1414.96  147.79
   1   1   6 1417.76  146.79
  -1   1  -6 1416.96  148.69
   1  -1  -6 1387.16  149.39
  -1   1  -6 1275.87  148.89
   1  -1  -6 1345.87  148.79
  -1  -1   6 1440.76  146.69
   1  -1  -6 1438.06  146.79
   1   1   6 1401.36  147.99
   1  -1  -6 1472.75  148.99
   2  -1   6  209.78   20.40
  -2   1   6  219.88   21.20
  -2  -1  -6  213.08   20.10
   2   1  -6  214.08   21.20
  -2   1   6  224.48   17.00
  -2  -1  -6  211.78   17.00
   2   1  -6  212.88   19.60
   2  -1   6  210.58   20.60
   2  -1  -6  147.99   16.90
  -2  -1   6  152.48   16.90
   2  -1  -6  156.38   19.90
   2   1   6  155.18   19.60
   2  -1  -6  147.49   16.90
   2  -1  -6  152.88   20.80
  -2   1  -6  156.48   19.80
   2   1   6  157.48   16.90
  -2  -1   6  155.88   19.90
   2  -1  -6  143.49   17.60
  -2   1  -6  150.68   16.90
  -2  -1   6  164.98   18.50
   2  -1  -6  168.98   19.90
   3   1   6   47.20    7.60
   3   1   6   52.29    6.20
   3  -1  -6   51.69    5.50
   3  -1  -6   55.29   10.50
   3  -1  -6   56.29    9.10
   3  -1  -6   50.79    5.50
   3  -1  -6   49.80    7.80
   3  -1  -6   52.89   11.80
  -3   1  -6   54.09    9.50
   3   1   6   51.09    6.60
  -3  -1   6   52.49    5.10
   3   1   6   51.09   10.80
  -3  -1   6   54.79    7.90
   3   1   6   49.99    6.70
   4   1  -6  120.39   16.20
  -4  -1  -6  131.79   15.70
   4  -1   6  131.59   16.00
  -4   1   6  134.29   16.90
   4   1  -6  128.39   17.10
   4   1  -6  129.79   15.90
  -4   1   6  135.89   14.60
   4   1  -6  124.89   19.80
   4  -1   6  142.99   15.70
   4  -1   6  132.69   20.10
   4  -1   6  137.89   16.40
   4  -1   6  132.99   15.70
   4  -1  -6  158.48   15.00
   4   1   6  170.48   15.50
  -4   1  -6  178.38   20.10
   4   1   6  166.98   20.40
   4  -1  -6  172.48   19.60
   4   1   6  171.08   16.50
  -4  -1   6  165.98   14.40
   4  -1  -6  171.88   20.60
   4  -1  -6  164.08   17.70
   4  -1  -6  158.98   16.40
   4   1   6  174.28   16.20
   4   1   6  160.78   16.20
   4  -1  -6  150.68   16.00
   4  -1  -6  160.68   15.00
   4   1   6  179.58   17.10
  -4   1  -6  163.28   15.40
  -5  -1  -6  374.66   37.80
   5  -1   6  410.26   38.30
   5  -1   6  413.76   42.20
   5   1  -6  377.56   37.00
   5   1  -6  378.46   38.40
   5   1  -6  380.36   36.90
   5  -1   6  392.76   37.90
  -5   1   6  398.46   39.90
   5   1  -6  384.26   41.70
   5  -1   6  401.16   38.60
  -5   1   6  400.36   36.40
   5   1  -6  333.07   40.30
  -5  -1  -6  407.46   42.40
   5   1  -6  391.66   38.20
   5  -1  -6  383.06   39.80
   5  -1  -6  373.36   36.80
   5  -1  -6  370.96   40.30
   5   1   6  390.56   37.20
   5  -1  -6  381.76   38.30
   5   1   6  384.56   38.80
   5   1   6  389.36   40.90
   5   1   6  392.46   38.10
   5  -1  -6  366.06   41.20
   5   1   6  321.67   42.20
   5  -1  -6  365.86   36.90
  -5   1  -6  371.36   37.00
  -5   1  -6  386.36   42.20
   6  -1   6   50.39   15.20
   6  -1   6   46.30    7.10
   6  -1   6   48.80    7.40
   6   1  -6   53.19   13.70
   6  -1   6   48.40    8.60
  -6  -1  -6   47.40    6.70
   6   1  -6   52.19    7.80
   6  -1   6   48.80    7.90
   6   1  -6   46.20    8.10
   6   1   6   42.60    7.70
   6   1   6   41.80    8.80
   6   1   6   48.00    6.10
  -6   1  -6   41.20    6.80
   6   1   6   37.40   14.00
   6   1   6   42.80    7.60
   6  -1  -6   42.20    5.50
   6   1   6   43.00    6.40
   6  -1  -6   45.50   10.80
   6   1   6   44.30    6.50
   6  -1  -6   40.90    7.20
   6  -1  -6   34.50    7.70
   6  -1  -6   25.10   10.70
   6  -1  -6   59.59   13.90
   6  -1  -6   44.50    5.40
   7  -1   6  450.15   43.20
   7  -1   6  452.45   43.50
  -7  -1  -6  434.46   42.50
   7   1  -6  438.96   43.80
   7  -1   6  480.55   44.30
   7   1  -6  441.76   47.30
   7  -1   6  459.65   48.50
   7   1  -6  427.36   43.40
   7   1   6  423.86   43.30
   7  -1  -6  410.26   43.10
   7   1   6  434.16   48.20
   7   1   6  451.15   42.50
   7  -1  -6  410.86   41.80
   7  -1  -6  392.26   41.70
   7   1   6  440.96   42.30
   7   1   6  423.66   43.40
   7  -1  -6  411.06   45.60
  -7   1  -6  419.36   42.70
   7  -1  -6  417.96   43.60
   7   1   6  448.46   44.30
   8  -1   6  209.28   22.50
   8  -1   6  217.78   23.20
   8  -1   6  215.78   22.60
   8   1  -6  217.88   23.80
   8  -1   6  225.38   24.50
   8   1  -6  219.28   23.80
   8  -1   6  148.59   34.90
   8  -1   6  223.18   23.80
   8   1   6  250.17   24.00
   8   1   6  241.58   23.90
  -8   1  -6  228.58   22.80
   8   1   6  244.78   24.80
   8   1   6  231.38   22.60
   8  -1  -6  247.18   24.30
   8  -1  -6  240.68   23.70
   8   1   6  239.38   22.80
   8   1   6  122.99   34.10
   9  -1   6  388.96   37.00
   9   1  -6  376.66   36.60
   9  -1   6  359.26   35.60
   9  -1   6  386.36   36.50
   9  -1   6  371.36   35.70
   9   1  -6  386.76   36.40
   9  -1   6  355.46   40.80
  -9  -1  -6  387.26   35.60
   9   1   6  311.47   40.10
   9  -1  -6  358.96   36.50
   9  -1  -6  360.36   36.20
  -9   1  -6  377.56   36.10
   9   1   6  358.56   36.30
   9   1   6  379.06   37.00
   9   1   6  318.87   35.40
   9   1   6  320.77   35.60
  10   1  -6  110.79   12.40
  10   1  -6  113.79   12.00
 -10  -1  -6  119.59   11.50
  10  -1   6  117.99   12.60
  10  -1   6  117.19   12.30
  10  -1  -6  103.59   11.80
  10   1   6  105.49   12.10
  10  -1  -6   96.29   12.20
  10   1   6  105.89   12.60
 -10   1  -6  110.69   11.50
   0  -2  -6 2891.61  262.27
   0  -2   6 2865.81  262.37
   0  -2  -6 2612.64  260.77
   0   2   6 2679.03  259.97
   0  -2  -6 2849.51  262.57
   0   2  -6 2693.53  262.17
   0  -2  -6 2704.53  259.97
   0   2  -6 2748.23  262.17
   0   2  -6 2682.43  259.87
   0   2   6 2819.22  262.37
   1  -2   6 1477.95  145.29
   1  -2   6 1381.26  144.59
  -1  -2  -6 1433.36  145.09
  -1   2   6 1367.06  145.39
  -1  -2  -6 1391.76  142.59
  -1   2   6 1366.46  142.49
  -1  -2  -6 1479.55  143.99
   1   2  -6 1477.05  145.29
   1   2  -6 1402.66  142.39
   1  -2  -6 1631.24  145.49
  -1   2  -6 1540.65  145.19
  -1   2  -6 1620.04  142.59
  -1  -2   6 1612.64  144.89
   1   2   6 1576.54  142.59
   1   2   6 1561.34  144.09
   1   2   6 1586.54  143.89
   1   2   6 1575.14  142.69
   1  -2  -6 1503.25  145.09
  -1   2  -6 1464.05  144.99
   1  -2  -6 1605.34  142.59
   1   2   6 1635.64  142.59
   2   2  -6  714.43   79.99
  -2  -2  -6  654.63   77.39
   2  -2   6  680.23   77.49
   2  -2   6  721.13   80.09
  -2   2   6  750.32   76.89
  -2  -2  -6  736.83   76.99
  -2  -2  -6  725.53   79.49
   2  -2   6  711.13   79.29
   2  -2  -6  926.01   80.59
  -2  -2   6  906.31   79.69
   2  -2  -6  902.81   80.19
  -2   2  -6  910.71   80.69
   2   2   6  857.21   76.99
   2  -2  -6  892.01   77.69
   2   2   6  906.81   77.29
   2   2   6  876.21   77.29
   2   2   6  885.11   79.39
   2   2   6  877.61   77.69
  -3  -2  -6 1153.98  113.99
   3  -2   6 1173.58  113.99
   3  -2   6 1216.38  116.59
   3  -2   6 1136.39  114.19
   3  -2   6 1207.58  115.69
   3   2  -6 1173.28  116.89
   3  -2   6 1148.29  114.99
   3   2  -6 1147.39  114.29
  -3   2   6 1210.38  113.09
   3  -2   6 1118.79  114.19
   3   2  -6 1194.58  114.39
  -3   2   6 1130.79  114.29
   3  -2   6 1187.18  113.89
   3   2   6 1262.07  114.79
   3  -2  -6 1207.58  116.29
  -3  -2   6 1204.68  116.19
   3   2   6 1232.98  113.79
   3   2   6 1191.08  113.59
   3   2   6 1267.37  116.49
   3  -2  -6 1206.78  114.59
   3   2   6 1206.58  114.19
   3  -2  -6 1154.98  114.09
  -3   2  -6 1223.78  117.39
   3   2   6 1238.18  113.59
   3  -2  -6 1258.37  116.89
  -3   2  -6 1205.08  113.69
   3  -2  -6 1214.28  114.29
   3   2   6 1224.18  113.09
   4  -2   6 2760.22  254.87
   4  -2   6 2578.44  254.57
  -4  -2  -6 2758.72  258.47
   4   2  -6 2747.33  257.87
   4  -2   6 2791.22  254.47
   4  -2   6 2617.54  255.07
   4   2  -6 2743.03  254.87
  -4  -2  -6 2626.94  254.37
  -4   2   6 2665.53  255.67
   4  -2   6 2754.92  257.47
   4   2  -6 2630.44  254.87
  -4   2   6 2639.74  253.27
   4  -2   6 2717.73  254.27
   4  -2  -6 2554.74  254.37
   4   2   6 2641.64  254.67
   4  -2  -6 2795.42  257.17
   4  -2  -6 2773.12  257.77
   4   2   6 2799.72  257.57
   4   2   6 2715.63  254.07
   4   2   6 2717.13  254.77
   4   2   6 2652.13  253.97
   4   2   6 2687.33  254.07
   4   2   6 2705.73  255.27
   4  -2  -6 2629.24  254.57
  -4   2  -6 2636.74  258.47
   4  -2  -6 2554.24  255.37
  -4   2  -6 2564.54  253.87
   5  -2   6  496.15   50.89
   5  -2   6  507.45   50.49
  -5   2   6  492.75   49.30
  -5  -2  -6  493.55   50.39
   5  -2   6  532.65   54.89
   5   2  -6  512.55   54.79
   5   2  -6  488.35   51.19
   5   2  -6  497.95   50.99
   5  -2   6  509.35   50.49
   5  -2   6  520.55   51.19
  -5   2   6  439.86   54.29
  -5  -2  -6  503.05   54.89
   5  -2  -6  551.74   51.19
   5   2   6  531.95   51.79
   5  -2  -6  509.65   52.29
   5   2   6  564.04   51.09
   5   2   6  579.54   50.39
  -5   2  -6  533.45   55.49
   5   2   6  497.45   54.39
   5   2   6  543.55   50.19
   5  -2  -6  506.85   49.70
   5  -2  -6  498.25   49.60
   5   2   6  550.74   51.19
   5  -2  -6  479.25   50.79
   5   2   6  576.24   50.29
   5   2   6  585.04   55.39
  -5   2  -6  510.35   49.90
   5  -2  -6  518.95   53.89
   6   2  -6  509.35   53.89
   6   2  -6  484.05   50.19
   6   2  -6  495.75   50.09
   6  -2   6  512.25   49.50
   6  -2   6  499.55   49.40
   6  -2   6  497.25   50.29
   6  -2   6  527.25   54.59
   6  -2   6  523.65   50.19
  -6  -2  -6  483.65   49.10
   6   2   6  520.85   50.89
   6   2   6  517.55   49.10
   6  -2  -6  489.85   48.40
   6  -2  -6  499.95   52.69
   6   2   6  539.75   49.10
   6   2   6  505.75   54.39
   6  -2  -6  506.95   49.70
  -6   2  -6  472.95   48.50
   6  -2  -6  497.05   48.50
   6   2   6  518.55   50.09
  -6  -2   6  483.35   54.19
   6  -2  -6  491.75   49.99
   6  -2  -6  487.15   51.49
   6   2   6  523.25   49.00
   6   2   6  501.35   52.79
   6   2   6  526.95   50.09
   7  -2   6   50.79   15.80
   7   2  -6   39.90    7.70
  -7  -2  -6   35.70    6.50
  -7  -2  -6   38.50    5.90
   7   2  -6   41.60    7.50
   7  -2   6   43.00    7.40
   7   2  -6   39.90   14.50
  -7   2  -6   18.80    5.70
   7   2   6   19.20    6.60
   7   2   6   19.40    5.00
   7  -2  -6   17.50    7.20
   7   2   6   20.80    4.80
   7   2   6   17.80    6.40
   7  -2  -6   22.40    6.00
   7   2   6   19.20    5.10
   7   2   6   18.60   10.30
   7   2   6   19.80    8.00
   7  -2  -6   21.00    7.00
   8  -2   6   54.59    8.10
   8  -2   6   52.09    7.90
   8  -2   6   56.29    9.50
   8  -2   6   53.39   15.70
   8   2  -6   57.49    9.30
  -8  -2  -6   50.59    8.10
   8   2  -6   53.39    9.40
   8  -2   6   50.09    8.20
   8  -2   6   53.89   10.10
   8  -2  -6   79.19    9.20
   8   2   6   73.89    8.10
  -8   2  -6   79.39    8.90
   8   2   6   73.79    8.40
   8   2   6   78.09   10.80
   8   2   6   83.59   17.40
   8   2   6   77.69    9.80
   8  -2  -6   74.79    9.90
   9  -2   6   49.99    8.00
  -9  -2  -6   57.69    6.70
   9   2  -6   50.99    7.80
   9  -2   6   50.99    8.60
   9  -2   6   42.50   11.70
   9   2  -6   51.69    8.00
   0   3   6  383.26   36.40
   0   3  -6  389.86   36.30
   0  -3   6  363.96   39.40
   0  -3  -6  348.37   36.40
   0  -3  -6  380.56   39.00
   0  -3  -6  384.56   39.60
   0  -3  -6  398.06   38.00
   0  -3   6  431.36   38.20
   0   3  -6  381.06   39.20
   0  -3  -6  355.16   37.30
   0   3   6  385.66   39.20
   0   3  -6  397.56   39.60
  -1  -3  -6 1697.43  145.49
  -1   3   6 1594.34  149.29
  -1  -3  -6 1720.43  147.69
   1   3  -6 1622.94  148.59
  -1  -3  -6 1533.95  146.29
  -1  -3  -6 1652.93  148.29
   1  -3   6 1592.54  148.99
   1  -3   6 1562.54  146.09
   1   3  -6 1689.13  145.29
   1  -3  -6 1490.45  146.19
   1  -3  -6 1415.56  146.29
   1   3   6 1587.14  145.39
   1  -3  -6 1530.15  148.39
  -1  -3   6 1515.25  148.49
  -1  -3   6 1437.06  146.09
  -1   3  -6 1459.95  147.19
   1  -3  -6 1468.75  148.39
  -1   3  -6 1495.15  145.39
  -1   3  -6 1485.45  148.69
  -1   3  -6 1389.56  145.89
   1  -3  -6 1464.75  146.39
   1   3   6 1462.45  145.99
   2   3  -6 1644.34  167.58
   2  -3   6 1587.04  166.98
   2   3  -6 1658.43  167.58
  -2  -3  -6 1652.83  167.48
   2  -3   6 1609.14  167.18
   2   3  -6 1628.44  169.68
  -2  -3  -6 1621.84  168.98
  -2  -3  -6 1570.14  166.88
  -2   3   6 1692.13  166.38
   2  -3   6 1610.24  167.28
   2  -3   6 1590.64  169.18
  -2  -3  -6 1605.74  167.18
   2   3   6 1887.91  167.08
   2   3   6 1842.42  167.38
  -2   3  -6 1878.21  170.38
   2  -3  -6 1807.22  167.48
   2  -3  -6 1889.51  167.58
   2  -3  -6 1832.92  166.98
   2   3   6 1852.41  166.68
  -2  -3   6 1989.90  170.38
   2   3   6 1910.21  166.38
   2  -3  -6 2018.90  170.08
   2   3   6 1860.11  166.58
  -2   3  -6 1846.42  167.08
   2  -3  -6 1770.72  167.48
   2  -3  -6 1931.51  170.38
  -3   3   6  505.65   57.29
  -3  -3  -6  468.65   56.69
   3   3  -6  476.05   59.79
   3  -3   6  515.05   58.49
  -3  -3  -6  491.55   56.69
   3  -3   6  490.55   56.79
  -3  -3  -6  481.55   58.59
   3  -3   6  462.45   56.99
   3   3  -6  491.05   57.19
   3  -3   6  500.35   57.09
   3  -3   6  487.15   56.69
   3  -3   6  484.65   59.49
   3  -3   6  509.95   56.99
  -3   3   6  515.95   55.99
   3  -3  -6  675.23   57.69
  -3   3  -6  664.93   61.39
   3   3   6  662.33   57.39
   3  -3  -6  744.83   61.39
   3   3   6  702.43   56.59
  -3   3  -6  685.83   56.89
   3   3   6  657.73   59.99
   3   3   6  706.83   55.99
   3  -3  -6  662.43   57.99
   3  -3  -6  661.13   56.89
   3   3   6  682.83   56.89
   3  -3  -6  656.33   60.29
   3   3   6  690.33   58.29
   3   3   6  662.93   56.59
   3   3   6  642.54   57.29
   3  -3  -6  681.53   57.49
   4  -3   6  139.89   16.40
   4   3  -6  156.38   15.80
  -4  -3  -6  159.88   18.80
   4  -3   6  156.18   15.50
  -4   3   6  162.18   13.70
   4   3  -6  150.48   15.60
  -4   3   6  156.88   16.40
   4   3  -6  155.98   21.30
   4  -3   6  162.68   15.00
   4  -3   6  163.08   21.10
   4  -3   6  157.28   16.90
   4  -3   6  152.08   16.10
  -4  -3  -6  151.08   14.90
   4  -3  -6  124.29   14.90
   4  -3  -6  133.99   18.20
  -4  -3   6  124.79   14.80
   4   3   6  111.99   17.40
   4   3   6  129.09   19.70
   4  -3  -6  133.29   16.90
   4  -3  -6  130.49   19.80
   4  -3  -6  127.69   14.70
   4  -3  -6  129.29   15.20
   4   3   6  115.99   15.90
   4   3   6  125.49   14.50
  -4   3  -6  134.19   19.10
   4   3   6  125.39   15.30
   4   3   6  129.39   14.40
  -4   3  -6  132.49   14.50
   5   3   6  363.56   36.10
   5   3   6  379.66   37.20
   5   3   6  381.06   36.20
   5   3   6  366.26   37.00
   5   3   6  376.66   36.10
   5  -3  -6  341.37   38.20
   5  -3  -6  370.46   40.50
   5  -3  -6  354.26   36.60
   5  -3  -6  367.36   37.00
   5  -3  -6  367.66   40.30
   5   3   6  388.36   41.70
  -5   3  -6  358.66   35.90
  -5   3  -6  363.36   41.70
   5   3   6  364.76   37.80
   5   3   6  382.96   41.80
   6   3  -6  555.94   55.99
   6   3  -6  594.64   60.59
   6  -3   6  595.24   60.69
   6  -3   6  553.34   55.19
   6  -3   6  558.74   55.29
   6  -3   6  593.74   56.09
  -6  -3  -6  546.45   54.99
   6  -3   6  566.34   56.19
  -6  -3  -6  576.34   55.19
   6   3  -6  530.55   55.99
   6  -3  -6  554.74   57.19
   6  -3  -6  581.24   59.59
   6   3   6  577.34   55.99
  -6   3  -6  543.65   54.59
   6  -3  -6  556.84   55.49
   6   3   6  537.65   59.79
   6   3   6  568.84   56.79
   6   3   6  581.04   54.89
   6   3   6  601.74   55.09
   6  -3  -6  542.45   55.89
   6   3   6  574.44   54.99
   6   3   6  597.94   60.79
   6   3   6  561.04   55.99
   7   3  -6   97.89   12.20
   7  -3   6  116.99   12.80
   7   3  -6   92.69   12.10
   7  -3   6   88.99   13.60
   7  -3   6  113.79   19.90
   7  -3   6  110.19   12.60
   7   3  -6  101.09   18.60
   7  -3   6  116.59   11.70
  -7  -3  -6  107.39   11.00
   7   3   6   84.59   18.20
   7   3   6   74.39   11.80
   7  -3  -6   80.39   11.90
   7   3   6   72.79   10.30
   7   3   6   81.69   11.70
   7   3   6   78.09   13.20
   7   3   6   73.39   10.20
   7   3   6   77.59   10.50
   7  -3  -6   85.69   11.30
   8  -3   6  115.99   19.20
   8  -3   6  116.89   12.80
   8   3  -6  114.99   13.00
   8   3  -6  112.99   12.70
   8   3  -6  105.99   25.80
   8  -3   6  114.49   13.40
  -8  -3  -6  114.49   11.60
   8  -3  -6   82.49   11.70
   8   3   6   85.89   11.00
  -8   3  -6   89.79   11.70
   8  -3  -6   83.49   12.60
   8   3   6   98.69   13.60
   8   3   6   89.39   12.40
  -9  -3  -6  153.58   15.30
   9  -3   6  157.48   16.40
   9  -3   6  159.18   16.70
   9   3  -6  161.78   16.50
  -9   3  -6  143.39   15.50
   9  -3  -6  136.09   15.80
   9   3   6  133.69   16.00
   9  -3  -6  142.09   16.50
   9   3   6  148.69   16.90
   0  -4  -6 1398.76  136.29
   0   4  -6 1424.46  132.99
   0   4  -6 1403.06  135.89
   0   4  -6 1457.75  133.79
   0  -4  -6 1434.66  135.59
   0  -4  -6 1389.46  134.19
   0   4  -6 1431.26  136.99
   0  -4  -6 1337.87  136.09
   0  -4  -6 1399.06  133.79
   0  -4   6 1401.26  133.89
   0   4   6 1421.76  133.69
   0  -4   6 1373.26  133.89
   0   4   6 1441.86  133.19
   1  -4   6 1851.81  177.38
   1  -4   6 1927.31  177.88
  -1  -4  -6 1821.72  177.28
  -1   4   6 2041.80  176.78
   1  -4   6 1873.91  177.48
  -1  -4  -6 2034.70  177.78
  -1  -4  -6 1871.31  177.58
   1   4  -6 1865.61  177.18
  -1  -4  -6 1989.90  179.48
  -1  -4  -6 1927.71  179.88
   1   4  -6 1814.12  179.88
  -1  -4  -6 1955.90  179.68
   1  -4  -6 1790.72  177.68
  -1   4  -6 1783.82  177.28
   1   4   6 1723.83  177.18
   1  -4  -6 1799.62  177.28
   1  -4  -6 1956.50  180.18
  -1  -4   6 1861.71  177.48
   1  -4  -6 1771.32  178.48
  -1   4  -6 1912.21  178.88
  -1  -4   6 1833.52  177.48
   1  -4  -6 1844.92  180.38
   1   4   6 1840.82  176.68
  -1   4  -6 1796.92  180.58
   2  -4   6 1207.78  110.79
   2  -4   6 1173.28  107.69
   2   4  -6 1194.38  108.19
  -2  -4  -6 1152.68  108.59
   2   4  -6 1163.78  107.79
   2  -4   6 1203.98  107.79
  -2   4   6 1211.98  106.69
  -2  -4  -6 1191.78  107.39
  -2  -4  -6 1167.38  107.69
  -2  -4  -6 1156.28  109.49
   2  -4   6 1181.58  107.49
   2   4  -6 1261.07  111.29
   2  -4   6 1182.18  107.79
   2   4   6 1062.79  107.69
  -2   4  -6 1108.99  107.89
   2   4   6 1053.49  107.29
  -2   4  -6 1092.39  107.39
   2  -4  -6 1109.29  110.79
   2   4   6 1095.09  106.59
   2  -4  -6 1051.89  108.09
   2  -4  -6 1052.29  110.09
   2  -4  -6 1059.89  107.29
   2  -4  -6 1073.39  107.99
   2  -4  -6 1034.10  108.29
  -2  -4   6 1055.39  107.39
  -2   4  -6 1070.19  110.89
   2  -4  -6 1075.39  107.89
   3  -4   6  569.54   62.19
   3  -4   6  621.84   62.29
  -3  -4  -6  571.74   62.29
   3  -4   6  608.04   62.59
   3  -4   6  586.94   62.39
   3   4  -6  560.34   65.89
  -3  -4  -6  593.74   62.19
   3  -4   6  609.14   64.89
  -3   4   6  577.64   63.09
   3  -4   6  556.24   65.39
  -3   4   6  606.04   61.39
   3  -4   6  596.84   62.79
  -3  -4  -6  577.24   63.89
   3   4  -6  607.54   62.99
   3  -4  -6  696.93   66.29
   3  -4  -6  674.63   63.59
   3   4   6  731.33   62.39
  -3  -4   6  688.83   62.49
   3   4   6  731.83   61.39
   3   4   6  712.83   62.99
   3  -4  -6  671.13   62.39
  -3   4  -6  722.13   62.39
   3   4   6  690.13   62.79
   3  -4  -6  724.23   63.09
   3  -4  -6  722.63   66.49
   3  -4  -6  731.23   62.49
   3  -4  -6  673.23   62.29
  -3   4  -6  706.63   66.99
  -4  -4  -6  253.77   26.60
  -4   4   6  261.67   25.60
   4  -4   6  285.27   32.00
   4  -4   6  261.17   27.30
   4  -4   6  274.77   26.70
   4   4  -6  293.97   32.70
   4   4  -6  271.37   27.60
  -4  -4  -6  281.87   26.70
   4  -4   6  269.97   27.30
   4  -4   6  280.67   26.60
   4   4  -6  252.87   27.20
  -4   4  -6  248.68   31.20
   4   4   6  242.68   27.00
   4   4   6  270.37   28.10
  -4   4  -6  258.97   26.40
   4  -4  -6  260.37   26.60
   4  -4  -6  262.47   28.60
   4  -4  -6  248.88   27.10
   4   4   6  275.17   27.40
   4  -4  -6  265.87   26.80
   4  -4  -6  247.88   26.50
   4   4   6  281.87   33.60
  -4  -4   6  271.57   26.80
   4  -4  -6  266.37   31.30
   4  -4  -6  266.77   30.80
   4   4   6  265.87   26.50
   5  -4  -6   82.59   16.50
   5  -4  -6   80.29    9.60
   5   4   6   75.49   17.90
   5   4   6   77.39   10.40
   5   4   6   73.19    9.10
  -5  -4   6   75.39    9.40
   5  -4  -6   67.49   12.90
   5   4   6   68.99   10.30
   5  -4  -6   73.69   10.10
  -5   4  -6   69.09    8.80
   5   4   6   73.79   11.40
   6   4  -6  126.29   15.50
   6   4  -6  118.49   15.70
   6  -4   6  124.19   15.50
   6   4  -6  145.89   23.10
   6  -4   6  127.09   14.70
  -6  -4  -6  135.09   14.60
   6  -4   6  128.49   15.50
   6  -4   6  127.39   22.10
   6   4   6  132.79   15.90
   6  -4  -6  128.39   15.70
   6   4   6  133.09   15.50
   6  -4  -6  128.19   14.80
   6   4   6  137.29   17.00
   6   4   6  136.99   14.50
   6   4   6  136.59   22.10
  -6   4  -6  135.49   14.00
   6  -4  -6  133.19   21.20
  -6  -4   6  131.99   14.60
   7   4  -6  245.88   26.80
   7  -4   6  247.88   26.00
   7  -4   6  245.78   32.20
   7  -4   6  259.47   26.80
  -7  -4  -6  249.18   25.70
   7  -4   6  243.38   26.80
   7   4  -6  224.08   26.40
   7   4  -6  238.48   32.00
   7   4   6  266.87   26.70
   7   4   6  269.57   25.60
   7   4   6  247.88   31.40
  -7   4  -6  248.98   26.30
   7   4   6  274.57   28.00
   7  -4  -6  269.67   27.00
   7  -4  -6  263.87   26.20
   8   4  -6  106.19   12.80
   8  -4   6   98.29   12.70
   8  -4   6  108.79   19.10
   8   4  -6   79.09   20.60
  -8  -4  -6   98.99   11.20
   8  -4   6  108.49   12.70
   9   4  -6    9.00    3.50
   9  -4   6    6.00    6.00
  -9  -4  -6    8.10    2.50
   9  -4   6    9.60    3.60
   9  -4  -6   18.60    5.80
   9   4   6   17.20    4.90
   9  -4  -6   10.50    4.20
  -9   4  -6   14.20    5.10
   0  -5   6   12.80    3.70
   0   5  -6   12.50    3.30
   0  -5   6   12.70    3.70
   0   5   6   18.20    3.20
   0  -5  -6   14.50    4.30
   0  -5  -6   14.40    3.60
   0   5  -6   13.70    2.00
   0  -5  -6   10.70    6.50
   0   5  -6   14.20    6.70
   0  -5  -6   14.90    6.20
   0   5  -6   13.80    5.80
   0  -5  -6   15.80    3.60
   1  -5   6  250.07   22.20
   1   5  -6  252.07   21.50
  -1  -5  -6  250.27   24.40
   1   5  -6  258.77   20.60
  -1   5   6  238.18   21.40
  -1  -5  -6  267.77   21.90
   1  -5   6  248.68   21.90
  -1  -5  -6  253.97   22.40
   1   5  -6  257.87   26.40
  -1  -5  -6  240.78   25.10
   1  -5   6  269.97   22.30
  -1  -5  -6  265.67   22.40
   1  -5   6  256.47   22.30
  -1   5   6  268.57   21.00
   1   5   6  148.59   21.30
   1  -5  -6  140.79   24.60
  -1   5  -6  160.78   23.50
  -1   5  -6  150.28   21.40
  -1  -5   6  147.59   21.50
  -1   5  -6  147.89   24.30
   1  -5  -6  151.68   21.50
   1  -5  -6  144.49   23.90
   2  -5   6 1270.37  127.59
  -2  -5  -6 1253.77  127.59
  -2   5   6 1280.07  126.59
  -2  -5  -6 1241.08  127.79
  -2  -5  -6 1198.98  128.89
   2   5  -6 1277.27  130.99
   2  -5   6 1239.58  130.69
  -2  -5  -6 1299.97  129.19
   2  -5   6 1141.19  127.69
   2  -5   6 1293.07  127.59
   2  -5   6 1274.27  127.69
   2  -5  -6 1436.06  127.49
  -2   5  -6 1398.26  131.99
   2   5   6 1430.56  126.59
  -2  -5   6 1405.96  127.59
   2  -5  -6 1425.86  128.29
   2   5   6 1427.06  127.39
   2   5   6 1428.36  127.89
   2  -5  -6 1450.75  131.79
   2  -5  -6 1422.86  127.59
   2  -5  -6 1427.36  128.79
   2  -5  -6 1418.96  130.99
   3   5  -6  685.43   66.29
   3  -5   6  697.73   61.59
  -3   5   6  707.63   60.39
   3  -5   6  705.43   61.79
   3  -5   6  683.73   64.99
  -3  -5  -6  687.93   61.49
  -3  -5  -6  669.03   61.19
   3  -5   6  732.53   65.99
   3  -5   6  719.63   61.39
  -3  -5  -6  717.43   63.09
   3  -5   6  679.63   61.19
   3   5  -6  708.33   62.29
  -3   5  -6  573.14   61.09
   3  -5  -6  576.34   61.19
   3  -5  -6  577.44   62.59
   3  -5  -6  581.84   61.19
   3  -5  -6  579.44   64.99
   3   5   6  596.64   60.09
   3  -5  -6  576.04   61.09
   3  -5  -6  609.84   65.19
  -3  -5   6  570.64   61.19
   3   5   6  613.04   61.19
  -3   5  -6  557.64   65.49
   3   5   6  537.75   61.59
   3   5   6  575.84   61.49
   3  -5  -6  584.84   61.79
   4  -5   6  262.27   30.60
  -4   5   6  232.88   29.60
   4  -5   6  252.27   31.00
   4  -5   6  246.18   33.60
   4  -5   6  251.87   31.10
   4   5  -6  266.97   36.40
   4   5  -6  254.57   31.60
  -4  -5  -6  250.87   30.50
   4  -5   6  265.77   35.60
   4  -5   6  251.77   31.30
   4  -5  -6  360.76   36.60
   4   5   6  363.66   31.60
  -4   5  -6  362.76   30.90
  -4  -5   6  371.86   31.20
   4  -5  -6  350.66   31.10
   4  -5  -6  378.86   36.70
   4   5   6  363.16   31.80
   4  -5  -6  362.66   31.80
   4  -5  -6  363.56   31.10
   4   5   6  376.76   31.00
   4   5   6  355.06   38.90
   4  -5  -6  348.67   31.00
  -4   5  -6  338.37   37.20
   4  -5  -6  200.78   32.00
   5  -5   6  141.59   16.80
   5   5  -6  137.89   17.30
   5  -5   6  140.79   16.10
   5  -5   6  145.59   23.30
   5  -5   6  140.19   17.00
   5   5  -6  152.38   24.60
  -5  -5  -6  141.19   16.00
   5  -5   6  144.39   17.10
   5  -5  -6  154.08   16.40
   5  -5  -6  149.19   16.20
  -5  -5   6  161.38   16.40
  -5   5  -6  152.78   15.90
   5   5   6  146.09   17.20
   5  -5  -6  165.68   23.30
   5   5   6  156.98   17.00
   5   5   6  168.98   25.00
   5  -5  -6  154.98   17.10
   5   5   6  149.69   16.10
   6  -5   6  759.02   77.89
  -6  -5  -6  746.23   72.49
   6   5  -6  785.32   78.79
   6  -5   6  747.53   72.59
   6  -5   6  734.03   73.29
   6   5  -6  760.62   73.69
   6  -5   6  726.03   73.19
   6  -5  -6  710.13   72.69
  -6   5  -6  722.33   72.19
  -6  -5   6  768.22   72.69
   6  -5  -6  789.82   73.59
   6   5   6  764.42   72.49
   6  -5  -6  748.63   77.59
   6   5   6  749.53   78.29
   6   5   6  756.42   73.29
   7  -5   6   99.79   12.10
   7  -5   6   99.29   11.10
   7  -5   6  103.49   12.20
   7   5  -6   93.79   19.90
   7   5  -6  102.29   12.30
  -7  -5  -6  100.59   10.60
   7  -5   6   96.59   18.70
  -7   5  -6   76.39   10.10
   7   5   6   81.89   11.70
   7   5   6   98.69   18.50
  -7  -5   6   81.29   10.70
   7   5   6   80.09   10.50
   7  -5  -6   81.69   11.90
   7  -5  -6   80.69   10.70
   8   5  -6   81.79    9.90
   8  -5   6   85.69    9.70
   8   5  -6   70.19   18.40
   8  -5   6   74.59    9.60
  -8  -5  -6   77.19    8.00
   8  -5   6   71.19   16.10
   8  -5  -6   50.59    8.10
   8   5   6   54.09    7.90
  -8   5  -6   57.59    8.60
   8   5   6   55.79    8.90
   8  -5  -6   53.19    9.30
   9   5  -6   16.20    4.30
   9  -5   6   19.30    4.60
  -9  -5  -6   17.40    4.20
  -9  -5  -6   13.10    3.70
   9  -5   6   17.70    5.10
   9   5   6    6.00    3.40
   0  -6  -6  159.28   16.40
   0  -6   6  160.98   16.60
   0   6   6  159.88   16.10
   0  -6  -6  160.28   16.60
   0   6  -6  143.89   19.90
   0   6  -6  158.58   16.20
   0  -6  -6  159.28   19.80
   0  -6   6  152.28   16.20
   0   6   6  162.88   15.40
   0  -6  -6  159.78   17.20
   0  -6  -6  156.18   20.60
   0   6  -6  148.39   15.20
   0  -6   6  164.48   16.60
  -1   6   6 1230.68  107.29
   1  -6   6 1212.88  108.49
   1  -6   6 1244.18  108.49
   1   6  -6 1239.28  111.89
  -1  -6  -6 1173.98  110.49
   1  -6   6 1193.58  108.49
   1  -6   6 1191.68  108.19
  -1  -6  -6 1246.08  108.69
   1   6  -6 1213.48  107.79
  -1  -6  -6 1197.48  108.09
  -1  -6  -6 1144.19  110.99
   1  -6  -6 1054.89  107.99
   1  -6  -6 1089.09  111.39
  -1   6  -6  996.40  112.09
  -1  -6   6 1064.89  108.19
   1  -6  -6 1095.19  108.19
  -1  -6   6 1057.09  108.19
  -1   6  -6 1060.99  109.79
   1  -6  -6 1039.80  111.79
  -1   6  -6 1069.19  107.99
   1  -6  -6 1064.49  108.69
   1   6   6 1035.10  107.09
   2  -6   6  733.83   75.39
   2  -6   6  720.53   75.39
  -2   6   6  729.03   70.19
   2   6  -6  739.73   75.49
   2  -6   6  736.53   71.09
  -2  -6  -6  734.63   71.09
  -2  -6  -6  725.33   71.59
  -2  -6  -6  664.53   72.49
   2  -6   6  734.53   71.39
  -2  -6  -6  679.23   72.79
  -2  -6  -6  668.33   73.39
   2  -6   6  727.93   71.19
   2  -6   6  694.93   71.39
  -2   6  -6  819.92   71.29
   2  -6  -6  769.92   72.09
  -2  -6   6  773.52   71.39
   2  -6  -6  763.32   75.89
   2   6   6  745.73   70.99
   2  -6  -6  766.62   71.19
   2  -6  -6  755.02   72.89
   2   6   6  758.32   70.09
  -2   6  -6  745.23   76.19
  -2  -6   6  770.92   71.39
   2  -6  -6  819.82   75.59
   2  -6  -6  704.93   71.59
  -3  -6  -6 1417.46  130.29
   3  -6   6 1575.84  135.19
   3  -6   6 1496.55  130.79
  -3   6   6 1456.95  129.49
  -3  -6  -6 1475.05  131.29
   3   6  -6 1524.85  135.79
   3  -6   6 1470.15  130.49
  -3  -6  -6 1445.26  130.49
   3  -6   6 1477.55  130.99
   3  -6   6 1469.75  135.19
  -3   6  -6 1306.57  138.19
   3   6   6 1231.78  130.09
  -3   6  -6 1298.87  130.29
  -3  -6   6 1229.98  130.39
   3   6   6 1294.27  136.59
   3  -6  -6 1303.87  135.99
   3  -6  -6 1242.88  130.99
   3  -6  -6 1238.58  133.99
   3  -6  -6 1282.97  130.39
   3  -6  -6 1250.27  130.29
   3  -6  -6 1218.58  130.29
   4  -6   6   73.89   10.00
   4  -6   6   65.09   10.10
   4  -6   6   72.99   18.30
   4  -6   6   66.49    9.20
   4   6  -6   82.39   19.20
   4  -6   6   64.49   10.50
  -4  -6  -6   62.99   10.40
  -4  -6  -6   59.29    9.10
   4  -6  -6   84.39   10.70
   4   6   6   83.59    9.50
  -4  -6   6   86.69    9.70
   4   6   6   79.29   10.10
   4   6   6   80.29   20.00
   4  -6  -6   68.79   16.70
   4  -6  -6   85.29    9.50
   4  -6  -6   81.09    9.80
   4  -6  -6   78.79    9.40
  -4   6  -6   82.89    9.60
  -5  -6  -6   60.19    9.40
   5   6  -6   60.29   10.60
  -5  -6  -6   62.69   10.60
   5  -6   6   60.09   10.50
   5  -6   6   65.49   18.70
   5  -6   6   65.49    9.50
   5  -6   6   67.09   10.40
   5  -6   6   57.89   10.50
   5   6  -6   60.29   19.50
   5  -6  -6   91.09   11.00
   5  -6  -6   93.69   10.00
   5   6   6   91.09   10.10
  -5  -6   6   88.29    9.90
   5   6   6   97.79   20.40
   5   6   6   90.49   10.70
   5  -6  -6   87.79    9.80
   5  -6  -6   99.09   17.90
  -5   6  -6   86.19    9.60
  -6  -6  -6  306.37   32.30
   6  -6   6  302.47   31.90
   6   6  -6  329.37   38.80
   6  -6   6  313.87   32.10
  -6  -6  -6  307.97   31.10
   6  -6   6  301.67   37.20
   6   6  -6  305.17   32.40
   6  -6   6  312.17   31.30
   6   6   6  321.87   32.00
   6  -6  -6  337.17   32.50
  -6  -6   6  307.47   31.20
  -6   6  -6  310.97   31.00
   6   6   6  304.57   31.20
   6   6   6  306.67   38.50
   6  -6  -6  313.97   31.40
   6  -6  -6  306.87   37.50
   7  -6   6  173.98   19.10
  -7  -6  -6  167.38   17.80
  -7  -6  -6  180.18   19.20
   7  -6   6  174.18   18.20
   7  -6   6  177.28   19.10
   7   6  -6  176.08   25.70
   7   6  -6  171.98   19.20
   7  -6   6  159.98   24.80
   8  -6   6   10.30    3.50
   8   6  -6    4.70    3.30
  -8  -6  -6    8.10    3.50
   8  -6   6    8.20    3.50
  -8   6  -6    0.10    2.40
   8   6   6    2.10    2.20
   8  -6  -6    2.80    3.10
   8   6   6    0.60    3.10
   0  -7  -6  195.48   24.90
   0  -7   6  199.18   20.90
   0  -7  -6  216.58   25.00
   0   7  -6  210.68   20.30
   0   7   6  184.68   20.00
   0  -7  -6  201.78   20.80
   0   7  -6  189.58   31.80
   0  -7  -6  207.48   20.60
   0  -7   6  201.88   21.40
   0  -7   6  207.48   20.70
   0  -7  -6  198.98   21.40
   0   7   6  194.88   19.40
   0  -7   6  191.28   20.70
   1   7  -6  704.93   62.59
  -1  -7  -6  679.13   60.99
   1   7  -6  702.93   57.49
  -1  -7  -6  703.93   57.99
  -1  -7  -6  673.13   62.09
   1  -7   6  666.23   58.09
   1  -7   6  690.03   58.29
   1  -7   6  715.53   58.39
   1  -7   6  697.63   57.99
  -1  -7  -6  690.83   58.59
  -1  -7  -6  697.93   58.49
  -1   7   6  675.33   56.89
  -1  -7   6  502.25   57.79
   1  -7  -6  499.05   57.69
  -1   7  -6  500.05   57.49
   1   7   6  477.35   56.59
  -1   7  -6  487.55   60.79
   1  -7  -6  462.75   61.29
  -1  -7   6  505.95   57.69
   1   7   6  496.05   57.29
   1  -7  -6  494.75   57.49
   1  -7  -6  492.45   59.89
   1  -7  -6  511.75   61.19
  -2  -7  -6  450.95   52.99
  -2  -7  -6  451.85   53.39
   2  -7   6  474.35   57.89
   2  -7   6  467.05   53.09
  -2  -7  -6  444.66   53.49
   2  -7   6  450.85   53.39
   2  -7   6  462.55   53.39
   2   7  -6  449.86   57.59
   2  -7  -6  616.74   54.59
   2   7   6  638.44   61.99
  -2  -7   6  626.24   53.69
   2  -7  -6  617.24   53.49
  -2  -7   6  621.24   53.79
  -2   7  -6  564.54   52.29
   2  -7  -6  668.13   58.89
  -2   7  -6  649.83   53.49
   2  -7  -6  616.64   53.59
   2   7   6  615.14   53.19
  -3  -7  -6  253.77   29.10
  -3  -7  -6  267.47   28.50
   3  -7   6  258.37   28.70
   3  -7   6  271.67   28.40
   3  -7   6  273.87   34.40
   3  -7   6  263.27   29.10
   3   7  -6  293.77   35.60
  -3   7  -6  301.97   28.70
  -3  -7   6  295.47   28.80
   3  -7  -6  301.27   28.90
   3  -7  -6  280.57   28.70
   3   7   6  302.17   37.70
   3   7   6  296.07   28.60
   3  -7  -6  285.97   34.20
   3  -7  -6  292.47   28.70
   3  -7  -6  296.87   29.70
  -3  -7   6  296.27   29.00
  -4  -7  -6  500.35   53.19
   4  -7   6  483.35   53.29
   4  -7   6  502.45   52.79
   4  -7   6  540.35   58.19
   4   7  -6  515.55   58.49
  -4  -7  -6  500.55   52.29
   4  -7   6  480.25   52.89
   4  -7   6  491.65   52.29
   4  -7  -6  566.44   52.59
   4  -7  -6  567.44   53.49
   4  -7  -6  582.04   52.79
  -4  -7   6  569.24   52.69
   4   7   6  588.34   52.59
   4   7   6  554.44   60.29
  -4   7  -6  568.04   52.49
   4  -7  -6  564.84   57.99
   4  -7  -6  570.34   52.69
   5  -7   6   91.99   10.40
  -5  -7  -6   87.09   10.30
   5  -7   6  102.89   19.80
   5   7  -6   94.49   20.70
   5  -7   6   91.39   11.60
   5  -7   6   86.89   11.40
  -5  -7  -6   83.99   11.50
   5   7   6   71.09   20.40
   5   7   6   75.89   10.30
   5  -7  -6   77.89   18.60
  -5   7  -6   79.09   10.10
   5  -7  -6   74.99   11.30
   6   7  -6  120.19   21.70
   6  -7   6  117.29   12.80
   6  -7   6  118.09   13.70
  -6  -7  -6  122.59   14.10
   6  -7   6  107.89   20.70
   6  -7   6  120.19   13.90
  -6  -7  -6  121.99   12.80
   6   7   6   69.59   20.40
   7  -7   6   83.79    8.60
  -7  -7  -6   83.99    8.50
   7  -7   6   85.59    9.80
   7   7  -6   62.49   17.80
  -7  -7  -6   80.19    9.70
   7  -7   6   83.39    9.80
   7  -7   6   71.09   16.60
   7   7   6   41.40   17.30
  -7   7  -6   50.79    7.90
   7   7   6   52.99    8.40
   7  -7  -6   51.59    9.10
   8   7   6   40.90    5.60
  -8   7  -6   37.20    5.40
  -8   7  -6   42.70    5.90
  -8  -7   6   43.00    5.60
   8  -7  -6   42.70    6.70
   0   8  -6   -1.40    6.40
   0  -8  -6   -0.40    7.10
   0  -8   6    0.60    2.50
   0  -8   6    0.40    2.80
   0   8   6   -4.50    8.20
   0   8  -6    1.70    2.20
   0  -8   6    0.90    2.90
   0  -8  -6    0.60    2.70
   0  -8  -6    0.10    2.70
   1   8  -6   51.59   14.10
  -1   8   6   55.19   16.80
   1  -8   6   46.00    7.00
   1   8   6    8.90   10.80
  -2  -8  -6  310.87   41.00
  -2  -8  -6  311.07   41.00
   2  -8   6  327.17   40.70
   2  -8   6  308.27   40.80
  -2   8   6  309.97   46.70
  -2  -8  -6  329.77   40.70
   2  -8   6  320.17   41.10
   2  -8   6  333.57   45.80
   2   8  -6  351.66   46.00
   2  -8  -6  502.55   41.50
  -2   8  -6  520.35   41.30
   2   8   6  495.35   41.10
   2  -8  -6  510.05   41.50
  -2  -8   6  508.35   41.60
   2  -8  -6  530.45   47.40
   2  -8  -6  503.25   42.60
  -2  -8   6  513.35   41.70
   2   8   6  538.25   50.99
   3   8  -6  547.35   46.00
   3   8   6  358.86   37.30
   3  -8  -6  356.46   37.40
  -3  -8   6  364.66   37.70
   3  -8  -6  353.16   37.50
   3  -8  -6  349.96   42.60
   3   8   6  368.66   45.50
  -3  -8   6  355.26   37.50
  -3   8  -6  391.46   37.40
   3  -8  -6  357.26   38.30
   4  -8   6   29.50    6.70
  -4  -8  -6   33.00    6.30
   4  -8   6   26.40    7.30
  -4  -8  -6   31.10    7.30
   4  -8   6   27.70    7.40
   4  -8   6   30.40    6.00
   4   8  -6   19.10   10.70
   4  -8   6   42.80   16.80
   4  -8  -6   43.20    6.10
   4  -8  -6   45.10    7.00
   4  -8  -6   30.30   11.60
  -4  -8   6   45.40    7.10
   4   8   6   43.60    6.60
  -4  -8   6   47.00    6.80
  -4   8  -6   46.30    6.70
   4   8   6   52.99   18.50
   4  -8  -6   44.60    7.60
   5   8  -6   95.39   20.80
  -5  -8  -6   96.69   12.70
   5  -8   6  103.89   20.40
   5  -8   6  100.19   12.80
   5  -8   6   97.29   11.60
   5  -8   6   97.99   13.00
  -5  -8  -6   95.39   11.70
   5  -8   6  100.69   12.50
   5   8   6  115.09   22.90
  -5   8  -6  114.79   12.00
  -5  -8   6  107.09   12.00
   5  -8  -6  112.49   13.10
   5  -8  -6  106.39   12.20
   5   8   6  105.69   12.00
  -5  -8   6  111.99   12.50
  -6  -8  -6  185.28   15.50
   6  -8   6  176.28   16.30
   6  -8   6  174.68   15.40
   6   8  -6  184.28   24.00
  -6  -8  -6  183.68   16.60
   6  -8   6  177.48   16.50
   6  -8   6  162.98   22.70
   6   8   6  113.19   15.20
   6  -8  -6  118.69   16.10
   6   8   6   88.59   22.40
  -6   8  -6  111.59   14.90
  -6  -8   6  106.49   15.10
  -6  -8   6  108.09   15.40
   7  -8   6   71.99    9.10
   7  -8   6   66.49    9.20
  -7  -8  -6   73.79    9.10
  -7  -8  -6   74.79    8.30
   0  -9   6  265.17   26.50
   0  -9  -6  259.77   26.30
   0  -9   6  248.18   26.30
   0   9  -6  255.47   25.60
   0  -9   6  261.17   26.10
   0  -9  -6  265.07   26.30
   0   9   6  246.28   32.90
   1  -9   6  254.47   32.00
   1  -9   6  280.67   29.90
  -1   9   6  292.47   36.90
   1  -9   6  303.37   36.40
   1   9  -6  317.97   35.70
   1  -9   6  284.67   31.40
  -1  -9  -6  275.97   32.10
   1  -9  -6  305.37   30.30
   1  -9  -6  331.07   35.60
   1   9   6  320.47   38.00
   1   9   6  301.97   29.40
  -1  -9   6  300.87   30.10
  -1  -9   6  299.87   31.50
  -1   9  -6  298.07   29.70
   2   9   6  136.99   15.60
  -2  -9   6  153.68   16.10
   2  -9  -6  151.98   16.30
   2  -9  -6  156.88   22.50
  -2  -9   6  146.79   16.10
   2   9   6  136.69   25.40
  -2   9  -6  155.48   15.90
   2  -9  -6  147.49   16.00
   2  -9  -6  143.19   17.00
   3  -9   6   25.70    6.40
   3  -9   6   30.00    7.00
  -3  -9  -6   29.90    5.70
   3  -9   6   28.10   11.60
   3  -9   6   26.50    5.90
   3  -9   6   25.90    4.90
  -3  -9  -6   29.00    6.30
   3   9  -6   25.80   15.80
  -3  -9   6   22.30    5.40
  -3   9  -6   21.50    5.50
   3   9   6   22.50    5.10
  -3  -9   6   26.00    5.80
   3  -9  -6   21.60    4.90
   3  -9  -6   24.20    5.90
   3  -9  -6   22.10    6.70
   3  -9  -6   25.70   15.20
   3   9   6   11.70   12.50
   4  -9   6   18.80    6.00
   4  -9   6   20.40    6.60
   4  -9   6   20.60   10.40
   4   9  -6   21.40   10.80
  -4  -9  -6   18.30    5.80
  -4  -9  -6   19.20    4.50
   4  -9   6   18.10    5.70
  -4  -9  -6   18.40    5.00
   4  -9   6   22.60    4.80
  -4  -9   6   36.30    6.00
   4   9   6   29.90    5.50
   4  -9  -6   39.50    6.80
   4   9   6   30.90   12.90
  -4   9  -6   37.50    5.70
  -5  -9  -6   30.60    6.10
   5  -9   6   24.70   10.10
   5  -9   6   27.90    4.70
  -5  -9  -6   24.10    5.10
   5  -9   6   28.30    6.20
   5   9  -6   25.10   10.80
   5  -9   6   33.70    6.30
   5  -9   6   22.10    5.90
   5   9   6   17.30   10.90
   6  -9   6  165.48   14.10
  -6  -9   6  107.99   13.00
   6  -9  -6  122.09   13.90
  -6  -9   6  115.19   13.20
  -6   9  -6  114.69   12.80
   6   9   6  116.29   13.20
   0 -10  -6    3.40    2.90
   0  10  -6    3.80    1.90
   0 -10   6   -1.80    8.30
   0  10   6    1.90   11.20
   0 -10   6    3.30    2.70
   0 -10  -6    3.50    3.30
   0 -10  -6    5.00    3.10
   0 -10   6    6.40    3.40
   1 -10   6   48.80   16.10
  -1  10  -6   22.10    4.10
   1 -10  -6   21.80    5.50
   1 -10  -6   17.70    4.80
  -1 -10   6   19.60    5.30
   1 -10  -6   25.40    6.50
   1  10   6    7.10   10.10
  -1 -10   6   21.40    4.80
   2  10  -6    3.00    9.50
   2 -10   6    1.10    7.70
  -2 -10   6   19.50    4.90
  -2 -10   6   18.70    4.80
   2 -10  -6   22.20    6.20
   2  10   6   18.60    4.80
   2 -10  -6   20.20    5.30
   2 -10  -6   21.10    4.60
   2  10   6   12.60   10.90
  -2  10  -6   23.40    4.40
   3  10  -6   76.09   17.60
   3 -10   6   78.39   16.10
   3 -10  -6   36.70    7.30
  -3 -10   6   34.80    6.20
   3  10   6   34.50    6.10
  -3 -10   6   35.60    6.10
   3 -10  -6   37.00    6.50
  -3  10  -6   42.20    5.90
   3 -10  -6   37.60    5.80
   3  10   6   45.50   19.00
   4 -10   6   14.70    5.10
   4 -10   6   11.70    4.90
  -4 -10  -6   10.20    3.10
  -4 -10  -6   10.70    4.60
   4 -10   6   10.10    3.60
   4  10   6   16.30    4.50
  -4 -10   6   21.30    4.50
   4 -10  -6   14.80    5.80
   4  10   6    7.80   11.40
   4 -10  -6   20.40    5.20
  -4  10  -6   16.90    4.10
  -4 -10   6   17.70    4.30
   5 -10   6   12.70    5.30
   5 -10   6   19.70    5.40
  -5 -10  -6   16.30    4.00
   0 -11   6   18.30    4.80
   0 -11   6   12.50    9.50
   0 -11  -6   18.90    4.30
   0 -11  -6   20.70    5.70
   0 -11  -6   22.60    5.00
   0 -11   6   20.80    4.10
  -1 -11  -6   77.89    9.20
   1 -11   6   73.39   16.80
   1 -11   6   76.89    8.50
  -1 -11  -6   76.49    8.20
   1 -11   6   74.69    7.60
  -1 -11  -6   76.69    8.20
   1 -11  -6   54.19    8.70
   1 -11  -6   51.49    7.60
   1 -11  -6   52.39    8.00
  -1  11  -6   52.99    7.10
  -1 -11   6   52.19    7.60
  -1 -11   6   51.09   17.20
  -1 -11   6   55.49    8.10
   2 -11  -6   34.50    6.90
  -2 -11   6   39.50    5.70
  -2  11  -6   40.90    5.20
  -2 -11   6   38.30    5.90
   2 -11  -6   42.60    6.80
   2 -11  -6   40.30    6.10
   3 -11   6   55.49    5.80
  -3 -11  -6   56.89    9.50
   3 -11   6   56.69    7.00
   3 -11  -6   18.30    6.20
  -4  11   6  106.89   10.30
   4 -11   6  109.09   10.90
  -4 -11  -6  100.79   10.30
  -4 -11  -6  109.59   10.70
   4 -11   6  107.19   10.80
  -4 -11   6   82.29   10.10
  -4 -11   6   76.49   10.20
  -4  11  -6   82.49    9.90
   4 -11  -6   87.29   10.70
   0 -12  -6   34.10    5.10
   0 -12   6   34.30    4.40
   0 -12  -6   34.10    5.60
   0 -12  -6   33.70    4.90
   0 -12   6   34.60    5.20
   0   0   7    0.40    0.70
   0   0   7    0.50    2.00
   0   0  -7   -1.20    4.00
   0   0  -7    0.30    0.50
   0   0   7    0.80    2.40
   0   0  -7    1.00    1.70
   1   0  -7  554.34   57.09
   1   0  -7  587.04   54.39
   1   0  -7  551.24   57.49
   1   0   7  557.54   55.99
   1   0   7  598.64   54.49
  -1   0   7  595.04   54.39
  -1   0  -7  563.44   56.29
  -1   0  -7  583.54   54.49
  -1   0   7  563.14   57.29
   1   0   7  590.54   55.99
   2   0   7    2.10    1.70
  -2   0   7    3.20    3.70
   2   0   7    1.90    4.00
   2   0   7    3.20    0.90
   2   0   7    2.50    1.80
  -2   0  -7    2.00    0.90
  -2   0  -7    1.90    1.80
   2   0  -7    5.80    5.40
  -2   0   7    2.20    0.70
   2   0  -7    2.70    0.70
  -2   0  -7    1.70    3.00
   2   0  -7    2.20    4.60
   3   0   7  652.93   61.79
  -3   0  -7  646.74   64.89
   3   0   7  645.24   64.49
   3   0  -7  663.53   63.99
  -3   0  -7  604.64   62.19
  -3   0   7  619.84   62.59
  -3   0   7  656.33   62.59
   3   0   7  641.34   62.19
  -3   0   7  676.73   61.09
   3   0  -7  655.43   65.39
   3   0   7  640.34   61.99
   4   0   7  134.69   14.80
  -4   0   7  131.49   15.20
   4   0  -7  129.09   12.80
  -4   0  -7  128.79   13.90
   4   0  -7  125.49   13.80
   4   0  -7  125.29   18.60
  -4   0  -7  131.29   17.40
   4   0  -7  128.19   15.70
   4   0  -7  132.19   16.70
  -4   0   7  131.49   12.40
   4   0   7  128.89   13.90
   4   0  -7  126.19   14.10
   4   0  -7  128.49   12.80
   4   0   7  121.79   13.70
  -4   0  -7  117.79   13.10
   4   0   7  130.09   13.20
   4   0   7  126.79   18.20
   4   0   7  133.49   14.30
   5   0  -7  168.38   20.50
   5   0   7  172.18   19.00
   5   0   7  174.28   18.20
   5   0  -7  153.18   20.30
   5   0   7  166.48   18.30
  -5   0  -7  174.48   18.10
   5   0   7  177.88   17.30
   5   0  -7  166.28   17.00
   5   0  -7  170.88   22.90
   5   0  -7  164.28   16.90
  -5   0  -7  165.18   22.20
   5   0  -7  175.78   18.60
   5   0  -7  171.38   18.30
   5   0   7  178.58   18.30
   5   0   7  183.38   23.30
  -5   0   7  170.18   20.00
  -6   0  -7    1.50    2.40
   6   0  -7   -0.10    1.70
   6   0   7    1.60    3.00
   6   0   7   -1.00    2.60
   6   0   7   -1.60    7.60
   6   0  -7   -0.30    3.10
   6   0  -7    1.20    6.90
   6   0  -7   -0.10    2.90
   6   0   7   -0.70    2.90
   6   0  -7    0.20    1.60
   6   0   7    2.20    3.50
   7   0   7  124.09   13.20
   7   0   7  122.99   15.30
   7   0   7  128.69   13.20
   7   0   7  119.69   20.70
   7   0   7  113.39   14.30
   7   0   7  124.19   14.30
   7   0  -7  115.89   14.70
  -7   0  -7  113.29   13.30
   7   0  -7  122.19   14.20
  -8   0  -7   67.59    8.40
   8   0   7   68.29    9.40
   8   0   7   66.99    8.70
   8   0   7   65.29   10.60
   8   0   7   64.29   16.80
   8   0  -7   67.69    9.30
   8   0   7   69.19    9.70
   8   0  -7   67.79    9.70
   8   0   7   70.99    8.40
  -9   0  -7   32.20    5.30
   9   0   7   23.20    9.10
   9   0  -7   28.20    5.70
   9   0   7   30.90    6.30
   9   0  -7   29.00    6.20
   9   0   7   32.20    7.10
   0   1  -7 5013.70  428.56
   0  -1   7 3858.51  425.56
   0  -1   7 4539.25  427.36
   0   1   7 4284.47  425.66
   0  -1  -7 4686.83  425.66
   0   1   7 4402.46  428.06
   0   1  -7 4432.56  425.56
   0  -1  -7 4878.21  428.66
  -1  -1  -7  133.99   17.10
   1   1  -7  136.29   17.00
  -1  -1  -7  141.69   18.60
  -1   1   7  129.49   17.10
   1   1  -7  127.99   20.20
   1  -1   7  142.19   19.10
   1   1  -7  139.19   19.70
   1  -1   7  130.79   19.00
   1  -1  -7  214.08   20.20
   1   1   7  212.58   19.00
  -1  -1   7  212.08   18.80
   1  -1  -7  202.88   20.90
  -1   1  -7  212.28   19.70
  -1   1  -7  219.48   17.20
   1   1   7  200.78   17.20
   1  -1  -7  211.38   17.20
   1   1   7  210.38   19.00
  -1  -1   7  206.38   17.10
  -1  -1   7  212.38   20.50
   2  -1   7  864.01   94.99
  -2   1   7  927.91   94.19
   2   1  -7  882.11   94.09
   2  -1   7  906.81   97.29
   2   1  -7  918.01   97.39
   2  -1   7  848.52   96.39
   2   1  -7  918.91   96.29
  -2  -1  -7  911.61   96.69
  -2  -1  -7  873.21   94.99
   2  -1  -7 1098.49   98.39
   2  -1  -7 1045.10   97.19
  -2   1  -7 1097.19   97.69
   2  -1  -7 1123.69   94.29
  -2  -1   7 1081.09   94.09
  -2  -1   7 1091.19   95.99
   2   1   7 1032.30   95.19
   2   1   7 1020.00   94.89
   2   1   7 1101.39   94.29
  -2   1  -7  990.90   95.19
   2   1   7 1148.79   96.79
   2  -1  -7 1051.89   97.49
  -3   1   7  113.39   10.80
  -3  -1  -7  103.99   11.90
   3  -1   7  107.19   15.40
   3   1  -7  115.29   16.90
   3   1  -7  100.39   12.10
  -3  -1  -7  112.59   14.80
   3  -1   7  111.89   11.90
   3  -1   7  109.59   12.00
   3  -1   7  105.09   12.20
   3   1  -7  117.89   14.30
  -3   1  -7  112.59   15.00
  -3   1  -7  107.39   11.50
   3  -1  -7  107.49   10.90
   3  -1  -7  106.69   15.20
   3  -1  -7  114.99   17.00
   3   1   7  117.19   12.20
  -3  -1   7  118.29   13.40
   3   1   7  115.09   15.70
   3   1   7  111.89   12.90
   3   1   7  115.09   12.10
  -3  -1   7  115.19   10.70
   3   1   7  117.69   11.70
   3  -1  -7  107.49   10.90
   4  -1   7  232.38   22.60
   4  -1   7  223.18   22.00
   4  -1   7  218.18   21.80
   4   1  -7  222.28   26.50
  -4   1   7  218.08   22.70
   4  -1   7  223.18   21.30
   4   1  -7  199.78   22.30
   4   1  -7  218.18   22.10
   4  -1   7  213.58   22.10
  -4  -1  -7  217.78   25.50
  -4  -1  -7  211.18   21.80
   4  -1   7  213.38   25.80
  -4   1   7  231.78   20.60
   4   1  -7  213.28   23.50
  -4   1  -7  211.38   22.10
   4  -1  -7  204.28   21.90
   4  -1  -7  209.78   24.80
   4  -1  -7  203.88   20.90
   4   1   7  220.08   26.10
   4   1   7  215.78   22.00
   4   1   7  214.28   21.40
  -4   1  -7  209.18   21.30
   4  -1  -7  204.58   22.10
   4  -1  -7  207.18   23.20
   4  -1  -7  212.38   20.90
   4   1   7  224.08   22.10
   4   1   7  219.58   22.70
   4  -1  -7  214.48   26.50
   4   1   7  214.38   22.20
  -4   1  -7  215.48   25.60
  -5  -1  -7   13.70    8.10
  -5  -1  -7   10.10    3.30
   5  -1   7   13.50    5.50
   5  -1   7   11.20    4.00
   5   1  -7   10.30    4.20
   5   1  -7   10.00    3.60
   5  -1   7   10.80    4.60
  -5   1   7   14.30    2.30
   5  -1   7   16.80    8.10
   5  -1   7   14.10    4.70
  -5   1  -7   22.80    3.80
   5  -1  -7   15.60    3.20
   5   1   7   21.80    4.30
   5   1   7   17.30    6.30
   5  -1  -7   17.60    3.00
   5  -1  -7   15.80    7.10
   5   1   7   18.90    5.10
  -5   1  -7   17.60    8.20
   5  -1  -7   20.40    5.50
   5  -1  -7   18.80    8.10
   5   1   7   24.20    4.50
   5   1   7   16.10    5.30
   5   1   7   19.20    8.30
   5  -1  -7   14.00    5.80
  -5   1  -7   23.00    5.00
   5   1   7   19.60    7.40
  -5  -1   7   19.50    7.20
   6  -1  -7  101.09   16.20
   6   1   7  113.69   12.30
   6   1   7  114.89   12.20
   6   1   7  114.79   13.40
  -6   1  -7  110.49   12.90
   6   1   7  113.69   13.40
   6   1   7  111.09   14.30
   6  -1  -7  113.99   11.50
   6  -1  -7  110.79   13.00
   6  -1  -7  110.89   11.40
   6  -1  -7  113.49   18.00
   6  -1  -7  106.59   15.70
   6   1   7  106.39   11.90
   6   1   7  116.09   19.30
   6  -1  -7  111.19   13.60
   7  -1   7  205.68   21.40
   7   1  -7  198.78   21.20
  -7  -1  -7  195.58   20.30
   7  -1   7  204.58   21.10
   7   1  -7  189.58   21.40
   7  -1   7  201.08   27.10
   7  -1   7  203.98   22.00
   7   1  -7  196.38   26.50
   7   1   7  206.08   27.50
   7  -1  -7  187.28   20.90
   7  -1  -7  188.28   21.30
   7   1   7  195.58   22.00
   7   1   7  189.38   20.10
   7   1   7  190.78   20.00
  -7   1  -7  189.28   20.50
   7   1   7  188.48   21.10
   7   1   7  198.78   21.40
   8  -1   7  299.77   25.70
   8  -1   7  299.77   26.20
  -8  -1  -7  284.77   24.90
   8  -1   7  281.07   24.90
   8  -1   7  302.57   26.90
   8  -1   7  301.57   32.20
   8   1  -7  311.27   26.30
  -8  -1  -7  289.77   25.10
   8   1  -7  281.57   26.20
   8  -1   7  279.67   24.80
   8   1   7  187.08   24.40
   8   1   7  200.28   25.40
   8  -1  -7  195.18   25.10
   8   1   7  201.28   25.40
  -8   1  -7  190.38   24.50
   8  -1  -7  187.98   25.40
   8   1   7  197.38   26.10
   8   1   7  187.58   24.30
   8   1   7  200.48   30.20
   9  -1   7  144.49   19.30
   9   1  -7  109.09   11.50
  -9  -1  -7  114.29   10.90
   9  -1   7  113.09   11.80
   9   1  -7  106.69   11.70
   9  -1   7  113.79   12.50
   9   1   7   79.29   12.20
   9   1   7   69.99   17.90
   9   1   7   76.79   11.30
  -9   1  -7   80.59   10.60
   9  -1  -7   82.69   11.10
   9  -1  -7   81.79   11.60
   0   2   7  263.57   25.00
   0   2  -7  262.67   24.90
   0  -2   7  266.07   27.50
   0   2  -7  261.97   27.40
   0  -2  -7  253.67   25.00
   0  -2  -7  267.77   27.30
   0  -2  -7  266.57   25.70
   0   2   7  267.87   27.70
   0   2  -7  254.07   27.80
   0  -2  -7  247.98   28.20
   1  -2   7 1035.30   98.19
   1   2  -7 1008.30   98.79
  -1  -2  -7  989.40   95.79
  -1  -2  -7 1156.88   98.19
   1   2  -7  999.20   95.59
   1  -2   7 1070.89   98.79
  -1  -2  -7 1064.39   97.39
  -1   2   7  999.80   99.19
  -1   2   7 1016.60   95.69
  -1  -2  -7 1024.00   98.89
   1   2   7 1038.50   96.69
   1   2   7 1000.70   95.79
   1  -2  -7  991.90   98.69
  -1   2  -7 1014.10   98.09
   1  -2  -7 1016.60   96.69
  -1   2  -7  961.70   96.29
   1  -2  -7 1015.90   98.49
   1   2   7  982.80   96.99
   1   2   7  988.30   95.69
   1  -2  -7  977.70   95.79
  -1   2  -7  996.80   95.69
   1   2   7 1006.80   95.79
   1   2   7  978.20   97.39
  -1   2  -7  971.50   98.29
  -1  -2   7 1001.40   97.99
  -2   2   7  308.27   32.80
   2   2  -7  310.27   36.60
  -2  -2  -7  309.67   33.40
  -2  -2  -7  328.27   35.60
  -2  -2  -7  299.47   36.10
   2   2  -7  304.17   34.80
   2  -2   7  295.47   35.60
  -2  -2  -7  292.17   33.60
   2  -2   7  295.07   33.70
   2  -2   7  302.77   33.40
   2   2   7  372.76   35.50
   2   2   7  382.06   33.60
   2  -2  -7  373.16   36.50
   2  -2  -7  363.06   33.80
   2   2   7  371.86   33.80
   2   2   7  386.36   33.10
  -2  -2   7  386.06   35.70
   2   2   7  369.16   32.80
  -2   2  -7  369.36   36.40
   2  -2  -7  407.26   36.80
   2  -2  -7  351.06   33.90
   2   2   7  381.26   33.20
  -2   2  -7  360.86   33.50
   3  -2  -7  144.79   19.90
   3  -2  -7  156.28   15.30
   3  -2  -7  153.28   16.80
   3  -2  -7  168.08   19.50
  -3   2  -7  160.88   19.70
   3   2   7  170.08   19.90
  -3   2  -7  149.39   16.00
   3   2   7  160.38   15.30
   3  -2  -7  146.59   16.40
   3   2   7  163.88   15.90
   3   2   7  167.88   16.00
   3   2   7  164.68   16.60
   3   2   7  162.78   16.10
   3  -2  -7  155.78   16.70
   3  -2  -7  152.78   15.30
   3   2   7  161.98   17.30
  -3  -2   7  156.48   18.60
   4  -2   7   97.89   14.50
   4   2   7   57.89    6.80
   4   2   7   53.49    6.60
   4  -2  -7   52.59    7.10
   4   2   7   46.40    7.60
   4  -2  -7   52.09    5.90
   4   2   7   60.79   13.00
   4   2   7   47.80    8.50
   4  -2  -7   54.89   10.30
   4   2   7   50.49    7.80
   4  -2  -7   56.39   12.70
   4  -2  -7   51.79    5.80
  -4   2  -7   49.90    6.50
   4   2   7   58.79    6.70
   4  -2  -7   56.19    9.40
   4  -2  -7   52.39    7.40
   5   2  -7  566.14   62.79
   5   2  -7  469.05   59.09
   5   2  -7  509.05   58.99
   5  -2   7  535.45   58.59
   5  -2   7  547.85   58.99
   5  -2   7  546.05   58.69
  -5  -2  -7  545.05   62.89
   5  -2   7  536.95   59.09
  -5   2   7  502.75   57.39
   5  -2   7  547.55   62.49
  -5  -2  -7  530.15   58.49
   5   2   7  692.73   63.49
   5   2   7  647.04   59.29
   5   2   7  699.83   58.59
   5  -2  -7  627.94   60.39
   5   2   7  691.43   58.49
   5   2   7  665.73   59.29
  -5   2  -7  655.53   58.19
   5  -2  -7  671.43   62.49
  -5   2  -7  658.43   64.09
   5  -2  -7  605.64   57.79
   5   2   7  633.14   63.19
   5  -2  -7  657.13   58.99
   5   2   7  695.03   58.49
   5  -2  -7  607.84   57.69
   5   2   7  657.33   59.99
   5  -2  -7  652.73   59.29
   6   2  -7   72.89   15.70
   6  -2   7   73.59   15.70
   6   2   7   28.40    5.30
   6   2   7   33.40    8.20
   6   2   7   28.40    6.60
   6  -2  -7   28.80    7.00
  -6   2  -7   25.00    6.30
   6   2   7   40.20   12.40
   6   2   7   32.00    5.70
   6   2   7   31.00    7.10
  -6   2  -7   28.30    5.00
   6   2   7   29.30   10.70
   6  -2  -7   33.70    6.20
   6   2   7   34.50    5.60
   6  -2  -7   37.60   11.60
   7  -2   7  416.56   47.00
   7  -2   7  420.16   47.10
   7  -2   7  427.26   47.50
   7   2  -7  410.16   47.50
   7   2  -7  387.66   47.40
   7  -2   7  412.66   47.90
   7   2  -7  405.86   51.49
   7  -2   7  423.36   51.79
  -7  -2  -7  413.96   46.70
  -7  -2  -7  392.46   46.50
   7   2   7  561.04   48.10
   7  -2  -7  534.25   47.60
  -7   2  -7  525.35   47.40
   7   2   7  563.44   47.00
   7   2   7  551.64   48.80
   7   2   7  560.54   53.29
   7  -2  -7  541.25   48.20
   7   2   7  561.84   46.90
   7   2   7  550.64   48.10
   7   2   7  533.45   46.70
   8  -2   7   25.10    6.50
   8  -2   7   17.70    4.90
   8  -2   7   25.50    5.30
   8  -2   7   21.30    6.90
   8  -2   7   11.70    8.10
  -8  -2  -7   22.80    5.20
   8   2  -7   18.90    5.90
   8  -2   7   18.50    5.10
   8   2  -7   22.30    6.00
   8   2   7   40.40    5.10
   8   2   7   42.90   14.80
   8   2   7   47.50    8.50
   9  -2   7    7.90    3.40
   9  -2   7   10.90    8.30
   9   2  -7    8.70    3.30
   9   2  -7    6.20    4.70
  -9  -2  -7    6.70    2.60
   9  -2   7    7.60    3.70
   9  -2  -7    7.60    3.20
  -9   2  -7    6.90    2.70
   9   2   7    5.80    3.90
   9   2   7    4.70    3.30
   9  -2  -7    5.10    2.80
   0  -3  -7  523.05   50.49
   0   3   7  507.15   50.09
   0  -3  -7  544.15   53.09
   0  -3  -7  502.25   49.99
   0  -3  -7  540.95   52.29
   0  -3  -7  516.85   50.49
   0   3   7  502.55   52.39
   0   3  -7  541.75   49.40
   0  -3   7  502.35   52.69
   0   3  -7  526.95   52.49
   0   3   7  527.35   49.50
   0   3  -7  541.25   52.79
   0   3  -7  507.45   49.99
   0  -3   7  523.15   50.19
   1   3  -7  587.84   57.39
  -1   3   7  616.44   53.79
  -1  -3  -7  585.34   55.99
   1  -3   7  568.04   54.39
   1   3  -7  613.64   53.59
  -1  -3  -7  574.84   54.29
  -1  -3  -7  604.94   55.99
  -1  -3  -7  581.44   57.19
  -1  -3  -7  564.64   54.69
  -1  -3   7  566.64   54.49
  -1   3  -7  557.14   53.69
   1  -3  -7  588.44   57.09
  -1  -3   7  540.35   56.79
   1  -3  -7  530.75   57.09
   1  -3  -7  521.25   53.99
  -1   3  -7  537.75   55.99
  -1   3  -7  572.04   57.29
   1   3   7  541.35   54.39
   1   3   7  570.24   53.69
   1  -3  -7  542.15   54.29
  -1   3  -7  557.54   54.29
   1  -3  -7  537.45   54.69
  -2  -3  -7 4170.28  423.66
   2   3  -7 4463.85  424.66
   2   3  -7 4416.76  423.96
   2  -3   7 4189.08  423.76
   2  -3   7 4554.64  424.06
   2  -3   7 4304.47  425.86
   2  -3   7 4350.76  423.56
  -2  -3  -7 4393.56  426.06
  -2   3   7 4360.66  422.86
   2   3  -7 4468.45  426.66
  -2  -3  -7 4358.96  423.46
   2  -3  -7 4612.64  427.06
   2  -3  -7 4578.74  423.46
   2   3   7 4722.03  423.56
  -2   3  -7 4382.16  426.86
   2   3   7 4506.05  422.86
   2  -3  -7 4496.15  423.96
   2  -3  -7 4760.12  426.66
   2   3   7 4563.94  423.96
   2  -3  -7 4670.83  424.06
  -2   3  -7 4615.64  423.46
   2  -3  -7 4650.73  423.46
   3  -3   7   11.00    3.80
   3  -3   7   14.50    5.60
   3  -3   7    9.90    7.20
   3  -3   7   11.60    4.20
   3  -3   7   12.70    4.10
  -3  -3  -7   11.90    3.80
   3   3  -7   12.10    3.80
   3  -3   7    9.40    3.70
  -3  -3  -7   15.10    7.10
   3   3  -7    7.00    6.90
   3  -3   7   10.10    3.60
   3  -3  -7   27.20   10.50
  -3   3  -7   23.10    7.70
   3  -3  -7   23.80    4.60
   3  -3  -7   25.00    5.00
   3   3   7   21.20    3.80
   3   3   7   23.70    2.50
   3   3   7   21.20    3.60
   3   3   7   20.90    3.40
   3   3   7   28.50    4.70
   3   3   7   21.50    5.50
   3  -3  -7   20.80    3.90
   3  -3  -7   26.20    8.10
   3   3   7   25.10    5.90
  -3   3  -7   21.80    3.90
   3   3   7   20.40    7.10
   3  -3  -7   24.80    7.40
  -4  -3  -7   14.70    4.00
   4  -3   7   12.30    4.90
  -4  -3  -7   15.50    7.70
   4  -3   7   14.00    4.30
   4  -3   7   12.10    4.00
  -4  -3  -7   18.10    7.50
   4  -3   7   13.20    5.40
   4  -3   7    9.90    3.60
  -4  -3  -7   14.50    4.00
  -4   3   7   14.40    2.10
   4   3  -7   13.40    5.40
   4   3  -7   13.40    4.80
   4  -3   7   14.80    4.00
   4   3   7    5.10    2.50
   4  -3  -7    9.00    4.60
   4   3   7   10.80    3.70
   4   3   7   14.60    5.80
   4  -3  -7    6.80    7.30
   4   3   7   10.70    3.40
   4  -3  -7    7.70    2.80
  -4   3  -7    7.50    2.90
   4   3   7    7.00    7.30
   4   3   7   11.60    3.60
  -4   3  -7   10.00    6.30
   4  -3  -7   11.30    4.30
   4  -3  -7    7.80    3.20
   4  -3  -7   10.10    6.80
   4   3   7    6.60    3.00
   5   3   7   34.10    6.70
  -5   3  -7   33.80    5.10
   5  -3  -7   30.90   12.20
   5   3   7   34.70    5.30
   5   3   7   31.10    7.90
   5  -3  -7   41.20   10.00
   5   3   7   19.80    9.00
   5   3   7   30.10    5.50
   5   3   7   27.90   10.10
   5   3   7   31.40    5.40
   5  -3  -7   30.80    6.60
   5   3   7   30.10    6.90
  -5   3  -7   33.70   10.50
   5  -3  -7   29.80    5.70
   6  -3   7 1111.79   89.09
   6  -3   7 1174.48   94.09
   6  -3   7 1056.29   88.09
   6   3  -7 1010.80   88.59
   6  -3   7 1076.39   88.09
   6   3  -7 1151.18   94.09
   6  -3   7 1076.29   88.79
  -6  -3  -7 1075.09   87.99
   6   3  -7 1009.50   88.69
  -6  -3  -7 1036.10   87.69
  -6   3  -7  750.52   86.89
   6  -3  -7  756.12   87.69
   6   3   7  757.12   87.19
   6  -3  -7  787.12   90.89
   6   3   7  770.82   88.19
   6   3   7  778.82   87.99
   6   3   7  797.02   87.19
   6  -3  -7  734.73   87.89
   6   3   7  791.12   88.89
   6   3   7  788.02   91.69
   6   3   7  795.42   91.49
   6   3   7  808.12   87.29
   7  -3   7   56.59   17.00
   7   3  -7   64.59    9.60
   7  -3   7   62.99   10.30
   7   3  -7   59.69   17.40
   7  -3   7   70.79    8.80
   7   3   7   63.69    8.10
   7   3   7   57.69   16.10
   7  -3  -7   61.39    8.80
   7   3   7   61.59    8.20
   7  -3  -7   73.09   12.80
   7   3   7   62.49    9.70
   7   3   7   67.59    8.40
   8  -3   7  353.06   32.70
   8  -3   7  354.26   32.30
   8   3  -7  339.87   32.10
   8  -3   7  360.56   37.60
  -8  -3  -7  346.77   31.30
   8   3  -7  306.47   39.30
   8   3  -7  343.87   32.40
   8  -3  -7  284.27   32.00
   8   3   7  287.77   32.70
  -8   3  -7  290.47   31.50
   8   3   7  276.07   31.80
   8  -3  -7  280.37   31.50
   8   3   7  274.47   30.80
  -9  -3  -7  109.39   10.60
   9   3  -7  114.79   11.70
   9  -3   7  111.79   12.10
   9  -3   7  113.89   11.70
   9   3   7   77.39   12.70
   9  -3  -7   82.39   10.80
   9  -3  -7   84.99   11.50
  -9   3  -7   82.39   10.80
   0   4   7  991.80   95.59
   0   4  -7 1018.30   95.49
   0   4  -7  958.80   98.49
   0  -4  -7 1003.10   98.99
   0  -4  -7 1041.80   98.99
   0   4  -7 1013.60   96.19
   0  -4   7  963.60   96.29
   0   4   7 1051.09   96.19
   0   4  -7 1026.80   99.59
   0  -4  -7 1010.80   96.69
   0  -4  -7 1005.30   96.19
   0  -4  -7 1022.50   97.79
   0  -4   7 1021.10   96.39
  -1  -4  -7 1319.07  114.09
   1   4  -7 1274.87  110.79
   1  -4   7 1237.68  111.79
  -1  -4  -7 1238.68  114.19
   1  -4   7 1221.58  112.29
  -1   4   7 1261.27  111.59
  -1  -4  -7 1267.37  112.19
   1   4  -7 1269.77  111.59
   1  -4   7 1288.67  112.09
  -1  -4  -7 1340.37  114.79
  -1   4   7 1287.07  111.09
  -1  -4  -7 1286.07  112.19
  -1  -4  -7 1242.68  111.69
   1   4  -7 1327.87  115.09
  -1  -4   7 1061.99  111.79
  -1   4  -7 1068.69  113.19
   1  -4  -7 1059.39  114.49
   1  -4  -7 1048.20  112.39
   1   4   7 1076.99  111.59
   1  -4  -7 1038.40  111.99
   1  -4  -7 1066.29  112.19
  -1  -4   7 1041.90  111.69
   1  -4  -7 1061.29  114.39
   1   4   7 1140.99  110.99
   1  -4  -7 1060.59  111.59
  -1   4  -7 1066.09  111.59
  -1   4  -7 1042.80  114.69
  -2  -4  -7  371.26   36.90
   2  -4   7  374.26   39.80
  -2  -4  -7  353.76   36.20
   2  -4   7  370.16   36.20
   2   4  -7  356.26   36.50
   2  -4   7  384.46   36.00
   2  -4   7  367.66   36.20
   2   4  -7  330.17   39.60
   2   4  -7  340.47   35.50
  -2   4   7  375.16   35.10
  -2  -4  -7  374.96   38.80
  -2  -4  -7  356.56   35.80
   2   4   7  375.16   36.20
   2  -4  -7  386.16   39.60
   2  -4  -7  374.46   35.80
  -2  -4   7  368.16   35.90
  -2   4  -7  374.16   39.80
   2   4   7  382.26   35.90
   2  -4  -7  364.26   36.50
   2  -4  -7  372.16   39.70
   2   4   7  374.66   35.10
   3  -4   7 1671.33  142.39
  -3  -4  -7 1646.74  142.39
   3  -4   7 1914.01  146.09
   3  -4   7 1686.63  145.99
   3  -4   7 1507.85  142.89
   3   4  -7 1761.92  143.19
  -3   4   7 1701.73  141.29
   3  -4   7 1784.62  142.69
  -3  -4  -7 1700.93  142.29
  -3  -4  -7 1751.62  144.69
   3   4  -7 1750.42  146.89
   3  -4   7 1651.13  142.29
   3  -4   7 1625.74  143.09
   3   4   7 1314.77  141.89
  -3   4  -7 1135.09  141.69
   3  -4  -7 1282.97  142.39
   3  -4  -7 1225.58  142.59
   3   4   7 1299.37  141.09
   3  -4  -7 1319.57  141.89
   3   4   7 1329.97  142.39
   3  -4  -7 1243.98  144.79
  -3  -4   7 1262.87  141.89
  -3   4  -7 1266.07  145.69
   3   4   7 1213.28  141.99
   3  -4  -7 1300.47  145.39
  -4   4   7 1075.69  113.79
   4   4  -7 1201.18  119.49
   4  -4   7 1162.08  117.59
   4  -4   7 1087.99  115.29
   4  -4   7 1066.09  115.89
   4  -4   7 1176.48  118.79
   4  -4   7 1105.39  114.79
   4  -4   7 1111.89  115.39
   4   4  -7 1101.29  115.49
   4  -4   7 1152.08  115.59
  -4  -4  -7 1125.99  114.79
  -4  -4  -7 1102.29  116.49
  -4  -4   7 1270.67  114.89
   4  -4  -7 1305.37  119.59
   4   4   7 1302.37  114.89
   4  -4  -7 1228.98  115.39
   4   4   7 1325.97  115.79
   4  -4  -7 1330.27  114.89
   4  -4  -7 1339.57  119.19
  -4   4  -7 1260.97  120.39
   4  -4  -7 1355.66  115.09
   4   4   7 1271.67  115.29
  -4   4  -7 1208.68  114.69
   5  -4   7  611.54   61.59
   5   4  -7  670.33   67.59
  -5  -4  -7  620.84   61.69
  -5  -4  -7  581.44   61.59
   5  -4   7  588.44   62.09
   5   4  -7  607.64   62.49
   5   4  -7  573.74   62.09
   5  -4   7  614.34   62.39
   5  -4   7  681.63   66.89
   5  -4   7  621.34   61.79
   5   4   7  681.63   63.39
   5  -4  -7  638.44   61.79
   5   4   7  653.23   61.59
   5  -4  -7  667.53   66.19
   5  -4  -7  648.04   62.39
   5   4   7  653.83   62.59
   5   4   7  663.33   67.79
  -5  -4   7  678.13   61.79
  -5   4  -7  624.34   61.29
   5   4   7  667.73   62.29
   6  -4   7   84.99   17.80
   6   4  -7   79.39   18.20
   6   4   7   39.30    6.70
   6  -4  -7   37.20    7.90
   6   4   7   38.60    8.00
   6   4   7   39.40   14.60
   6  -4  -7   40.40   14.90
  -6   4  -7   35.80    5.90
   6  -4  -7   39.40    6.80
   6   4   7   41.40    9.40
   6   4   7   34.90    7.60
   7   4  -7  124.69   19.20
   7   4  -7  144.79   19.70
  -7  -4  -7  152.88   18.90
   7  -4   7  141.29   19.70
   7  -4   7  146.89   19.70
   7  -4   7  150.48   19.20
   7   4  -7  155.58   25.80
   7  -4   7  158.88   25.90
   7   4   7  201.18   26.50
   7   4   7  218.08   20.20
  -7   4  -7  223.18   20.10
   7  -4  -7  210.18   19.50
   7   4   7  218.68   21.40
  -7   4  -7  220.38   18.70
   7  -4  -7  215.88   20.50
   7   4   7  222.18   19.10
   8   4  -7   49.30   19.00
   8  -4   7   50.59    9.30
  -8  -4  -7   56.89    8.20
   8  -4   7   55.39    9.70
   8   4  -7   57.79    9.40
   8  -4   7   68.39   16.30
  -8   4  -7   86.59    9.30
   8  -4  -7   77.39    8.90
   8   4   7   82.19    9.70
   8   4   7   77.99    8.30
   8  -4  -7   84.39   10.00
   9   4  -7   39.20    6.60
  -9  -4  -7   42.00    5.30
   9  -4   7   40.20    7.00
  -9   4  -7   40.70    5.70
   9   4   7   36.70    6.50
   9  -4  -7   39.90    6.50
   0   5   7 1130.39  103.89
   0   5  -7 1086.49  104.49
   0   5   7 1112.59  104.49
   0  -5  -7 1072.99  105.09
   0  -5   7 1110.49  104.79
   0   5  -7 1083.29  108.39
   0  -5  -7 1084.49  104.49
   0  -5  -7 1084.49  107.69
   0  -5  -7 1173.18  107.79
   0   5  -7 1072.99  107.09
   0  -5   7 1076.49  104.69
   0  -5  -7 1077.79  104.79
   1  -5   7  909.61   87.99
   1  -5   7  923.31   88.39
  -1   5   7  978.90   87.19
  -1   5   7  913.91   87.59
   1   5  -7  949.51   91.29
  -1  -5  -7  949.11   88.29
  -1  -5  -7  934.31   87.89
  -1  -5  -7  921.91   90.39
   1   5  -7  923.41   86.89
   1   5  -7  951.90   87.69
  -1  -5  -7  943.11   90.79
  -1  -5  -7  936.91   88.39
   1  -5   7  961.00   88.19
   1  -5  -7  897.31   88.99
   1  -5  -7  883.11   91.39
   1   5   7  925.81   87.79
   1  -5  -7  921.11   87.99
  -1   5  -7  909.11   92.09
  -1  -5   7  918.71   88.09
  -1  -5   7  911.11   88.19
   1  -5  -7  843.12   90.89
   1   5   7  924.31   87.09
   1  -5  -7  907.61   87.89
   1  -5  -7  883.31   88.49
  -1   5  -7  911.11   89.89
  -1   5  -7  882.61   87.89
  -2  -5  -7 1438.86  136.69
   2   5  -7 1377.66  139.79
   2  -5   7 1401.26  136.29
  -2  -5  -7 1321.57  137.69
   2  -5   7 1372.26  136.49
  -2  -5  -7 1335.67  136.09
   2  -5   7 1379.46  139.79
  -2  -5  -7 1412.56  136.49
   2  -5   7 1368.76  136.19
  -2   5   7 1357.16  135.39
  -2  -5  -7 1353.36  138.29
   2  -5  -7 1438.06  136.99
   2  -5  -7 1506.25  136.99
   2  -5  -7 1458.55  140.39
   2   5   7 1537.55  136.29
   2  -5  -7 1493.75  136.29
  -2  -5   7 1479.25  136.49
   2  -5  -7 1304.57  138.19
   2   5   7 1512.25  136.59
   2  -5  -7 1443.36  140.29
   2   5   7 1512.75  135.29
  -2   5  -7 1474.45  140.89
  -2  -5   7 1525.35  136.39
   2  -5  -7 1442.76  136.19
  -2   5  -7 1523.25  136.29
  -3  -5  -7   89.29   10.10
   3  -5   7   92.89   17.10
   3   5  -7   95.49   11.30
  -3   5   7   88.29    8.90
   3   5  -7  100.39   18.10
   3  -5   7   94.99   13.70
   3  -5   7   94.89   10.30
   3  -5   7   91.59   10.50
   3  -5   7   89.69   10.70
   3  -5   7   92.49   10.00
   3  -5   7   91.59   11.00
  -3  -5  -7   94.99   14.20
  -3   5  -7   80.19   10.00
   3   5   7   86.19    8.70
   3   5   7   80.39   10.60
  -3  -5   7   83.09   10.00
   3  -5  -7   76.89    9.70
   3  -5  -7   81.79   14.20
   3   5   7   86.29   10.10
   3  -5  -7   85.59   10.20
   3   5   7   82.69   10.80
   3  -5  -7   81.19   16.20
  -3   5  -7   80.29   14.80
   3  -5  -7   81.29   10.80
   4  -5   7  210.18   23.10
   4  -5   7  200.48   23.70
  -4  -5  -7  202.08   23.10
   4  -5   7  205.58   23.30
   4  -5   7  205.38   28.70
   4  -5   7  211.18   24.00
   4  -5   7  197.98   23.60
   4   5  -7  223.18   30.20
   4  -5   7  176.98   27.40
  -4  -5  -7  192.58   23.20
   4   5  -7  199.98   24.10
   4   5   7  250.87   24.20
   4  -5  -7  257.47   23.50
   4  -5  -7  254.27   24.20
   4   5   7  257.17   23.40
   4   5   7  277.17   32.40
  -4  -5   7  262.87   23.50
   4   5   7  257.37   24.00
   4  -5  -7  245.68   24.70
   4  -5  -7  280.17   30.00
  -4   5  -7  255.67   23.30
   5  -5   7  168.58   20.70
   5  -5   7  161.38   21.40
   5  -5   7  169.08   21.40
   5  -5   7  166.88   21.00
   5   5  -7  174.08   27.90
  -5  -5  -7  166.38   20.50
   5   5  -7  164.38   21.60
   5  -5   7  165.68   27.10
   5   5   7  231.78   29.20
   5  -5  -7  243.28   21.20
   5   5   7  227.88   22.10
   5   5   7  219.08   20.70
  -5  -5   7  236.28   20.90
   5  -5  -7  218.08   21.60
   5  -5  -7  222.28   27.60
  -5   5  -7  224.98   20.60
   5   5   7  224.38   21.50
   6   5  -7   54.69   17.90
   6  -5   7   57.29   15.90
   6   5   7   17.30    6.30
   6  -5  -7   10.00    9.10
  -6   5  -7   14.60    4.40
   6  -5  -7   12.30    4.60
   6   5   7   14.60    5.10
   6   5   7   14.70    9.80
   6  -5  -7   15.70    5.20
  -6  -5   7   18.20    4.80
   7   5  -7  102.99   21.10
   7  -5   7  122.49   14.20
   7  -5   7  109.29   20.80
   7  -5   7  122.49   14.90
   7   5  -7  116.79   15.00
   7  -5   7  119.89   14.90
  -7  -5  -7  113.59   13.60
   7   5   7  140.09   13.90
   7   5   7  123.59   21.60
  -7   5  -7  134.59   13.40
   7   5   7  142.59   14.80
   7  -5  -7  128.39   14.00
   7  -5  -7  138.19   15.10
   8  -5   7   83.79   10.20
  -8  -5  -7   83.89    8.90
   8  -5   7   81.09   16.60
   8   5  -7   85.19   10.20
   8  -5   7   85.39   10.50
  -8  -5  -7   89.39   10.20
   8   5   7   59.29    8.70
   8  -5  -7   65.69    9.90
   8   5   7   67.09    9.80
  -8   5  -7   69.59    9.50
  -9  -5  -7   80.29    9.00
   9  -5   7   87.39    9.90
   9  -5   7   80.39   10.10
   9   5  -7   87.49    9.80
  -9  -5  -7   83.89    9.60
   0  -6   7  730.53   69.69
   0  -6   7  763.72   69.69
   0  -6  -7  721.23   69.39
   0   6  -7  642.34   68.59
   0   6   7  721.43   69.19
   0   6   7  742.43   68.59
   0  -6  -7  730.93   73.09
   0   6  -7  703.63   72.29
   0  -6  -7  734.13   72.79
   0   6  -7  744.63   69.29
   0  -6  -7  710.63   70.09
  -1  -6  -7  333.67   30.10
   1   6  -7  299.77   35.30
   1  -6   7  326.57   29.80
   1  -6   7  318.17   29.50
  -1  -6  -7  322.47   29.90
   1  -6   7  327.27   30.60
  -1   6   7  336.97   28.50
  -1  -6  -7  308.77   32.50
  -1  -6  -7  342.77   33.10
  -1  -6  -7  333.07   29.50
   1  -6   7  319.47   29.90
   1   6  -7  323.97   29.10
  -1   6  -7  263.77   33.50
   1   6   7  270.17   29.10
   1  -6  -7  264.47   30.10
  -1  -6   7  280.37   29.50
  -1  -6   7  271.57   29.50
  -1   6  -7  266.57   29.20
   1   6   7  265.47   28.40
   1  -6  -7  275.97   33.50
   1  -6  -7  267.87   29.50
  -1   6  -7  275.67   31.90
   1  -6  -7  271.47   31.40
   1  -6  -7  265.37   33.10
   1  -6  -7  274.97   29.30
  -2  -6  -7   41.20   11.10
  -2  -6  -7   44.20    6.60
   2  -6   7   48.70    6.20
  -2   6   7   50.29    4.60
   2  -6   7   47.20    6.30
  -2  -6  -7   49.00    6.80
   2   6  -7   42.00   13.80
   2  -6   7   48.40    6.80
  -2  -6  -7   49.50    6.40
   2  -6   7   48.20    6.60
   2  -6   7   50.49   15.10
   2  -6  -7   26.10    9.80
  -2  -6   7   29.10    5.70
  -2   6  -7   30.20    5.70
  -2  -6   7   28.30    6.10
   2  -6  -7   31.00    5.50
   2  -6  -7   30.40    6.70
   2  -6  -7   30.30    5.80
   2   6   7   28.50    5.70
  -2   6  -7   28.50   10.00
   2   6   7   34.20    4.20
   2  -6  -7   31.60    9.80
   2  -6  -7   27.40    7.00
   3  -6   7  597.14   59.09
   3  -6   7  578.74   53.89
  -3  -6  -7  589.94   54.09
  -3  -6  -7  562.04   53.79
  -3  -6  -7  586.24   54.59
   3  -6   7  571.44   53.99
   3  -6   7  565.54   53.69
   3  -6   7  560.24   54.29
   3  -6   7  545.95   58.09
   3   6  -7  637.34   59.99
   3  -6  -7  536.95   54.59
  -3  -6   7  515.95   53.89
   3   6   7  524.45   53.69
   3  -6  -7  529.05   53.79
  -3   6  -7  542.15   53.69
   3  -6  -7  523.25   58.39
   3  -6  -7  504.65   53.59
  -3  -6   7  503.85   53.69
   4  -6   7  854.51   88.99
   4  -6   7  830.52   89.69
  -4  -6  -7  814.82   88.79
   4  -6   7  872.01   89.39
   4   6  -7  857.01   94.19
  -4  -6  -7  820.32   89.59
   4  -6   7  815.32   89.39
   4   6  -7  825.52   89.79
   4  -6   7  861.21   93.59
  -4  -6  -7  830.72   89.29
   4  -6  -7 1036.00   89.29
   4   6   7 1085.99   97.39
   4   6   7 1016.30   89.49
   4  -6  -7 1040.60   90.09
   4  -6  -7  980.20   91.19
   4   6   7 1002.30   89.09
  -4  -6   7 1048.20   89.29
  -4   6  -7 1028.30   89.09
   4  -6  -7 1003.50   93.99
  -5  -6  -7  124.99   13.50
   5   6  -7  142.09   23.00
  -5  -6  -7  132.49   14.80
   5   6  -7  131.99   14.80
   5  -6   7  132.89   13.80
   5  -6   7  131.49   14.20
   5  -6   7  132.59   14.70
   5  -6   7  135.79   14.90
   5  -6   7  147.49   22.10
  -5   6  -7  102.59   13.10
   5   6   7  112.39   22.60
   5  -6  -7  102.89   14.20
   5  -6  -7   99.09   20.10
   5   6   7  111.09   13.50
  -5  -6   7   99.19   13.20
   5   6   7   95.89   13.70
   6  -6   7  110.79   13.90
   6  -6   7  115.09   13.30
   6  -6   7  106.49   22.00
  -6  -6  -7  109.99   14.20
  -6  -6  -7  109.99   13.00
   6   6  -7  108.89   14.10
   6   6  -7  121.09   24.30
   6  -6   7  108.39   14.00
   6   6   7  180.08   31.40
   6  -6  -7  167.58   24.40
   7   6  -7   76.29   18.80
  -7  -6  -7   76.49   10.70
   7   6  -7   74.49   10.60
  -7  -6  -7   77.99    9.40
   7  -6   7   76.39    9.80
   7  -6   7   79.99   10.60
   7  -6   7   69.69   17.40
   7  -6   7   78.19   10.80
   7  -6  -7   91.69   11.00
   7   6   7   75.29   18.80
  -7   6  -7   89.39    9.30
   7   6   7   85.89   10.60
   7   6   7   82.49    9.70
   8  -6   7   77.59   10.00
  -8  -6  -7   74.89    8.80
  -8  -6  -7   80.49    9.80
   8  -6   7   81.49    9.80
   8  -6  -7   77.99   10.00
  -8  -6   7   69.29    9.70
  -8   6  -7   82.59    9.50
   8   6   7   76.19    9.20
   0   7  -7  105.79   16.50
   0   7  -7   99.19   10.90
   0   7   7   90.09   10.70
   0  -7  -7  105.09   16.70
   0  -7  -7   96.99   16.00
   0  -7  -7   99.19   11.30
   0  -7   7  100.99   11.30
   0  -7  -7   95.99   11.40
   0  -7   7   91.29   11.30
   0   7   7  100.19    9.90
   0  -7  -7  100.59   12.30
   1  -7   7  770.12   80.99
   1  -7   7  807.42   81.29
   1   7  -7  822.82   84.69
   1  -7   7  788.02   80.89
   1   7  -7  763.02   80.39
  -1  -7  -7  804.42   80.89
  -1  -7  -7  732.73   84.09
  -1  -7  -7  797.62   83.69
  -1  -7  -7  779.52   81.19
  -1  -7  -7  783.02   81.39
   1  -7   7  768.52   81.09
   1   7   7  857.61   79.89
   1  -7  -7  907.21   80.99
   1  -7  -7  985.70   85.69
   1  -7  -7  946.21   82.19
  -1   7  -7  964.20   80.99
   1   7   7  856.81   80.69
   1  -7  -7  928.71   81.19
  -1  -7   7  903.01   81.19
  -1  -7   7  891.61   81.19
  -2  -7  -7   16.20    5.60
   2  -7   7   18.30    5.70
   2   7  -7   22.60   10.20
  -2  -7  -7   17.20    5.20
  -2  -7  -7   15.50    5.30
   2  -7   7   17.30    5.40
   2  -7   7   21.40    5.20
   2  -7   7   17.50    4.70
   2  -7   7   21.10   10.40
  -2  -7   7   25.00    5.20
   2  -7  -7   17.40    9.10
   2  -7  -7   26.70    6.60
  -2  -7   7   25.70    5.70
  -2   7  -7   28.40    5.30
   2   7   7   26.40    4.90
   2  -7  -7   26.30    5.10
   2  -7  -7   24.30    5.30
   3  -7   7  921.91   82.29
   3   7  -7  909.11   86.79
   3  -7   7  921.81   81.39
   3  -7   7  943.21   81.79
   3  -7   7  915.31   86.19
  -3  -7  -7  933.91   81.19
  -3  -7  -7  895.01   81.79
   3  -7   7  926.31   81.19
  -3  -7  -7  880.21   81.29
   3  -7  -7  770.72   81.79
   3  -7  -7  762.32   85.19
  -3   7  -7  804.62   80.89
   3  -7  -7  775.22   80.99
   3   7   7  743.43   80.69
  -3  -7   7  767.42   80.99
   3  -7  -7  759.82   80.89
   3   7   7  768.22   88.09
  -3  -7   7  755.82   81.09
  -4  -7  -7  128.99   15.80
   4  -7   7  128.79   16.60
   4  -7   7  129.89   16.30
   4  -7   7  135.09   24.00
   4  -7   7  129.99   15.80
   4  -7   7  133.79   17.00
   4   7  -7  138.69   24.50
  -4  -7  -7  123.89   16.60
  -4  -7   7  167.48   16.60
   4   7   7  162.78   25.90
   4  -7  -7  164.48   17.10
  -4  -7   7  148.49   15.90
   4   7   7  160.08   16.20
   4  -7  -7  175.88   16.50
  -4   7  -7  163.28   16.10
   4  -7  -7  160.38   23.30
   4  -7  -7  153.68   16.00
   5   7  -7  596.74   64.09
  -5  -7  -7  604.34   57.89
   5  -7   7  618.84   58.09
   5  -7   7  576.94   58.69
   5  -7   7  570.44   63.29
   5  -7   7  609.54   58.89
  -5  -7  -7  599.24   58.89
   5  -7   7  573.04   58.29
   5   7   7  615.44   58.09
   5  -7  -7  606.64   58.79
  -5  -7   7  603.34   58.29
  -5  -7   7  598.34   57.99
   5  -7  -7  608.14   63.59
  -5   7  -7  586.44   57.79
   5   7   7  581.44   64.89
   6   7  -7   22.40   11.70
   6  -7   7   17.50   10.50
  -6  -7  -7   24.80    5.20
  -6  -7  -7   25.00    6.30
   6  -7   7   23.60    5.00
   6  -7   7   24.30    6.20
   6  -7   7   21.90    6.10
  -6   7  -7   16.20    4.50
   6   7   7   14.30    5.00
  -6  -7   7   14.50    5.10
   6  -7  -7   17.70    6.40
   6   7   7   11.80    9.20
  -6  -7   7   18.20    4.80
   7  -7   7   38.90    7.10
  -7  -7  -7   41.50    6.10
   7   7  -7   39.40   14.70
   7  -7   7   33.10    7.20
   7  -7   7   46.30   16.50
  -7  -7  -7   40.90    7.10
   7  -7   7   41.10    6.20
   7   7   7   46.20    6.30
  -7  -7   7   45.00    6.50
  -7   7  -7   46.20    5.90
   7  -7  -7   52.39    7.60
  -8  -7  -7   25.40    4.90
   8  -7   7   24.10    6.40
   8  -7   7   29.20    5.10
  -8  -7  -7   25.20    4.50
  -8   7  -7   32.10    4.80
   8   7   7   30.40    4.50
  -8  -7   7   29.40    4.40
   8  -7  -7   34.10    5.60
   0   8  -7  918.91   89.19
   0  -8  -7  928.01   89.49
   0  -8  -7  955.10   89.89
   0  -8  -7  960.10   93.29
   0   8  -7  988.30   92.99
   0  -8   7  894.91   89.49
   0   8   7  922.71   89.99
   0  -8   7  901.81   89.79
   0  -8   7  928.71   89.79
  -1  -8  -7  187.28   21.40
   1   8  -7  182.48   20.50
  -1  -8  -7  171.68   31.80
   1  -8   7  196.08   28.20
  -1  -8  -7  190.68   21.30
  -1  -8  -7  193.78   22.00
   1  -8   7  189.78   21.60
   1   8  -7  188.58   26.30
   1  -8   7  184.18   21.10
   1  -8   7  191.68   21.20
  -1  -8   7  221.08   21.40
   1  -8  -7  216.48   22.50
   1  -8  -7  232.98   21.50
  -1   8  -7  224.68   21.20
  -1  -8   7  234.18   21.60
   1   8   7  229.98   21.10
   1  -8  -7  221.98   27.10
   1   8   7  243.78   32.00
   2   8  -7    3.80    8.00
   2  -8   7    0.40    3.10
  -2  -8  -7    1.80    3.30
   2  -8   7    1.50    2.70
   2  -8   7    1.30    8.70
  -2  -8  -7    0.90    2.80
   2  -8   7    2.90    3.00
  -2  -8  -7   -0.40    2.80
   2  -8  -7    3.50    8.80
   2  -8  -7    4.10    3.00
  -2  -8   7    3.80    2.90
   2  -8  -7    3.30    2.90
   2  -8  -7    2.00    3.30
  -2  -8   7    3.50    2.90
   2   8   7    6.50    2.90
   2   8   7    3.00   10.10
  -2   8  -7    5.80    2.90
  -3  -8  -7   92.29   10.10
   3  -8   7   88.19   10.30
   3  -8   7   89.29   11.50
   3  -8   7   92.99   18.90
  -3  -8  -7   91.29   10.70
   3  -8   7   92.49   10.00
   3  -8   7   90.19   10.90
   3   8  -7  102.29   19.80
   3   8   7   66.89    9.70
   3  -8  -7   78.19   11.10
   3  -8  -7   70.09   10.00
  -3  -8   7   64.99    9.70
  -3  -8   7   70.89   10.20
  -3   8  -7   72.99    9.80
   3  -8  -7   68.99    9.60
   3   8   7   67.79   20.50
   3  -8  -7   75.79   17.60
   4  -8   7  289.57   32.50
   4  -8   7  280.37   24.50
   4   8  -7  273.07   32.20
   4  -8   7  284.27   25.10
   4  -8   7  282.17   25.50
  -4  -8  -7  281.37   24.60
  -4  -8  -7  280.27   25.40
   4  -8   7  304.47   26.00
  -4  -8   7  198.88   24.10
   4  -8  -7  197.08   24.30
  -4   8  -7  199.48   24.00
   4  -8  -7  191.28   24.50
   4  -8  -7  205.98   24.90
  -4  -8   7  209.68   24.50
   4   8   7  194.48   32.10
   4  -8  -7  191.58   30.00
   4   8   7  198.78   24.10
   5  -8   7   46.30    8.10
   5  -8   7   45.20   16.50
  -5  -8  -7   55.29    7.30
  -5  -8  -7   53.39    8.30
   5  -8   7   48.90    7.90
   5   8  -7   49.70   17.60
   5  -8   7   52.69    8.50
   5  -8   7   53.69    7.10
   5  -8  -7   56.09   15.80
  -5  -8   7   47.70    7.60
   5  -8  -7   48.80    8.30
  -5   8  -7   43.50    7.00
   5   8   7   49.60    7.30
   5   8   7   46.70   18.60
  -5  -8   7   45.40    6.90
   6  -8   7   31.40   10.90
  -6  -8  -7   38.10    6.90
   6   8  -7   30.40   11.70
  -6  -8  -7   40.40    6.00
   6  -8   7   44.10    7.30
   6  -8   7   39.20    7.00
   6  -8   7   35.50    5.80
   6   8   7   87.99   18.10
  -7  -8  -7    8.10    2.40
   7  -8   7    9.20    3.40
  -7  -8  -7    9.70    4.00
   7  -8   7   12.10    4.80
  -7   8  -7    3.80    2.00
  -7   8  -7    6.50    2.50
   7  -8  -7    5.20    2.90
   7   8   7    4.80    2.60
  -7  -8   7    6.20    2.50
   0  -9   7   -0.30    2.40
   0  -9  -7    2.20    2.70
   0   9   7    1.10    9.10
   0  -9  -7    0.50    4.10
   0  -9   7   -0.90    3.00
   0  -9   7    0.40    2.40
   1  -9   7  126.49   22.20
  -1   9   7  110.09   24.10
  -1  -9  -7  122.99   13.80
  -1  -9  -7  126.39   14.10
   1   9  -7  130.99   21.00
   1  -9   7  122.09   14.10
   1  -9   7  121.49   13.60
  -2  -9  -7   57.49    9.00
   2  -9   7   58.49    9.30
   2  -9   7   55.69    8.50
   2   9  -7   48.90   16.50
   2  -9   7   39.30   17.00
  -2  -9  -7   54.59    8.90
   2  -9  -7   79.59   10.20
  -2  -9   7   76.99    9.10
   2   9   7   73.79    8.70
   2   9   7   72.09   20.40
  -2   9  -7   80.49    8.80
   2  -9  -7   76.69    8.80
   2  -9  -7   75.39    9.30
  -2  -9   7   74.99    8.90
   2  -9  -7   89.69   16.90
   3   9  -7   65.59   18.20
   3  -9   7   57.39   17.80
   3  -9   7   73.19   11.20
  -3  -9  -7   69.49   10.20
  -3  -9  -7   68.39   10.60
   3  -9   7   70.59   10.80
   3  -9   7   63.69    9.80
   3   9   7  107.69   22.50
   3  -9  -7   87.29   18.70
   3  -9  -7  101.19   11.70
  -3  -9   7   98.59   10.50
  -3  -9   7  103.79   10.80
  -3   9  -7   98.79   10.40
   3  -9  -7   99.99   10.90
   3   9   7  103.99   10.40
   3  -9  -7  102.89   10.30
   4  -9   7   80.29   10.60
   4  -9   7   79.49   11.60
   4  -9   7   71.29   18.50
  -4  -9  -7   78.19   10.80
   4  -9   7   84.29   11.80
  -4  -9  -7   79.29   11.30
   4   9  -7   75.59   19.50
  -4  -9   7  112.29   11.20
   4   9   7  104.39   11.10
  -4  -9   7  113.29   11.50
   4  -9  -7  119.29   12.20
   4   9   7  108.19   22.00
  -4   9  -7  115.09   11.10
  -5  -9  -7  151.58   15.50
   5  -9   7  145.19   16.30
   5  -9   7  157.58   16.40
   5   9  -7  124.89   23.00
   5  -9   7  142.89   15.30
  -5  -9  -7  152.08   16.10
   5  -9   7  143.19   22.70
   5   9   7  150.78   15.60
  -5   9  -7  148.69   15.40
  -5  -9   7  151.38   15.80
  -5  -9   7  146.79   15.50
   5   9   7  125.29   24.00
   5  -9  -7  155.58   16.40
  -6  -9  -7   88.29    8.40
  -6  -9  -7   75.99   10.70
   6  -9   7   88.29   12.40
   6  -9   7   84.89    8.30
  -6  -9  -7   85.19    9.10
  -6  -9   7   56.49    9.50
  -6   9  -7   42.60    9.60
  -6   9  -7   56.19    8.30
   0 -10  -7  708.43   64.69
   0 -10  -7  666.13   64.69
   0 -10   7  675.73   64.89
   0 -10  -7  666.73   65.59
   0  10  -7  663.93   64.09
   0  10   7  631.24   71.29
   0 -10   7  680.23   64.49
   0 -10   7  652.53   69.59
  -1 -10  -7   23.80    5.10
   1 -10   7   23.60    5.10
   1 -10   7   23.70    5.60
   1 -10   7   11.10    8.50
  -1 -10  -7   26.90    5.40
  -1 -10   7   29.90    5.50
   1 -10  -7   26.10    5.80
  -1 -10   7   26.90    5.30
   1  10   7   14.20   11.10
   1 -10  -7   29.60    6.50
  -1  10  -7   28.90    4.50
   1 -10  -7   28.70    5.10
   2 -10   7   29.70    6.30
   2 -10   7   29.60    7.10
   2  10  -7   13.70   13.10
   2 -10   7   28.20   10.40
  -2 -10  -7   28.50    5.90
   2 -10   7   28.70    5.30
  -2 -10  -7   30.20    5.80
  -2 -10   7   37.40    6.00
   2 -10  -7   39.10    6.20
   2 -10  -7   37.50    5.50
  -2  10  -7   39.00    5.30
   2  10   7   36.50    5.70
  -2 -10   7   38.30    5.90
   2 -10  -7   40.10    7.10
   2  10   7   44.80   19.80
   3 -10   7  133.79   13.90
   3 -10   7  138.99   20.60
  -3 -10  -7  135.79   13.50
   3 -10   7  132.59   13.50
  -3 -10  -7  140.89   13.10
   3 -10   7  135.79   12.70
   3  10  -7  143.19   22.70
   3  10   7   96.89   23.20
   3  10   7  105.09   12.70
  -3 -10   7  105.99   12.80
   3 -10  -7  103.89   13.60
  -3  10  -7  103.29   12.50
  -3 -10   7   99.79   12.70
   3 -10  -7  100.59   12.50
   3 -10  -7   99.69   12.90
   4 -10   7   81.59   10.00
   4 -10   7   74.99    8.80
   4 -10   7   78.79    9.80
  -4 -10  -7   76.09    9.50
  -4 -10  -7   77.39    9.00
   5 -10   7   43.90    7.10
  -5 -10  -7   45.90    7.00
  -5 -10  -7   43.80    6.60
   5 -10   7   43.70    6.40
   5 -10   7   45.40    7.20
  -5 -10   7   64.29    6.90
  -5  10  -7   66.69    6.70
   5  10   7   62.69    7.00
  -5  10  -7   62.69    6.90
   5 -10  -7   69.39    7.70
   0 -11   7   19.70   14.90
   0 -11   7   31.70    4.80
   0 -11  -7   27.30    4.80
   0 -11  -7   31.10    5.40
   0 -11  -7   26.40    6.00
   0 -11   7   27.10    5.30
   1 -11   7   30.30    5.30
  -1 -11  -7   32.90    6.10
   1 -11   7   30.40    4.50
  -1 -11  -7   32.20    4.90
  -1 -11  -7   29.60    5.30
  -1 -11   7   22.80    4.90
  -1 -11   7   22.10    4.60
   1 -11  -7   24.70    5.20
   1 -11  -7   26.60    5.90
   1 -11  -7   22.50    4.70
  -2 -11  -7   96.89   12.40
   2 -11   7  104.69   13.20
   2 -11   7  105.79   12.80
  -2 -11  -7  102.59   12.50
   2 -11  -7  123.89   12.50
  -2 -11   7  132.19   12.70
  -2 -11   7  127.39   14.00
   2 -11  -7  136.49   13.50
   2 -11  -7  129.99   12.90
  -3 -11  -7   96.99   10.70
   3 -11   7  106.39   11.10
  -3 -11  -7  100.79   10.50
   3 -11   7   98.99   10.20
   3 -11   7  105.79   12.70
  -3 -11   7   89.09   10.50
  -3 -11   7   84.19   10.30
  -3  11  -7   90.09   10.10
   3 -11  -7   96.69   12.10
   0   0  -8 1222.28  121.69
   0   0  -8 1257.77  118.49
   0   0   8 1227.28  118.49
   0   0  -8 1315.37  119.59
   0   0   8 1243.88  119.29
   0   0   8 1257.57  121.19
   1   0  -8  193.68   23.00
  -1   0  -8  187.18   18.40
   1   0   8  193.68   18.40
  -1   0   8  200.38   18.40
   1   0  -8  189.68   18.40
  -1   0   8  188.28   21.70
  -1   0  -8  205.98   20.50
   1   0  -8  185.78   22.10
  -1   0   8  178.88   18.70
   1   0   8  196.98   20.50
  -2   0  -8   64.79    9.40
   2   0  -8   61.79   11.00
   2   0   8   65.59   10.40
   2   0   8   61.79    6.20
   2   0  -8   61.69   13.00
   2   0   8   59.19    7.00
   2   0   8   63.39    7.50
   2   0  -8   51.89    7.00
   2   0   8   61.79    7.40
  -2   0   8   64.99    6.10
  -2   0  -8   56.09    7.30
  -2   0  -8   57.09    6.80
   2   0  -8   62.69    6.00
   3   0  -8  715.13   71.29
   3   0  -8  774.72   75.19
   3   0   8  752.52   71.19
  -3   0  -8  749.03   74.29
  -3   0  -8  708.63   70.99
   3   0   8  718.83   71.89
  -3   0   8  763.82   70.39
   3   0  -8  777.72   73.69
   3   0   8  748.43   71.59
   3   0   8  750.02   73.99
   3   0   8  733.33   71.39
   4   0   8 3169.08  296.07
   4   0  -8 3116.29  296.67
   4   0   8 3194.48  297.07
   4   0  -8 3251.87  300.27
   4   0   8 3074.19  296.67
  -4   0   8 3126.29  297.47
   4   0   8 3047.20  296.27
  -4   0  -8 3069.79  296.57
   4   0  -8 3219.68  298.37
   4   0   8 3218.68  299.37
  -4   0  -8 3010.10  300.17
  -4   0   8 3162.08  295.27
   4   0  -8 3149.98  296.57
  -4   0  -8 2957.40  295.87
   4   0   8 3175.58  296.67
  -5   0  -8  139.49   15.30
   5   0   8  143.19   15.60
   5   0   8  149.59   16.30
   5   0   8  132.99   15.40
   5   0  -8  139.79   18.20
   5   0   8  140.49   15.50
   5   0   8  145.09   14.40
   5   0   8  153.88   20.80
   5   0  -8  143.09   15.40
   5   0  -8  130.09   16.40
   5   0  -8  108.09   24.90
  -5   0  -8  143.49   19.70
   6   0  -8  227.18   24.70
   6   0   8  241.58   24.60
   6   0  -8  226.78   24.40
   6   0  -8  235.58   29.50
   6   0   8  243.88   24.70
  -6   0  -8  231.58   24.10
   6   0   8  236.68   29.70
   6   0   8  238.98   25.30
   6   0   8  228.08   24.50
   7   0  -8  338.87   36.20
   7   0  -8  358.36   36.70
   7   0  -8  364.66   41.20
   7   0   8  365.56   35.60
   7   0   8  366.56   37.30
   7   0   8  356.36   36.50
   7   0   8  365.66   35.50
   7   0   8  376.66   41.70
  -7   0  -8  347.07   35.80
   7   0   8  375.36   36.70
   8   0  -8   81.59   10.20
   8   0   8   75.79    9.00
   8   0   8   76.59   10.10
   8   0   8   79.49   11.30
   8   0   8   77.09   10.20
   8   0  -8   69.89   10.20
  -8   0  -8   78.79    9.30
   8   0   8   75.89    9.30
   8   0   8   72.49   17.30
   9   0   8   95.99   11.30
   9   0   8   93.09   11.70
   9   0   8   80.89   19.10
  -9   0  -8   97.19   10.50
   9   0  -8   93.19   11.40
   9   0  -8   91.79   10.80
   0  -1   8 1202.98  111.69
   0  -1  -8 1126.39  112.99
   0   1  -8 1143.49  112.79
   0   1  -8 1163.48  111.59
   0  -1   8 1193.58  112.59
   0   1   8 1179.88  109.89
   0  -1  -8 1126.29  109.89
   0  -1   8 1150.18  109.79
   0   1  -8 1139.69  109.79
   0  -1   8 1165.68  111.29
   0   1   8 1188.08  112.69
   1   1  -8 2250.07  206.18
  -1   1   8 2377.16  203.28
  -1   1   8 2212.58  206.98
  -1  -1  -8 2299.77  205.18
   1   1  -8 2335.27  206.98
  -1  -1  -8 2218.38  204.08
   1  -1   8 2252.07  204.38
   1  -1   8 2306.77  205.18
   1  -1   8 2324.07  205.98
   1   1  -8 2318.37  203.18
  -1   1  -8 2027.80  203.28
  -1  -1   8 2123.39  203.18
  -1  -1   8 2027.00  206.38
  -1   1  -8 1911.81  203.68
  -1   1  -8 2065.69  205.48
   1   1   8 1943.71  204.98
   1  -1  -8 1948.41  203.88
   1  -1  -8 2088.69  206.28
   1   1   8 2095.09  204.38
   1  -1  -8 2028.80  203.28
   1   1   8 2059.09  203.28
   2  -1   8  447.16   41.50
   2  -1   8  435.66   40.60
   2  -1   8  470.85   41.10
  -2  -1  -8  452.35   41.00
   2   1  -8  436.26   42.80
   2  -1   8  440.66   42.90
  -2  -1  -8  487.65   43.10
   2   1  -8  464.95   44.50
   2   1  -8  473.45   39.80
  -2   1   8  474.45   39.90
  -2   1  -8  401.36   43.00
   2   1   8  396.06   40.60
   2   1   8  403.46   39.90
  -2  -1   8  404.36   41.30
   2  -1  -8  373.66   40.70
   2  -1  -8  373.76   39.90
   2  -1  -8  396.66   44.30
  -2   1  -8  378.56   40.80
   2  -1  -8  390.56   43.20
  -2  -1   8  397.06   39.80
   2   1   8  390.36   40.80
   2   1   8  391.56   42.20
  -2   1  -8  377.66   40.40
   3   1  -8  389.86   39.80
   3  -1   8  345.17   38.00
   3  -1   8  371.56   38.10
   3  -1   8  366.86   37.90
   3  -1   8  393.86   38.20
   3  -1   8  368.86   37.60
   3   1  -8  349.96   37.70
   3  -1   8  362.76   40.50
  -3  -1  -8  373.96   38.10
   3   1  -8  355.76   38.10
  -3  -1  -8  357.46   37.60
  -3   1   8  388.06   37.00
  -3  -1  -8  382.46   40.80
   3   1  -8  384.96   41.70
   3  -1  -8  408.76   42.50
  -3   1  -8  424.86   41.60
   3   1   8  408.06   38.30
   3  -1  -8  383.86   38.00
   3   1   8  399.86   38.10
   3  -1  -8  392.96   38.20
   3  -1  -8  411.86   41.00
   3   1   8  398.56   38.70
  -3  -1   8  418.26   39.40
  -3  -1   8  417.16   36.90
  -3   1  -8  415.06   37.70
   3   1   8  415.96   40.80
   3   1   8  427.76   37.90
   4  -1   8  499.05   50.19
  -4  -1  -8  488.25   49.99
   4  -1   8  484.05   50.39
   4  -1   8  494.15   50.09
   4   1  -8  482.75   53.79
  -4  -1  -8  474.15   50.79
  -4  -1  -8  497.95   53.49
   4  -1   8  483.95   53.19
   4   1  -8  455.45   51.09
   4   1  -8  497.45   50.19
  -4   1   8  495.05   48.80
   4  -1   8  496.55   49.40
  -4   1  -8  561.34   54.39
   4  -1  -8  516.25   49.99
   4  -1  -8  560.64   49.80
   4  -1  -8  507.55   54.09
   4   1   8  545.85   49.70
   4   1   8  533.45   50.79
   4   1   8  532.85   50.09
   4  -1  -8  545.25   52.89
   4   1   8  554.24   50.39
   4   1   8  566.04   53.59
  -4   1  -8  521.55   49.50
   4  -1  -8  564.84   49.60
   4  -1  -8  498.75   50.09
  -5   1   8 1123.59   98.79
   5   1  -8 1139.49  100.69
   5  -1   8 1244.98  100.79
   5  -1   8 1159.58  100.29
   5   1  -8 1150.18  100.59
   5  -1   8 1165.28  100.49
   5  -1   8 1164.58  101.09
   5  -1   8 1233.08  104.59
  -5  -1  -8 1150.78  105.29
   5   1  -8 1205.38  104.89
  -5  -1  -8 1125.89  100.29
   5   1   8 1004.20   99.59
  -5   1  -8  928.41   99.29
   5   1   8  940.01  100.09
   5  -1  -8  968.30  103.79
   5  -1  -8  902.01  100.99
   5  -1  -8  961.90  100.09
   5  -1  -8  949.60  100.29
   5   1   8 1047.90  100.39
   5   1   8  994.60   99.69
  -5   1  -8  973.60  104.69
   5   1   8  952.00  100.79
   5   1   8  970.00  100.29
   5   1   8 1007.80   99.59
   5   1   8  899.31  102.59
   5  -1  -8  932.91  102.39
  -5   1  -8  983.20  100.19
   5   1   8  972.50  103.29
  -6  -1  -8  239.58   27.20
   6   1  -8  245.08   27.70
   6  -1   8  243.08   27.50
   6   1  -8  236.78   27.80
   6  -1   8  257.87   28.30
   6   1  -8  250.47   32.80
   6  -1   8  273.47   33.10
   6  -1   8  255.57   27.80
   6  -1   8  252.37   27.50
  -6   1  -8  284.77   27.70
   6  -1  -8  263.77   30.40
   6   1   8  292.97   26.90
   6   1   8  281.37   28.80
   6  -1  -8  283.97   28.10
   6   1   8  286.47   28.00
   6  -1  -8  277.47   32.10
   6   1   8  287.57   28.00
   6  -1  -8  279.47   27.70
   6   1   8  296.17   33.00
   6   1   8  297.37   27.10
   6   1   8  280.77   26.80
   7  -1   8   59.79   10.20
   7  -1   8   54.99   17.00
   7   1  -8   55.29    9.30
   7  -1   8   56.49    9.00
   7  -1   8   57.39    9.40
  -7  -1  -8   52.69    8.30
   7   1  -8   66.79   17.10
   7   1  -8   51.79    9.40
   7   1   8   77.19   10.00
  -7   1  -8   69.29    8.80
   7  -1  -8   71.69    9.30
   7   1   8   66.89    9.30
   7   1   8   78.39    8.60
   7   1   8   76.49    8.40
   7   1   8   67.89   10.70
   7   1   8   73.79   17.40
   7  -1  -8   68.99    9.80
   8  -1   8   43.80    7.90
   8  -1   8   43.10   15.50
  -8  -1  -8   43.40    6.80
   8  -1   8   38.00    7.30
   8  -1   8   42.30    8.60
   8   1  -8   41.00    7.50
   8  -1   8   40.10    6.70
  -8  -1  -8   40.80    7.00
   8   1  -8   42.20    7.80
   8  -1   8   38.70    6.50
   8   1   8   65.19    9.50
   8   1   8   63.69    8.60
   8  -1  -8   57.29    8.50
   8   1   8   62.59    7.20
   8  -1  -8   60.19    7.70
   8   1   8   64.19    8.50
   8   1   8   59.39   15.80
   8   1   8   59.99    7.00
  -8   1  -8   62.49    7.40
  -9  -1  -8  380.56   37.60
   9   1  -8  379.76   38.10
   9  -1   8  382.46   38.20
   9  -1   8  379.26   38.60
   9  -1  -8  375.46   37.90
  -9   1  -8  395.46   38.00
   9   1   8  395.46   38.20
   9   1   8  400.56   38.90
   9  -1  -8  378.16   38.30
   0   2  -8 3736.43  360.06
   0   2   8 3823.22  360.66
   0  -2  -8 3920.61  361.06
   0  -2  -8 3590.24  358.26
   0   2  -8 3865.31  360.56
   0  -2  -8 3873.81  360.16
   0   2   8 3736.03  357.56
   0   2  -8 3859.31  357.56
   0  -2  -8 3752.32  358.36
   0   2  -8 3683.33  357.96
   0  -2   8 3883.71  360.26
   0   2   8 3745.53  358.26
  -1  -2  -8 2527.25  239.18
  -1  -2  -8 2520.25  239.28
   1  -2   8 2566.24  240.78
  -1  -2  -8 2703.43  242.18
   1  -2   8 2581.34  239.58
  -1  -2  -8 2608.14  240.28
   1   2  -8 2658.23  241.98
   1  -2   8 2635.44  241.78
   1  -2   8 2518.25  238.98
   1   2  -8 2474.15  238.88
   1   2  -8 2695.23  238.38
  -1   2   8 2621.04  238.48
  -1  -2   8 2439.66  240.68
  -1   2  -8 2538.95  239.68
  -1   2  -8 2428.06  238.48
   1  -2  -8 2294.27  239.18
   1  -2  -8 2615.94  241.58
   1  -2  -8 2486.45  239.28
   1   2   8 2437.26  238.48
   1   2   8 2368.76  239.08
   1   2   8 2498.75  240.48
  -1   2  -8 2535.15  241.18
   1  -2  -8 2518.55  241.78
  -1   2  -8 2363.66  238.88
  -1   2  -8 2508.35  241.48
  -2   2   8   30.20    3.50
  -2  -2  -8   27.80    5.50
  -2  -2  -8   30.10    4.90
  -2  -2  -8   30.70   10.40
   2   2  -8   27.90   10.70
   2  -2   8   32.70    5.50
   2   2  -8   29.20    8.40
  -2  -2  -8   31.80    6.70
  -2  -2  -8   31.40    4.50
   2  -2   8   30.10    5.00
   2  -2   8   22.70    5.00
   2   2  -8   33.00    3.20
   2  -2   8   29.90    4.70
   2  -2   8   29.80    9.30
   2   2   8   58.49    8.90
   2  -2  -8   53.99   10.10
  -3   2   8 1123.79  100.19
   3  -2   8 1087.89  101.49
   3   2  -8 1081.69  101.49
   3  -2   8 1092.19  103.99
   3  -2   8 1109.59  101.59
   3  -2   8 1014.80  100.69
  -3  -2  -8 1111.19  104.19
   3   2  -8 1083.99  104.79
   3  -2   8 1091.99  101.39
   3   2  -8 1091.69  102.19
   3  -2   8 1143.19  101.19
   3  -2   8 1127.19  101.39
  -3  -2  -8 1056.79  100.99
  -3  -2  -8 1167.68  101.29
  -3  -2  -8 1087.69  101.29
   3   2   8 1006.10  100.59
   3  -2  -8  958.40  101.09
  -3  -2   8 1023.70  103.19
   3   2   8 1031.00  101.39
   3  -2  -8 1049.89  104.29
   3  -2  -8  968.10  100.69
   3   2   8 1031.40  100.89
   3  -2  -8  997.30  101.39
   3  -2  -8 1059.39  103.99
   3   2   8 1044.70  103.29
  -3   2  -8  968.40  100.69
  -3   2  -8 1039.30  104.59
   3   2   8 1021.80  100.59
   3   2   8 1023.90  100.19
   3   2   8 1076.99  101.99
   4  -2   8  569.24   57.29
  -4  -2  -8  545.65   56.99
  -4  -2  -8  573.34   60.79
  -4   2   8  564.04   55.89
   4   2  -8  546.75   60.99
   4  -2   8  581.24   56.99
   4  -2   8  578.44   57.49
   4   2  -8  548.25   57.29
   4  -2   8  580.84   60.59
  -4   2  -8  587.24   56.59
   4   2   8  609.84   57.49
   4  -2  -8  600.34   57.29
   4   2   8  579.14   57.99
   4   2   8  604.74   56.59
   4   2   8  635.84   60.69
   4   2   8  613.24   57.99
  -4   2  -8  608.24   61.39
   4   2   8  600.44   57.29
   4  -2  -8  587.04   56.99
   4   2   8  630.14   56.69
   4  -2  -8  631.44   60.59
   5   2  -8  114.79   14.20
  -5  -2  -8  141.19   13.20
  -5  -2  -8  135.69   18.30
   5  -2   8  145.89   13.50
   5   2  -8  141.69   13.90
   5  -2   8  143.79   14.20
  -5   2   8  135.89   11.50
   5  -2   8  147.09   14.00
   5  -2   8  156.68   20.50
   5   2  -8  157.58   20.90
   5  -2   8  142.99   13.40
  -5   2  -8   97.09   13.20
   5   2   8   93.69   13.20
   5   2   8   98.39   13.30
  -5   2  -8   92.89   12.10
   5   2   8   86.59   19.20
   5   2   8   99.59   18.80
   5   2   8  105.69   12.50
   5  -2  -8   92.59   12.70
   5  -2  -8  104.99   17.60
   5   2   8  101.39   14.00
   5  -2  -8   88.69   13.00
   5   2   8   93.89   12.30
  -5   2  -8  100.29   17.20
   5   2   8  100.89   12.30
   6  -2   8  317.87   33.60
   6   2  -8  312.37   33.30
  -6  -2  -8  286.27   26.60
   6  -2   8  287.67   27.70
   6  -2   8  293.37   27.00
   6  -2   8  299.37   27.20
  -6  -2  -8  293.37   26.80
   6   2  -8  267.77   27.30
   6   2  -8  275.47   27.30
   6  -2   8  302.87   27.60
   6   2   8  242.38   27.30
   6  -2  -8  223.58   26.50
   6   2   8  245.58   32.20
   6   2   8  252.07   26.20
   6   2   8  247.88   26.10
  -6   2  -8  225.78   25.70
   6  -2  -8  230.68   27.00
   6   2   8  231.98   25.90
   6  -2  -8  228.88   30.30
   6   2   8  234.48   27.70
   6   2   8  244.08   27.00
  -6   2  -8  229.08   26.80
   7  -2   8  210.88   19.80
   7  -2   8  219.48   20.90
   7   2  -8  210.88   27.00
  -7  -2  -8  215.68   19.70
   7   2  -8  189.88   20.10
   7  -2   8  208.18   20.20
  -7  -2  -8  197.28   19.00
   7   2  -8  192.18   20.00
   7  -2   8  208.28   20.50
   7  -2   8  224.88   27.20
   7  -2  -8  148.49   19.70
   7   2   8  162.78   19.70
   7   2   8  152.08   20.40
   7  -2  -8  152.48   19.20
  -7   2  -8  156.38   19.30
   7   2   8  163.58   18.60
   7   2   8  172.48   21.20
   7   2   8  150.48   18.50
   7   2   8  159.18   18.70
   7   2   8  168.08   25.40
   8  -2   8  184.58   19.40
   8  -2   8  184.28   19.80
  -8  -2  -8  189.98   19.60
   8  -2   8  191.28   20.80
   8  -2   8  201.38   20.60
   8  -2   8  195.68   25.90
   8   2  -8  175.18   20.10
   8  -2   8  185.58   19.50
   8   2  -8  191.78   20.40
   8   2   8  192.28   25.90
   8   2   8  196.58   20.70
   8  -2  -8  182.58   19.90
   8  -2  -8  193.18   20.50
  -8   2  -8  195.38   19.80
   8   2   8  198.88   21.40
   8   2   8  180.38   19.30
   8   2   8  183.28   19.50
   8   2   8  190.68   20.40
  -9  -2  -8  120.99   11.90
   9  -2   8  118.79   12.80
   9   2  -8  117.29   12.60
   9  -2   8  112.09   13.10
   9  -2  -8   96.39   12.20
  -9   2  -8  113.19   12.40
   9   2   8  106.19   13.20
   9   2   8   97.49   13.00
   0   3   8 3639.84  335.37
   0  -3   8 3499.65  335.87
   0   3   8 3718.13  336.07
   0   3  -8 3506.55  335.27
   0   3   8 3337.37  338.77
   0  -3  -8 3544.35  336.27
   0   3  -8 3459.35  335.77
   0  -3  -8 3645.94  336.57
   0  -3  -8 3463.85  336.17
   0  -3  -8 3513.15  338.37
   0  -3  -8 3604.84  338.97
   0   3  -8 3609.24  338.77
   0   3  -8 3657.33  338.47
   0  -3  -8 3541.55  335.77
  -1  -3  -8  404.36   35.20
   1  -3   8  397.76   34.90
  -1  -3  -8  395.96   35.30
  -1  -3  -8  384.86   34.80
   1   3  -8  396.66   34.70
   1  -3   8  410.86   35.60
   1   3  -8  409.76   33.90
  -1   3   8  401.46   34.90
  -1  -3  -8  418.36   36.70
   1  -3   8  383.76   37.70
  -1  -3  -8  422.36   36.60
   1  -3   8  390.16   35.30
  -1  -3  -8  375.26   38.30
  -1   3   8  416.06   34.10
   1   3  -8  416.46   38.60
   1  -3  -8  293.07   37.50
   1   3   8  299.47   34.70
  -1  -3   8  311.97   34.80
   1  -3  -8  295.07   35.00
   1   3   8  315.17   34.10
  -1   3  -8  285.97   34.60
   1  -3  -8  302.97   35.00
  -1  -3   8  325.27   38.20
   1  -3  -8  313.37   37.20
   1  -3  -8  305.17   34.50
  -1   3  -8  298.17   37.10
  -1   3  -8  292.57   36.70
   2  -3   8  705.13   75.09
   2  -3   8  718.13   72.89
   2   3  -8  748.63   76.29
  -2   3   8  714.53   72.49
   2   3  -8  746.93   74.09
  -2  -3  -8  737.83   75.69
   2   3  -8  726.03   72.39
  -2  -3  -8  771.72   72.99
   2  -3   8  770.02   72.69
   2   3  -8  735.63   73.09
   2  -3   8  716.83   72.99
  -2  -3  -8  695.23   72.69
  -2   3   8  739.13   71.89
   2   3   8  806.82   72.69
   2  -3  -8  804.92   76.09
   2  -3  -8  736.53   72.99
  -2  -3   8  795.52   72.79
   2   3   8  794.22   71.89
  -2   3  -8  801.12   76.29
   2   3   8  793.52   72.99
   2  -3  -8  786.02   73.19
  -2   3  -8  760.02   72.59
   2  -3  -8  775.12   72.49
   2  -3  -8  831.62   76.29
   3  -3   8  203.98   18.00
   3  -3   8  208.28   22.50
  -3   3   8  204.28   16.30
  -3  -3  -8  197.38   17.60
   3  -3   8  205.38   17.60
   3  -3   8  195.98   17.40
   3   3  -8  182.88   22.70
  -3  -3  -8  199.68   21.10
   3   3  -8  195.78   18.10
   3  -3   8  178.78   17.80
  -3  -3  -8  207.58   22.10
   3  -3   8  200.58   17.90
  -3  -3  -8  203.48   17.40
   3   3   8  136.99   20.10
  -3   3  -8  138.89   16.90
   3  -3  -8  128.49   21.10
   3   3   8  137.29   17.40
   3   3   8  141.39   16.50
   3   3   8  136.99   16.10
  -3   3  -8  134.49   20.40
   3  -3  -8  152.48   20.40
   3   3   8  150.08   18.20
   3  -3  -8  135.29   16.80
   3  -3  -8  137.19   17.30
   3   3   8  138.49   16.90
   3  -3  -8  141.59   17.60
   3   3   8  137.59   16.60
   4   3   8  123.49   14.30
  -4   3  -8  126.89   18.20
   4   3   8  125.09   13.20
   4   3   8  117.99   18.80
[truncated: 362,202 more chars]
