# Supplementary material for: fac-Tri­aqua­(1,10-phenanthroline-κ2 N,N′)(sulfato-κO)cobalt(II): crystal structure, Hirshfeld surface analysis and computational study
Source: Acta Crystallogr E Crystallogr Commun. 2020 May 15;76(Pt 6):835–40. doi: 10.1107/S2056989020006271 (PMC7273987; doi:10.1107/S2056989020006271)
Supplement: Supplementary file 2 [file e-76-00835-Isup2.hkl]

data_I                                                                          
_shelx_title '    ma34'                                                         
_shelx_refln_list_code          4                                               
_shelx_F_calc_maximum      173.23                                               
_exptl_crystal_F_000       796.00                                               
_reflns_d_resolution_high  0.7695                                               
                                                                                
loop_                                                                           
 _space_group_symop_operation_xyz                                               
 'x, y, z'                                                                      
 '-x+1/2, -y, z+1/2'                                                            
 '-x, y+1/2, -z+1/2'                                                            
 'x+1/2, -y+1/2, -z'                                                            
                                                                                
_cell_length_a     7.9732                                                       
_cell_length_b     9.5589                                                       
_cell_length_c    19.0955                                                       
_cell_angle_alpha  90.000                                                       
_cell_angle_beta   90.000                                                       
_cell_angle_gamma  90.000                                                       
                                                                                
_shelx_F_squared_multiplier     1.000                                           
                                                                                
loop_                                                                           
 _refln_index_h                                                                 
 _refln_index_k                                                                 
 _refln_index_l                                                                 
 _refln_F_squared_calc                                                          
 _refln_F_squared_meas                                                          
 _refln_F_squared_sigma                                                         
 _refln_observed_status                                                         
   2   0   0         31.93         36.86         4.14 o                         
   4   0   0       2670.64       2899.40        98.37 o                         
   6   0   0         12.41         13.85         3.08 o                         
   8   0   0       2622.69       2594.02       125.85 o                         
  10   0   0        586.30        625.58        45.26 o                         
   1   1   0       1094.78       1089.52        30.23 o                         
   2   1   0      13337.12      12393.95       435.64 o                         
   3   1   0      30008.54      24722.78      1276.73 o                         
   4   1   0        353.72        372.09        10.06 o                         
   5   1   0       3980.25       3908.55        96.64 o                         
   6   1   0        436.17        434.79        13.57 o                         
   7   1   0        123.74        121.07         6.18 o                         
   8   1   0        324.50        309.17        11.71 o                         
   9   1   0        355.57        330.11        11.63 o                         
  10   1   0         31.84         33.20         6.54 o                         
   0   2   0      11222.90      10321.68      1060.14 o                         
   1   2   0        248.95        273.70        10.24 o                         
   2   2   0       2352.16       2469.17        71.27 o                         
   3   2   0       2215.73       2458.75        71.51 o                         
   4   2   0       1148.07       1168.28        27.10 o                         
   5   2   0       3862.63       4056.64       117.32 o                         
   6   2   0        113.03        128.15         6.38 o                         
   7   2   0        299.55        285.29        11.30 o                         
   8   2   0        770.11        752.24        27.91 o                         
   9   2   0        141.87        132.30         7.65 o                         
  10   2   0        514.85        514.45        26.49 o                         
   1   3   0         55.76         59.05         4.84 o                         
   2   3   0       1429.78       1398.16        48.45 o                         
   3   3   0       5358.81       5615.55       133.47 o                         
   4   3   0       1295.25       1314.82        31.50 o                         
   5   3   0       3863.70       3917.50        97.08 o                         
   6   3   0        498.42        499.59        15.22 o                         
   7   3   0         56.29         51.08         5.34 o                         
   8   3   0         16.09         15.35         3.30 o                         
   9   3   0        154.59        160.38        10.88 o                         
  10   3   0        174.18        191.27        10.10 o                         
   0   4   0         59.86         58.57         4.86 o                         
   1   4   0       2137.49       2231.79        68.30 o                         
   2   4   0       2864.36       3141.60        83.51 o                         
   3   4   0       5370.42       5543.23       141.20 o                         
   4   4   0        251.19        243.61         8.41 o                         
   5   4   0         86.82         74.92         5.18 o                         
   6   4   0        883.28        860.32        29.56 o                         
   7   4   0       1654.58       1669.81        54.86 o                         
   8   4   0         69.87         75.67         8.07 o                         
   9   4   0          0.84          0.81         2.58 o                         
   1   5   0         68.02         93.25         3.66 o                         
   2   5   0       3520.70       3563.98        85.24 o                         
   3   5   0        677.72        680.68        18.14 o                         
   4   5   0        387.10        387.69        12.67 o                         
   5   5   0        263.28        246.85         9.20 o                         
   6   5   0        318.66        322.43        13.01 o                         
   7   5   0        253.35        258.50        11.91 o                         
   8   5   0         11.45          9.91         3.91 o                         
   9   5   0        164.07        160.64        10.81 o                         
   0   6   0         39.55         40.91         3.22 o                         
   1   6   0        737.51        757.39        21.36 o                         
   2   6   0          1.49          1.81         1.03 o                         
   3   6   0         54.33         59.96         3.31 o                         
   4   6   0        485.92        488.53        15.62 o                         
   5   6   0         60.23         61.62         4.68 o                         
   6   6   0        526.13        534.18        21.06 o                         
   7   6   0       1087.91       1141.92        40.73 o                         
   8   6   0        186.06        192.57        10.77 o                         
   9   6   0        105.16        103.58         7.36 o                         
   1   7   0         45.84         45.44         3.37 o                         
   2   7   0       2859.94       2886.15        77.46 o                         
   3   7   0       1263.84       1283.54        37.00 o                         
   4   7   0         22.28         21.95         3.09 o                         
   5   7   0        292.63        283.09        11.78 o                         
   6   7   0        315.33        343.88        14.64 o                         
   7   7   0         37.88         40.65         5.30 o                         
   8   7   0        213.88        208.12        12.12 o                         
   0   8   0        773.68        739.70        37.90 o                         
   1   8   0       1326.08       1263.55        37.57 o                         
   2   8   0       1032.93       1042.14        33.09 o                         
   3   8   0        631.59        640.18        22.65 o                         
   4   8   0         93.05         85.64         6.19 o                         
   5   8   0        161.04        161.39         9.54 o                         
   6   8   0        613.71        657.05        26.43 o                         
   7   8   0        239.43        251.10        14.21 o                         
   1   9   0          1.59          2.10         2.17 o                         
   2   9   0        848.06        832.63        28.51 o                         
   3   9   0        298.86        294.60        12.05 o                         
   4   9   0        110.95        117.63         7.20 o                         
   5   9   0        429.28        447.26        17.55 o                         
   6   9   0        141.44        135.45         8.02 o                         
   7   9   0         48.29         56.18         4.57 o                         
   0  10   0        602.70        612.09        30.76 o                         
   1  10   0        748.87        716.17        25.79 o                         
   2  10   0         10.79          9.29         2.35 o                         
   3  10   0        603.72        603.61        22.70 o                         
   4  10   0         92.02         87.15         5.71 o                         
   5  10   0         79.39         79.69         5.39 o                         
   6  10   0          3.09          1.95         2.03 o                         
   1  11   0         90.08         85.12         4.82 o                         
   2  11   0        116.81        116.11         6.40 o                         
   3  11   0         66.53         60.75         4.64 o                         
   4  11   0          5.76          4.23         2.36 o                         
   0  12   0         25.31         21.64         4.46 o                         
   1  12   0          7.38          7.20         3.28 o                         
   2  12   0          5.69          2.84         1.87 o                         
   1   0   1       6578.15       4610.12       194.71 o                         
   2   0   1      12367.78      12107.43       877.96 o                         
   3   0   1        117.23        117.21         5.41 o                         
   4   0   1       1442.40       1436.21        36.28 o                         
   5   0   1       1848.30       1914.88        54.08 o                         
   6   0   1        166.90        169.00         6.33 o                         
   7   0   1        689.09        705.87        22.03 o                         
   8   0   1        126.86        123.66         6.81 o                         
   9   0   1          8.88          9.44         2.38 o                         
  10   0   1         17.94         17.25         4.07 o                         
 -10   1   1        161.46        166.60        12.98 o                         
  -9   1   1         40.72         36.87         3.96 o                         
  -8   1   1        356.73        345.41        12.45 o                         
  -7   1   1        534.55        515.32        20.58 o                         
  -6   1   1       1189.40       1159.36        34.00 o                         
  -5   1   1        388.48        398.65        10.13 o                         
  -4   1   1       3088.27       3487.03        84.04 o                         
  -3   1   1       2575.00       2918.85        91.62 o                         
  -2   1   1      22034.14      17911.33       856.89 o                         
  -1   1   1       8517.63       8483.90       493.34 o                         
   0   1   1        131.13        147.10         5.18 o                         
   1   1   1       8007.36       7713.38       508.04 o                         
   2   1   1      18057.69      16390.45      1277.93 o                         
   3   1   1       3075.95       3535.46       102.59 o                         
   4   1   1       3747.86       4074.57        87.37 o                         
   5   1   1        275.49        278.59         9.77 o                         
   6   1   1       1317.86       1292.49        34.20 o                         
   7   1   1        762.25        744.16        21.19 o                         
   8   1   1        338.21        326.33        11.73 o                         
   9   1   1         25.78         24.47         2.92 o                         
  10   1   1        207.98        216.40        16.80 o                         
 -10   2   1        125.65        118.34         8.75 o                         
  -9   2   1         76.80         73.93         5.47 o                         
  -8   2   1        685.78        670.73        26.98 o                         
  -7   2   1        618.11        638.93        22.98 o                         
  -6   2   1        412.50        407.06        10.65 o                         
  -5   2   1       1930.44       1954.22        54.23 o                         
  -4   2   1        821.47        925.61        20.28 o                         
  -3   2   1       4227.19       4416.47       121.44 o                         
  -2   2   1       3025.29       3039.20        89.22 o                         
  -1   2   1       1203.20       1239.60        58.29 o                         
   0   2   1       7550.20       7359.18       563.52 o                         
   1   2   1       1711.86       1766.75        59.48 o                         
   2   2   1       3485.65       3499.95        98.58 o                         
   3   2   1       4179.38       4390.27       140.30 o                         
   4   2   1        547.85        636.16        18.79 o                         
   5   2   1       1840.99       1889.12        56.63 o                         
   6   2   1        241.41        239.43        11.08 o                         
   8   2   1        583.30        570.25        23.60 o                         
   9   2   1        116.28        107.72         6.44 o                         
  10   2   1        131.56        130.50         8.89 o                         
 -10   3   1          0.59          4.73         4.39 o                         
  -9   3   1         27.27         20.12        19.89 o                         
  -7   3   1        145.24        150.35        29.83 o                         
  -6   3   1        538.19        531.40        15.74 o                         
  -5   3   1       3233.13       3303.98        85.39 o                         
  -4   3   1       1345.31       1395.96        32.82 o                         
  -3   3   1        699.42        663.44        23.07 o                         
  -2   3   1       3506.68       3589.26       129.80 o                         
  -1   3   1       2280.11       2230.04        67.70 o                         
   0   3   1        165.60        170.79         7.94 o                         
   1   3   1       1730.26       1708.48        71.99 o                         
   2   3   1       3535.71       3569.90       114.27 o                         
   3   3   1        855.69        824.95        19.36 o                         
   4   3   1       1216.90       1280.00        30.98 o                         
   5   3   1       3234.86       3343.79        82.62 o                         
   7   3   1        295.99        286.92        10.54 o                         
   8   3   1        173.59        165.55         9.18 o                         
   9   3   1        112.60         99.25         7.08 o                         
  10   3   1         48.63         38.62         4.39 o                         
  -9   4   1        117.40        116.68        10.48 o                         
  -8   4   1        398.30        406.16        20.78 o                         
  -7   4   1        615.02        613.59        22.97 o                         
  -6   4   1         98.58         95.55         8.42 o                         
  -5   4   1        259.65        257.85         8.60 o                         
  -3   4   1       1437.02       1440.59        40.66 o                         
  -2   4   1       2101.30       2069.98        56.24 o                         
  -1   4   1        976.71       1102.06        32.12 o                         
   0   4   1        373.08        556.97        19.37 o                         
   1   4   1        557.37        642.75        47.03 o                         
   2   4   1       2166.24       2131.80        54.37 o                         
   3   4   1       1920.02       1965.91        44.20 o                         
   4   4   1        416.19        451.53        13.84 o                         
   5   4   1        123.39        121.23        39.36 o                         
   6   4   1         51.23         50.13         4.89 o                         
   7   4   1        580.60        583.77        22.88 o                         
   8   4   1        388.47        391.31        16.72 o                         
   9   4   1        188.25        179.94         8.66 o                         
  -9   5   1         97.77        100.64        22.16 o                         
  -8   5   1        348.48        365.61        16.89 o                         
  -7   5   1        213.60        220.69        12.85 o                         
  -6   5   1       1332.39       1346.22        48.09 o                         
  -5   5   1       1878.81       1913.15        52.81 o                         
  -3   5   1       2056.68       2074.90        51.19 o                         
  -2   5   1       1499.31       1506.89        39.76 o                         
  -1   5   1        665.35        784.49        21.77 o                         
   0   5   1       2295.86       2394.96        63.80 o                         
   2   5   1       1786.14       1777.92        41.47 o                         
   3   5   1       1855.24       1863.13        49.20 o                         
   4   5   1         97.04         91.26         4.64 o                         
   5   5   1       1771.98       1796.24        55.13 o                         
   6   5   1       1556.26       1599.12        55.50 o                         
   7   5   1        280.31        291.43        11.34 o                         
   8   5   1        276.33        286.47        17.09 o                         
  -9   6   1         42.72         42.30         4.92 o                         
  -8   6   1        497.94        543.19        26.21 o                         
  -7   6   1         26.20         26.37         4.30 o                         
  -6   6   1        196.66        186.99         7.56 o                         
  -5   6   1         68.95         69.38         4.97 o                         
  -4   6   1        705.74        683.81        20.91 o                         
  -3   6   1        446.81        444.67        13.61 o                         
  -2   6   1        387.69        388.14        13.19 o                         
  -1   6   1        139.05        143.02         5.10 o                         
   0   6   1       2344.47       2210.37        56.81 o                         
   2   6   1        465.28        472.52        12.23 o                         
   3   6   1        503.46        495.35        13.65 o                         
   5   6   1        138.99        132.14        24.65 o                         
   6   6   1        119.41        114.01         7.64 o                         
   7   6   1         20.91         18.12         3.33 o                         
   8   6   1        571.51        600.85        26.32 o                         
   9   6   1         39.40         39.71         4.35 o                         
  -8   7   1        430.67        447.11        20.75 o                         
  -7   7   1         60.48         54.44         5.93 o                         
  -6   7   1        132.83        134.55         8.25 o                         
  -5   7   1        327.73        334.54        12.91 o                         
  -4   7   1        386.21        387.27        13.97 o                         
  -3   7   1        129.10        132.31         6.70 o                         
  -2   7   1          9.49          9.46         1.77 o                         
  -1   7   1       2782.17       2705.04        72.20 o                         
   0   7   1        612.62        594.70        15.99 o                         
   1   7   1       2555.36       2478.09        66.55 o                         
   2   7   1          8.70          8.37         1.76 o                         
   3   7   1        188.59        185.56         7.65 o                         
   5   7   1        367.16        369.97        14.95 o                         
   6   7   1        110.81        110.09         7.03 o                         
   7   7   1         91.56         88.68         6.33 o                         
   8   7   1        312.91        323.05        23.80 o                         
  -7   8   1         28.88         25.57         4.69 o                         
  -6   8   1        245.65        237.09        11.65 o                         
  -5   8   1        235.01        244.41        10.83 o                         
  -4   8   1       2750.61       2764.73        95.64 o                         
  -3   8   1         83.30         78.65         4.86 o                         
  -2   8   1        224.56        215.13         8.51 o                         
  -1   8   1        293.57        284.01        11.97 o                         
   0   8   1       1997.54       1941.47        66.75 o                         
   1   8   1        416.94        401.96        12.74 o                         
   2   8   1        210.36        199.66         9.02 o                         
   3   8   1         51.96         52.43         4.91 o                         
   4   8   1       2798.93       2819.29       102.48 o                         
   5   8   1        197.04        200.38        10.56 o                         
   6   8   1        231.26        224.83        10.61 o                         
   7   8   1         53.53         53.01         5.47 o                         
  -7   9   1        196.46        209.55        10.56 o                         
  -6   9   1        168.35        176.56        10.41 o                         
  -5   9   1        299.85        296.50        13.40 o                         
  -4   9   1        432.22        457.73        16.80 o                         
  -3   9   1        118.22        127.59        26.22 o                         
  -2   9   1        302.61        278.76        11.07 o                         
  -1   9   1       2271.13       2183.73        71.44 o                         
   0   9   1        501.72        455.72        16.52 o                         
   1   9   1       2104.20       2001.48        63.90 o                         
   2   9   1        287.41        265.95        11.03 o                         
   3   9   1         49.64         52.51         4.51 o                         
   4   9   1        354.81        376.52        15.43 o                         
   5   9   1        269.17        273.53        11.55 o                         
   6   9   1        156.53        158.61         9.16 o                         
   7   9   1        204.20        215.19        10.51 o                         
  -6  10   1        402.30        429.60        20.13 o                         
  -5  10   1         58.07         61.68         4.93 o                         
  -4  10   1       1856.99       1899.45        64.73 o                         
  -3  10   1        316.80        316.69        12.60 o                         
  -2  10   1        520.58        530.32        22.39 o                         
  -1  10   1        714.12        699.75        23.69 o                         
   0  10   1         22.40         22.60         2.61 o                         
   1  10   1        637.86        628.43        25.29 o                         
   2  10   1        653.39        655.00        20.06 o                         
   3  10   1        339.44        340.57        13.68 o                         
   4  10   1       1774.39       1846.78        68.82 o                         
   5  10   1         65.27         63.16         4.81 o                         
   6  10   1        431.60        462.23        20.24 o                         
  -4  11   1         22.89         26.22         4.15 o                         
  -2  11   1        162.60        170.21         7.71 o                         
  -1  11   1       1331.41       1378.42        52.82 o                         
   0  11   1         13.85         14.48         2.48 o                         
   1  11   1       1278.09       1302.70        41.02 o                         
   3  11   1        204.44        203.36         9.56 o                         
   4  11   1         53.81         53.47         8.05 o                         
  -2  12   1         51.75         46.75         3.93 o                         
  -1  12   1        213.44        220.24        14.64 o                         
   0  12   1          8.82          8.64         2.82 o                         
   1  12   1        216.51        228.22        12.67 o                         
   2  12   1         97.33         83.23        11.76 o                         
   1   0   2       3183.99       3220.16        96.56 o                         
   2   0   2      23239.49      22157.43      1506.35 o                         
   3   0   2        336.36        308.94        11.71 o                         
   4   0   2        769.07        843.41        21.98 o                         
   5   0   2       2870.89       2911.10        74.93 o                         
   6   0   2       1067.60       1020.07        29.92 o                         
   7   0   2         28.69         28.21         2.91 o                         
   8   0   2       2451.91       2462.13        75.54 o                         
   9   0   2        695.33        686.31        22.46 o                         
  10   0   2        275.77        285.43        16.77 o                         
 -10   1   2        459.28        414.17        43.88 o                         
  -9   1   2         31.43         31.65         3.49 o                         
  -8   1   2        484.01        484.69        18.59 o                         
  -7   1   2        408.72        399.38        14.04 o                         
  -6   1   2        835.77        837.99        21.63 o                         
  -5   1   2       6483.75       6533.95       162.37 o                         
  -4   1   2       4377.36       4426.29       101.67 o                         
  -3   1   2       4604.72       4654.22       125.24 o                         
  -2   1   2       5938.18       6089.19       180.13 o                         
  -1   1   2       1524.66       1701.72        57.75 o                         
   1   1   2       1563.23       1726.48        57.76 o                         
   2   1   2       6697.77       6761.32       228.71 o                         
   3   1   2       3799.71       3974.95       137.40 o                         
   4   1   2       4510.37       4655.13       111.78 o                         
   5   1   2       6615.32       6691.24       162.61 o                         
   6   1   2        732.32        715.92        22.36 o                         
   7   1   2        316.67        318.05        12.80 o                         
   8   1   2        625.83        617.01        18.01 o                         
   9   1   2         31.85         32.89         3.43 o                         
  10   1   2        380.30        373.98        20.86 o                         
 -10   2   2        368.15        379.99        19.77 o                         
  -9   2   2        492.20        477.60        20.51 o                         
  -8   2   2        513.97        506.21        19.65 o                         
  -7   2   2        917.36        906.12        31.20 o                         
  -6   2   2       1654.32       1658.65        44.64 o                         
  -5   2   2       1192.16       1167.90        29.77 o                         
  -4   2   2       2162.52       2285.60        48.58 o                         
  -3   2   2       2498.20       2550.49        61.73 o                         
  -2   2   2       3720.56       3881.58       114.80 o                         
  -1   2   2        348.49        398.16        20.74 o                         
   0   2   2      18048.11      15505.15      1723.78 o                         
   1   2   2        498.51        522.82        18.28 o                         
   2   2   2       3184.29       3304.96       113.64 o                         
   3   2   2       1888.35       1999.66        66.55 o                         
   4   2   2       1467.46       1600.77        46.56 o                         
   5   2   2       1752.85       1671.35       120.86 o                         
   6   2   2       1870.24       1882.76        46.64 o                         
   7   2   2        909.00        901.47        27.62 o                         
   8   2   2        555.52        527.08        16.95 o                         
   9   2   2        674.38        660.45        22.66 o                         
  10   2   2        346.94        361.34        19.76 o                         
 -10   3   2        353.93        365.46        16.76 o                         
  -9   3   2        125.61        117.61         9.21 o                         
  -8   3   2        195.14        188.71        35.75 o                         
  -7   3   2       1122.81       1118.31        43.95 o                         
  -5   3   2       1924.97       1939.04        55.77 o                         
  -4   3   2       2139.87       2179.73        65.31 o                         
  -3   3   2      10082.85      10605.36       279.56 o                         
  -2   3   2        474.50        466.86        20.33 o                         
  -1   3   2       2373.84       2428.82        96.39 o                         
   0   3   2       2060.24       2083.64        76.06 o                         
   1   3   2       3296.63       3396.79       105.38 o                         
   2   3   2        691.78        678.13        22.71 o                         
   3   3   2      10947.27      11497.60       248.75 o                         
   4   3   2       2868.83       2894.35        62.23 o                         
   5   3   2       1997.64       2020.05        48.61 o                         
   6   3   2        597.64        601.04        18.63 o                         
   7   3   2       1196.89       1164.42        36.67 o                         
   8   3   2        366.62        339.13        14.84 o                         
  10   3   2        225.72        233.36        18.73 o                         
  -8   4   2         36.26         32.99         4.77 o                         
  -7   4   2       1246.64       1245.87        40.11 o                         
  -6   4   2        917.00        913.86        29.62 o                         
  -5   4   2        299.96        288.90         8.82 o                         
  -4   4   2        310.26        344.78        29.08 o                         
  -3   4   2        636.58        627.80        19.97 o                         
  -2   4   2       3164.61       3198.87        82.68 o                         
  -1   4   2        626.67        629.71        17.50 o                         
   0   4   2       1821.37       2042.81        70.00 o                         
   1   4   2        397.09        377.93        20.36 o                         
   2   4   2       3215.30       3284.04        82.91 o                         
   3   4   2        893.56        873.47        20.60 o                         
   4   4   2         87.04        101.04        24.52 o                         
   5   4   2        215.92        211.40         9.90 o                         
   6   4   2        801.72        795.23        31.18 o                         
   7   4   2        983.42        974.99        39.39 o                         
   8   4   2         52.37         45.88         4.84 o                         
   9   4   2        179.76        173.31         9.85 o                         
  -8   5   2         38.47         30.81         5.22 o                         
  -7   5   2         92.00        118.70        38.22 o                         
  -5   5   2        165.29        155.22         6.90 o                         
  -4   5   2        713.72        711.04        22.31 o                         
  -3   5   2       1932.53       1919.45        44.14 o                         
  -2   5   2       1689.94       1645.34        43.75 o                         
  -1   5   2       1274.30       1295.58        32.54 o                         
   0   5   2         33.41         49.56         2.64 o                         
   1   5   2        990.81        989.52        33.74 o                         
   2   5   2       1894.80       1864.10        47.25 o                         
   3   5   2       1448.77       1441.10        43.65 o                         
   4   5   2        724.95        711.76        21.70 o                         
   6   5   2        211.01        202.97        18.63 o                         
   7   5   2        199.70        194.05         9.44 o                         
   8   5   2         58.38         55.13         6.92 o                         
   9   5   2         60.73         61.86         5.88 o                         
  -9   6   2        144.75        145.12        10.32 o                         
  -8   6   2        139.10        104.74        41.85 o                         
  -7   6   2       1176.98       1201.72        38.61 o                         
  -6   6   2        469.69        462.09        16.34 o                         
  -5   6   2         51.77         53.34         4.51 o                         
  -4   6   2        857.88        857.72        30.04 o                         
  -3   6   2        475.81        506.65        18.32 o                         
  -2   6   2       1606.23       1603.45        43.40 o                         
  -1   6   2          9.08         21.92        14.01 o                         
   0   6   2          0.93          2.37         1.01 o                         
   1   6   2         90.73         91.58         7.13 o                         
   2   6   2       1601.67       1572.10        45.13 o                         
   3   6   2        737.61        772.45        18.38 o                         
   4   6   2       1203.76       1213.88        31.22 o                         
   5   6   2         34.47         36.53         4.84 o                         
   6   6   2        385.44        384.01        17.03 o                         
   7   6   2        938.91        945.54        37.94 o                         
   8   6   2         59.72         58.82         5.73 o                         
   9   6   2        202.47        203.53         9.41 o                         
  -8   7   2         18.51         22.23         4.07 o                         
  -7   7   2        362.95        380.43        18.50 o                         
  -6   7   2       1000.03        995.46        40.34 o                         
  -5   7   2        480.67        469.89        18.56 o                         
  -4   7   2        438.13        435.23        14.98 o                         
  -2   7   2       1154.01       1139.87        32.48 o                         
  -1   7   2        793.30        770.62        21.17 o                         
   0   7   2         13.38         14.11         1.54 o                         
   1   7   2        873.39        850.38        22.13 o                         
   2   7   2       1216.24       1203.47        34.08 o                         
   3   7   2        885.42        876.34        28.54 o                         
   4   7   2        340.79        334.32        15.60 o                         
   5   7   2        660.10        634.49        20.07 o                         
   6   7   2       1114.49       1159.49        40.44 o                         
   7   7   2        468.72        489.66        18.15 o                         
  -7   8   2        159.01        165.60        18.55 o                         
  -6   8   2        556.36        569.34        22.17 o                         
  -5   8   2        222.51        233.75        12.26 o                         
  -4   8   2        148.76        150.75         8.72 o                         
  -3   8   2        365.19        350.71        15.47 o                         
  -2   8   2       1169.63       1149.56        47.34 o                         
  -1   8   2        327.91        319.31        11.68 o                         
   0   8   2       1280.95       1242.25        40.97 o                         
   1   8   2        282.96        270.11        11.86 o                         
   2   8   2       1796.80       1760.58        48.29 o                         
   3   8   2        508.49        485.94        15.96 o                         
   4   8   2        189.41        199.13         9.13 o                         
   5   8   2        200.49        209.56        10.84 o                         
   6   8   2        369.09        374.74        20.38 o                         
   7   8   2        104.75        102.87         7.85 o                         
  -6   9   2         21.85         22.56         4.23 o                         
  -5   9   2        240.16        253.79        14.65 o                         
  -4   9   2         61.80         58.71         5.02 o                         
  -3   9   2        924.91        914.56        30.20 o                         
  -2   9   2        183.83        194.38        28.32 o                         
  -1   9   2        140.34        142.72        36.19 o                         
   0   9   2        129.67        123.40         5.97 o                         
   1   9   2         59.09         64.95         4.53 o                         
   2   9   2         96.74        102.25         5.70 o                         
   3   9   2        841.92        848.12        28.33 o                         
   4   9   2         36.67         40.00         4.54 o                         
   5   9   2        296.22        308.59        11.89 o                         
   6   9   2         48.56         43.11         5.26 o                         
   7   9   2        218.68        238.03        11.49 o                         
  -5  10   2        305.75        332.19        15.27 o                         
  -4  10   2         12.35          4.85        14.45 o                         
  -3  10   2        429.84        423.77        15.96 o                         
  -2  10   2         55.75         59.63         4.50 o                         
  -1  10   2        323.43        340.71        15.38 o                         
   0  10   2         81.79         85.27         4.70 o                         
   1  10   2        366.96        380.62        14.06 o                         
   2  10   2         40.30         40.94         4.37 o                         
   3  10   2        360.62        374.08        16.60 o                         
   4  10   2         57.87         61.54         4.89 o                         
   5  10   2        349.90        377.13        15.55 o                         
   6  10   2        162.20        174.48         8.99 o                         
  -4  11   2        142.67        153.46         9.08 o                         
  -3  11   2        106.39        117.10         6.86 o                         
  -2  11   2        201.10        199.67        10.54 o                         
  -1  11   2         95.40         90.46        34.15 o                         
   0  11   2         78.51         77.76         5.22 o                         
   1  11   2         46.20         48.81         3.86 o                         
   2  11   2        283.01        273.24         9.68 o                         
   3  11   2         81.94         85.98         6.36 o                         
   4  11   2        157.74        169.20         8.34 o                         
  -2  12   2         69.81         70.05         4.57 o                         
  -1  12   2        245.38        267.54        11.30 o                         
   0  12   2         42.20         47.06         5.24 o                         
   1  12   2        191.62        210.64        13.49 o                         
   1   0   3         12.44         13.57         0.83 o                         
   2   0   3        302.47        316.92        10.93 o                         
   3   0   3        118.28        122.11         5.47 o                         
   4   0   3       1090.44       1087.96        26.10 o                         
   5   0   3        908.77        949.89        23.80 o                         
   6   0   3        124.16        113.49         5.38 o                         
   7   0   3        169.15        166.67         6.70 o                         
   8   0   3        610.02        610.24        20.46 o                         
   9   0   3          6.40          3.97         2.77 o                         
  10   0   3        244.06        239.04        13.94 o                         
 -10   1   3         37.49         37.73         4.63 o                         
  -9   1   3         40.67         35.74         4.00 o                         
  -8   1   3         34.31         37.83         4.68 o                         
  -7   1   3       1117.31       1104.05        43.13 o                         
  -6   1   3        741.12        729.40        22.64 o                         
  -5   1   3        803.32        833.37        18.92 o                         
  -4   1   3        203.19        220.66         5.48 o                         
  -3   1   3        710.06        716.74        20.62 o                         
  -2   1   3        106.98        112.90         4.15 o                         
   0   1   3        636.86        710.77        24.50 o                         
   1   1   3        943.04       1010.79        27.03 o                         
   4   1   3        105.85        124.88         9.43 o                         
   5   1   3        567.87        586.74        18.04 o                         
   6   1   3        939.32        923.92        22.11 o                         
   7   1   3       1469.39       1466.16        37.64 o                         
   8   1   3         75.98         76.99         6.03 o                         
   9   1   3         43.09         35.87         3.75 o                         
  10   1   3         32.66         33.74         4.41 o                         
 -10   2   3        176.73        181.01        12.50 o                         
  -9   2   3          3.22          2.65         3.00 o                         
  -8   2   3        365.45        361.50        13.52 o                         
  -5   2   3        862.58        846.26        19.11 o                         
  -4   2   3       3407.42       3599.04        85.92 o                         
  -3   2   3        982.04       1035.89        23.97 o                         
  -2   2   3       6648.99       6787.81       241.77 o                         
  -1   2   3       3351.34       3587.82       132.68 o                         
   0   2   3       2837.94       3072.64        97.61 o                         
   1   2   3       4047.95       4321.20       126.51 o                         
   2   2   3       7823.56       7742.13       231.38 o                         
   3   2   3        706.12        734.40        26.95 o                         
   4   2   3       3673.78       3851.52        92.09 o                         
   5   2   3        617.54        612.29        20.28 o                         
   6   2   3        602.26        580.29        16.78 o                         
   7   2   3        232.69        219.94         8.45 o                         
   8   2   3        302.18        300.14        11.32 o                         
   9   2   3         32.34         36.24         5.41 o                         
  10   2   3        246.85        257.73        13.00 o                         
  -9   3   3         80.70         71.80         6.01 o                         
  -8   3   3        576.56        569.33        24.47 o                         
  -7   3   3       2202.07       2235.27        90.01 o                         
  -6   3   3         97.81        117.18        23.25 o                         
  -5   3   3        383.28        368.84        11.58 o                         
  -2   3   3       1611.22       1636.39        53.88 o                         
  -1   3   3       2014.16       1963.26        54.16 o                         
   0   3   3       4184.97       4402.66       148.23 o                         
   1   3   3       1193.01       1124.85        56.94 o                         
   2   3   3       1702.27       1700.47        61.52 o                         
   3   3   3        446.45        399.69        10.45 o                         
   4   3   3        408.91        449.62        12.70 o                         
   5   3   3        375.80        354.64        11.09 o                         
   6   3   3         33.95         36.20         3.48 o                         
   7   3   3       2947.12       2964.19        81.40 o                         
   8   3   3        555.36        538.42        20.56 o                         
   9   3   3         64.08         56.81         5.58 o                         
  -8   4   3        154.43        131.68        25.80 o                         
  -7   4   3        119.56        115.17         6.93 o                         
  -6   4   3        657.91        665.10        23.82 o                         
  -5   4   3       1575.38       1582.01        42.19 o                         
  -4   4   3        938.32        972.19        31.69 o                         
  -3   4   3       1842.90       1798.49        42.62 o                         
  -2   4   3       6239.01       6319.01       152.05 o                         
  -1   4   3        307.07        333.07        10.15 o                         
   0   4   3         13.66         22.63         2.50 o                         
   2   4   3       5689.73       5629.46       151.20 o                         
   3   4   3       1773.69       1713.99        44.15 o                         
   4   4   3       1207.80       1235.71        31.24 o                         
   5   4   3       1491.83       1502.96        42.62 o                         
   6   4   3        590.91        580.18        23.42 o                         
   7   4   3         68.94         62.61         5.89 o                         
   8   4   3         76.43         77.98         6.32 o                         
   9   4   3        109.92         99.48         7.87 o                         
  -9   5   3         10.10          7.96         3.91 o                         
  -8   5   3        899.62        944.90        31.45 o                         
  -7   5   3        173.28        176.52        11.21 o                         
  -6   5   3         55.48         57.25        11.72 o                         
  -5   5   3       1526.42       1557.16        47.50 o                         
  -4   5   3        351.57        356.49        11.74 o                         
  -3   5   3       2149.41       2160.58        58.03 o                         
  -2   5   3       1810.01       1866.38        44.97 o                         
  -1   5   3       1128.99       1137.05        31.39 o                         
   0   5   3       1773.63       1581.69        44.28 o                         
   1   5   3       1084.73       1085.75        34.75 o                         
   2   5   3       1750.56       1818.97        51.74 o                         
   3   5   3       1763.97       1773.66        57.68 o                         
   5   5   3       1432.92       1460.30        44.95 o                         
   6   5   3        130.67        131.96         6.92 o                         
   7   5   3        255.27        267.78        10.71 o                         
   8   5   3        544.78        586.04        34.93 o                         
   9   5   3         18.63         14.66         3.03 o                         
  -8   6   3        300.75        326.13        15.88 o                         
  -7   6   3         14.44         15.93         3.22 o                         
  -6   6   3        220.19        206.37        10.45 o                         
  -5   6   3       1671.66       1669.39        44.16 o                         
  -4   6   3         24.83         27.03         3.03 o                         
  -3   6   3       1994.48       2007.73        58.92 o                         
  -2   6   3       2503.43       2497.07        70.75 o                         
  -1   6   3       1660.12       1663.90        41.05 o                         
   0   6   3       1091.68       1060.89        27.83 o                         
   1   6   3       1459.79       1472.45        46.29 o                         
   2   6   3       2532.86       2581.05        77.52 o                         
   3   6   3       2419.46       2392.58        62.14 o                         
   4   6   3          2.06          5.74         2.73 o                         
   5   6   3       1130.16       1111.63        43.43 o                         
   6   6   3        291.80        280.31        11.33 o                         
   7   6   3         23.85         25.57         3.46 o                         
   8   6   3        323.71        346.42        16.25 o                         
  -8   7   3        592.92        602.42        32.92 o                         
  -7   7   3          0.67          1.79         2.87 o                         
  -6   7   3        184.75        186.49         8.48 o                         
  -5   7   3        235.58        243.92        31.78 o                         
  -4   7   3        565.34        557.88        21.98 o                         
  -3   7   3        319.64        300.75        13.88 o                         
  -2   7   3        579.18        546.01        14.78 o                         
  -1   7   3        731.05        698.94        17.68 o                         
   0   7   3       5324.47       5130.53       141.01 o                         
   1   7   3        585.51        550.91        18.14 o                         
   2   7   3        446.55        409.79        14.42 o                         
   3   7   3        394.32        378.45        13.70 o                         
   4   7   3        610.80        587.20        19.78 o                         
   5   7   3        125.90        132.04         7.27 o                         
   6   7   3        153.45        151.00         8.91 o                         
   7   7   3          0.25          0.17         2.42 o                         
   8   7   3        534.80        537.01        28.24 o                         
  -7   8   3         67.90         67.34         6.85 o                         
  -6   8   3         56.79         50.61         5.51 o                         
  -5   8   3       1070.55       1087.09        44.97 o                         
  -4   8   3        387.19        392.54        17.52 o                         
  -3   8   3        352.63        374.23        47.80 o                         
  -2   8   3        108.68         95.12         6.10 o                         
  -1   8   3       1126.30       1107.00        39.82 o                         
   0   8   3         55.56         54.98         4.50 o                         
   1   8   3       1341.07       1306.20        40.05 o                         
   2   8   3        150.99        134.96         6.38 o                         
   3   8   3        219.77        226.71         9.16 o                         
   4   8   3        480.93        490.92        17.79 o                         
   5   8   3       1123.37       1145.94        43.15 o                         
   6   8   3         58.54         57.91         5.48 o                         
   7   8   3        108.43        102.35         6.85 o                         
  -7   9   3        181.04        184.27        10.55 o                         
  -6   9   3        146.56        142.03         8.77 o                         
  -5   9   3          1.23          3.25         2.89 o                         
  -4   9   3       1367.51       1400.12        46.41 o                         
  -3   9   3        371.86        355.00        12.57 o                         
  -2   9   3         47.55         44.24         4.59 o                         
  -1   9   3        441.45        429.39        15.17 o                         
   0   9   3        453.46        454.05        16.58 o                         
   1   9   3        336.43        328.37        13.11 o                         
   2   9   3         66.03         57.76         4.40 o                         
   3   9   3        293.22        281.17        11.59 o                         
   4   9   3       1357.85       1414.56        48.98 o                         
   5   9   3          5.25          4.53         2.36 o                         
   6   9   3        107.86        107.23         7.38 o                         
   7   9   3        256.13        259.32        12.06 o                         
  -6  10   3        188.78        186.22         8.61 o                         
  -5  10   3        343.24        356.20        15.39 o                         
  -4  10   3        574.05        578.27        22.65 o                         
  -2  10   3        403.99        400.13        31.27 o                         
  -1  10   3        362.59        381.61        18.26 o                         
   0  10   3         47.69         46.37         4.04 o                         
   1  10   3        472.20        473.06        16.04 o                         
   2  10   3        704.54        686.11        20.87 o                         
   3  10   3        103.93        113.75         5.86 o                         
   4  10   3        627.41        641.11        22.32 o                         
   5  10   3        332.11        341.14        16.41 o                         
   6  10   3        136.40        132.47         9.23 o                         
  -4  11   3        418.96        456.12        23.51 o                         
  -3  11   3        303.53        317.15        13.11 o                         
  -2  11   3         23.45         21.10         3.31 o                         
  -1  11   3       1150.94       1134.18        37.05 o                         
   0  11   3        184.23        201.04         9.51 o                         
   1  11   3        986.13        984.83        36.42 o                         
   2  11   3         31.23         30.41         3.15 o                         
   3  11   3        252.49        265.99        12.71 o                         
   4  11   3        536.88        571.93        23.21 o                         
  -2  12   3        418.19        434.04        19.37 o                         
  -1  12   3        242.48        253.10        11.41 o                         
   0  12   3         10.59         14.13         3.21 o                         
   1  12   3        243.91        260.92        13.79 o                         
   2  12   3        601.25        624.52        23.02 o                         
   1   0   4        881.42        921.78        29.75 o                         
   2   0   4       5580.84       5648.09       178.58 o                         
   3   0   4       1167.98       1121.58        33.21 o                         
   4   0   4        139.01        147.30         4.92 o                         
   5   0   4       3423.86       3331.34        79.94 o                         
   6   0   4       3344.10       3308.91        88.47 o                         
   7   0   4         12.04         13.96         2.29 o                         
   8   0   4        288.97        289.44        11.06 o                         
   9   0   4        606.16        594.27        23.55 o                         
  10   0   4          3.22          2.75         2.43 o                         
 -10   1   4        339.10        352.15        16.64 o                         
  -9   1   4        658.09        645.38        23.74 o                         
  -8   1   4        710.91        698.56        29.73 o                         
  -7   1   4        158.52        156.95         6.45 o                         
  -6   1   4        414.00        403.97        12.53 o                         
  -5   1   4       1708.49       1712.22        44.10 o                         
  -4   1   4       2888.44       2900.90        66.70 o                         
  -3   1   4        875.57        884.66        25.46 o                         
  -2   1   4        939.87        936.60        32.11 o                         
  -1   1   4       5424.66       5450.27       170.65 o                         
   1   1   4       5341.66       5387.65       141.79 o                         
   2   1   4        804.44        800.54        28.35 o                         
   3   1   4       1080.69       1093.89        30.84 o                         
   4   1   4       2598.00       2639.59        68.80 o                         
   5   1   4       1634.51       1659.06        38.74 o                         
   6   1   4        392.47        395.97        11.91 o                         
   7   1   4        102.14        103.19         5.54 o                         
   8   1   4        834.41        816.83        26.61 o                         
   9   1   4        672.88        657.85        25.58 o                         
  10   1   4        336.03        352.97        16.70 o                         
 -10   2   4         99.73        105.45         7.65 o                         
  -9   2   4        364.41        362.20        14.14 o                         
  -8   2   4        319.23        330.03        14.65 o                         
  -7   2   4         84.42         76.21         6.54 o                         
  -6   2   4        484.80        487.09        19.68 o                         
  -5   2   4       2963.77       2964.30        70.02 o                         
  -4   2   4       1224.20       1242.09        28.75 o                         
  -3   2   4       3715.66       3822.36        92.20 o                         
  -2   2   4       3304.69       3304.93       118.84 o                         
  -1   2   4       1498.01       1625.80        64.17 o                         
   0   2   4        347.66        446.77        14.33 o                         
   1   2   4       1984.84       2097.78        52.96 o                         
   2   2   4       3221.40       3271.78       104.61 o                         
   3   2   4       2781.63       2912.13        84.50 o                         
   4   2   4        985.53       1016.25        28.87 o                         
   5   2   4       2547.16       2588.38        81.48 o                         
   6   2   4        757.83        764.87        19.40 o                         
   7   2   4         47.93         49.58         3.82 o                         
   8   2   4        400.20        397.93        12.69 o                         
  10   2   4         93.86         99.78         7.58 o                         
  -9   3   4         20.51         16.01         3.34 o                         
  -8   3   4        511.08        506.55        20.52 o                         
  -6   3   4       1515.03       1505.50        56.14 o                         
  -5   3   4       1231.35       1259.93        33.64 o                         
  -4   3   4       2181.72       2182.55        55.52 o                         
  -3   3   4       2664.43       2758.13        77.06 o                         
  -2   3   4        905.21        959.09        26.76 o                         
  -1   3   4       5432.67       5672.87       175.55 o                         
   0   3   4        909.24        840.79        29.68 o                         
   1   3   4       5162.14       5347.68       198.65 o                         
   2   3   4        975.26       1026.43        31.13 o                         
   3   3   4       3425.00       3524.65        77.98 o                         
   4   3   4       2473.08       2437.23        56.10 o                         
   5   3   4        948.07        987.05        28.54 o                         
   6   3   4       1694.50       1673.36        42.66 o                         
   7   3   4        241.57        232.51         8.53 o                         
   8   3   4        378.59        390.10        18.72 o                         
   9   3   4         31.37         29.60         4.40 o                         
  -9   4   4        585.04        574.24        28.03 o                         
  -8   4   4        133.39        127.10         8.41 o                         
  -7   4   4        258.84        243.69        12.50 o                         
  -6   4   4        793.75        752.03        29.24 o                         
  -5   4   4        213.43        225.30         9.70 o                         
  -4   4   4        140.13        129.83         5.44 o                         
  -3   4   4        875.33        902.15        23.66 o                         
  -2   4   4       5112.15       5122.59       131.17 o                         
  -1   4   4       2221.34       2256.20        63.51 o                         
   0   4   4        928.70        971.14        30.44 o                         
   1   4   4       2118.74       2128.14        66.83 o                         
   2   4   4       4860.56       4820.67       126.14 o                         
   3   4   4       1050.55       1093.14        25.59 o                         
   4   4   4        108.12        106.25         5.24 o                         
   5   4   4        293.75        302.88         9.67 o                         
   6   4   4        834.27        827.57        27.82 o                         
   7   4   4        320.15        297.04        11.58 o                         
   8   4   4        144.37        140.53         8.17 o                         
   9   4   4        527.46        518.12        27.82 o                         
  -9   5   4         18.63         16.33         5.28 o                         
  -8   5   4        393.84        370.95        34.36 o                         
  -7   5   4       1800.16       1873.33        67.68 o                         
  -6   5   4        486.96        484.28        19.82 o                         
  -5   5   4        235.80        236.90        13.33 o                         
  -4   5   4        690.07        684.58        22.92 o                         
  -3   5   4       3489.34       3489.58        88.55 o                         
  -2   5   4        155.95        157.41         5.36 o                         
  -1   5   4       2172.73       2186.54        54.26 o                         
   0   5   4       1219.26       1296.51        35.05 o                         
   1   5   4       1826.81       1849.71        58.97 o                         
   2   5   4        188.34        185.64         6.64 o                         
   3   5   4       2915.55       2907.08        81.41 o                         
   4   5   4        878.29        862.20        22.62 o                         
   5   5   4        390.62        390.88        12.44 o                         
   6   5   4        441.42        430.75        17.91 o                         
   7   5   4       1701.98       1749.55        66.79 o                         
   8   5   4        231.99        233.68        13.15 o                         
   9   5   4         17.54         18.43         3.84 o                         
  -8   6   4        192.37        196.04        10.30 o                         
  -7   6   4         30.24         27.93         4.13 o                         
  -6   6   4       1877.54       1840.91        67.87 o                         
  -5   6   4        846.93        852.32        29.09 o                         
  -4   6   4        234.15        228.30         9.59 o                         
  -3   6   4        128.26        131.33         5.53 o                         
  -2   6   4       3289.96       3372.08        97.00 o                         
  -1   6   4        822.92        811.15        25.11 o                         
   0   6   4          2.07          2.39         1.05 o                         
   1   6   4       1038.22       1016.35        24.60 o                         
   2   6   4       3674.47       3708.32       113.16 o                         
   3   6   4         80.21         84.27         4.91 o                         
   4   6   4        234.24        228.45         8.92 o                         
   5   6   4        829.54        826.65        27.51 o                         
   6   6   4       1410.30       1387.82        71.78 o                         
   7   6   4         52.08         47.94         4.81 o                         
   8   6   4        205.51        206.66         9.87 o                         
  -8   7   4        160.82        163.40        11.66 o                         
  -7   7   4        455.83        482.34        21.51 o                         
  -6   7   4         10.74         14.44         2.95 o                         
  -5   7   4          1.04         -0.07         4.33 o                         
  -4   7   4        167.23        159.05         8.83 o                         
  -2   7   4       1271.17       1265.06        38.72 o                         
  -1   7   4        558.95        559.25        16.13 o                         
   0   7   4         27.73         25.41         2.46 o                         
   1   7   4        489.97        490.02        14.77 o                         
   2   7   4       1429.57       1425.21        39.17 o                         
   3   7   4       1661.78       1631.87        50.96 o                         
   4   7   4        191.88        185.31         8.07 o                         
   5   7   4         31.65         29.68         3.73 o                         
   6   7   4          1.16          2.92         2.64 o                         
   7   7   4        668.05        685.30        23.00 o                         
   8   7   4        137.91        141.66         9.71 o                         
  -7   8   4        133.01        144.35         9.86 o                         
  -6   8   4        439.46        441.68        17.10 o                         
  -5   8   4        339.81        339.55        15.05 o                         
  -4   8   4        385.42        359.48        20.72 o                         
  -3   8   4         79.28         86.00         6.18 o                         
  -2   8   4        248.60        263.05        14.19 o                         
  -1   8   4        131.90        126.47         5.95 o                         
   0   8   4       4065.53       3896.81       124.59 o                         
   1   8   4        121.52        124.13         6.36 o                         
   2   8   4        420.18        426.73        12.69 o                         
   3   8   4         78.42         83.85         5.12 o                         
   4   8   4        574.34        538.37        21.05 o                         
   5   8   4        395.41        396.57        15.76 o                         
   6   8   4        342.12        344.35        17.54 o                         
   7   8   4        164.82        166.13         7.92 o                         
  -6   9   4         54.21         58.57         6.96 o                         
  -5   9   4         41.70         40.55         4.42 o                         
  -4   9   4         53.68         55.05         4.39 o                         
  -3   9   4        839.60        880.69        26.21 o                         
  -2   9   4        120.22        121.18         7.08 o                         
  -1   9   4        839.80        777.96        36.11 o                         
   0   9   4         34.50         39.80         4.10 o                         
   1   9   4        565.01        520.09        20.61 o                         
   2   9   4        126.35        121.34         6.48 o                         
   3   9   4        583.82        623.21        25.34 o                         
   4   9   4         33.68         34.27         4.34 o                         
   5   9   4         30.03         30.62         3.59 o                         
   6   9   4         34.59         38.16         4.62 o                         
  -5  10   4        140.83        144.82         7.24 o                         
  -4  10   4         62.23         58.30         4.70 o                         
  -3  10   4         59.44         53.64         4.37 o                         
  -2  10   4        135.85        146.56        49.31 o                         
  -1  10   4        140.42        162.40        44.34 o                         
   0  10   4          1.70          0.42         2.11 o                         
   1  10   4        288.22        277.06        10.55 o                         
   2  10   4        300.01        310.37        11.44 o                         
   3  10   4         27.42         24.10         3.23 o                         
   4  10   4         57.26         56.48         4.74 o                         
   5  10   4        120.61        127.32         7.17 o                         
  -4  11   4        125.54        119.86         7.10 o                         
  -3  11   4        216.00        203.52         9.66 o                         
  -2  11   4         23.46         22.58         2.88 o                         
  -1  11   4        116.54        124.69         5.75 o                         
   0  11   4        133.94        146.27         7.62 o                         
   1  11   4         63.57         72.08         6.55 o                         
   2  11   4         19.09         19.01         2.77 o                         
   3  11   4        211.26        203.25        10.46 o                         
  -2  12   4        143.07        148.69         7.16 o                         
  -1  12   4        206.73        201.04        10.48 o                         
   0  12   4        107.35        113.62         6.56 o                         
   1  12   4        215.55        216.96        10.41 o                         
   2  12   4        135.41        143.76         7.53 o                         
   1   0   5        310.27        320.95        11.00 o                         
   2   0   5        150.23        159.95         5.95 o                         
   3   0   5         44.11         39.27         2.09 o                         
   4   0   5       2422.02       2416.97        54.80 o                         
   5   0   5          4.23          3.93         1.25 o                         
   6   0   5        457.52        446.52        13.90 o                         
   7   0   5        523.39        501.44        15.51 o                         
   8   0   5         43.32         42.80         4.23 o                         
   9   0   5        364.36        340.41        14.62 o                         
  10   0   5         97.29        106.80         6.69 o                         
 -10   1   5         11.86         11.89         2.68 o                         
  -9   1   5        132.89        125.54         6.57 o                         
  -8   1   5        139.67        144.94         7.10 o                         
  -7   1   5        847.73        812.13        36.44 o                         
  -5   1   5       1587.27       1608.10        43.66 o                         
  -4   1   5       1121.70       1142.13        30.86 o                         
  -3   1   5       1239.19       1238.68        33.48 o                         
  -2   1   5        193.04        210.95         9.32 o                         
   0   1   5       5813.67       5628.29       187.82 o                         
   2   1   5        266.99        284.68         8.56 o                         
   4   1   5       1345.03       1379.63        30.20 o                         
   5   1   5       1600.25       1606.10        40.70 o                         
   6   1   5        245.73        243.56         8.19 o                         
   7   1   5       1204.90       1169.32        29.88 o                         
   8   1   5        101.69        106.13         5.62 o                         
   9   1   5        124.18        119.01         7.17 o                         
  10   1   5         11.53         12.83         2.68 o                         
 -10   2   5        123.02        125.57         7.28 o                         
  -9   2   5         22.93         20.06         3.04 o                         
  -8   2   5        248.97         85.35        33.05 o                         
  -7   2   5        107.65        125.72        42.74 o                         
  -6   2   5        415.78        414.06        12.70 o                         
  -5   2   5        280.18        266.51         8.21 o                         
  -4   2   5       1594.47       1656.00        41.37 o                         
  -2   2   5       5175.85       5330.63       186.95 o                         
  -1   2   5       2184.19       2320.92        82.05 o                         
   0   2   5       3607.26       3814.04       114.87 o                         
   1   2   5       2088.13       2217.26        62.19 o                         
   2   2   5       5659.75       5778.58       168.06 o                         
   3   2   5        642.09        639.76        18.11 o                         
   4   2   5       1444.83       1511.54        39.93 o                         
   5   2   5        203.14        180.04         7.50 o                         
   6   2   5        303.85        300.47         9.76 o                         
   7   2   5        269.62        258.47         8.50 o                         
   8   2   5         83.66         79.36         5.73 o                         
   9   2   5         61.87         57.35         6.85 o                         
  -9   3   5         85.98         86.50         6.22 o                         
  -8   3   5        528.22        531.76        25.90 o                         
  -7   3   5        935.58        954.26        36.17 o                         
  -6   3   5       1252.97       1191.84        53.48 o                         
  -5   3   5        375.85        391.16        15.42 o                         
  -3   3   5       2810.73       2806.37        65.48 o                         
  -2   3   5       2421.40       2522.10        66.70 o                         
  -1   3   5       2327.65       2287.72        67.55 o                         
   0   3   5      13109.40      13091.00       410.31 o                         
   1   3   5       1989.34       1885.36        71.23 o                         
   2   3   5       2311.45       2320.11        59.65 o                         
   3   3   5       2308.74       2322.16        58.92 o                         
   4   3   5        348.62        357.55        10.12 o                         
   5   3   5        632.92        671.05        15.67 o                         
   6   3   5        851.91        838.80        25.60 o                         
   7   3   5       1029.36       1037.67        31.01 o                         
   8   3   5        643.18        659.65        23.84 o                         
   9   3   5         33.59         43.19         9.78 o                         
  -9   4   5         33.95         31.72         4.89 o                         
  -8   4   5         79.86         85.98         6.54 o                         
  -7   4   5        387.78        386.89        26.16 o                         
  -6   4   5        752.52        757.57        29.25 o                         
  -5   4   5       2959.14       2982.85        87.90 o                         
  -4   4   5       1016.26       1006.31        27.75 o                         
  -3   4   5       5562.63       5583.12       129.98 o                         
  -2   4   5       3997.24       4057.05       116.29 o                         
   0   4   5       1994.95       2283.14        63.32 o                         
   1   4   5        308.16        294.53         9.38 o                         
   2   4   5       4365.93       4381.68       104.46 o                         
   3   4   5       4906.14       4937.91       133.65 o                         
   4   4   5       1107.10       1074.69        27.28 o                         
   5   4   5       2777.43       2797.91        77.35 o                         
   6   4   5        821.24        816.62        24.93 o                         
   7   4   5        452.35        432.34        21.34 o                         
   8   4   5         54.43         60.84         5.53 o                         
   9   4   5         23.34         24.01         4.58 o                         
  -9   5   5        414.81        426.97        22.61 o                         
  -8   5   5       1208.95       1232.87        50.56 o                         
  -7   5   5        619.56        625.96        28.51 o                         
  -6   5   5         23.28         26.18         9.38 o                         
  -5   5   5          1.80          4.27         8.09 o                         
  -3   5   5        208.99        187.40         6.34 o                         
  -2   5   5       2037.00       2022.81        56.73 o                         
  -1   5   5       1709.60       1604.11        43.84 o                         
   0   5   5       3461.87       3425.00        94.51 o                         
   1   5   5       1627.71       1533.29        42.36 o                         
   2   5   5       2094.86       2042.75        50.78 o                         
   3   5   5        149.88        133.74         5.51 o                         
   4   5   5       1003.47        997.85        27.11 o                         
   5   5   5         54.95         58.65         4.43 o                         
   6   5   5         75.32         70.19         5.46 o                         
   7   5   5        552.30        563.91        24.42 o                         
   8   5   5       1168.95       1235.91        53.95 o                         
   9   5   5        443.14        443.24        22.41 o                         
  -8   6   5         77.93         76.54         6.90 o                         
  -7   6   5         94.98         91.62         6.20 o                         
  -6   6   5        653.40        651.38        24.26 o                         
  -5   6   5       2923.89       2965.95        92.24 o                         
  -4   6   5        678.90        661.45        19.53 o                         
  -3   6   5       1263.76       1259.15        39.20 o                         
  -2   6   5        399.70        404.22        13.63 o                         
  -1   6   5       1022.37       1012.42        26.28 o                         
   0   6   5        393.31        401.15        12.23 o                         
   1   6   5        872.93        885.08        28.69 o                         
   2   6   5        509.25        508.55        13.79 o                         
   3   6   5       1260.12       1230.33        37.55 o                         
   4   6   5        459.32        450.49        17.51 o                         
   5   6   5       2733.88       2737.55        91.81 o                         
   6   6   5        623.32        607.64        27.99 o                         
   7   6   5         85.51         83.51         5.88 o                         
   8   6   5         41.01         39.09         4.73 o                         
  -8   7   5        199.39        210.54        11.39 o                         
  -7   7   5         40.28         37.89         4.95 o                         
  -6   7   5         28.14         26.70         4.55 o                         
  -5   7   5        852.57        852.66        42.50 o                         
  -4   7   5       1365.54       1359.83        46.50 o                         
  -3   7   5        109.73         97.73         7.14 o                         
  -2   7   5       2225.33       2194.19        73.70 o                         
  -1   7   5        126.72        114.81         5.07 o                         
   0   7   5       1488.66       1422.25        46.41 o                         
   1   7   5        219.88        194.14        22.14 o                         
   2   7   5       2186.87       2102.88        59.97 o                         
   3   7   5        117.45        111.89         5.67 o                         
   4   7   5       1262.08       1266.73        43.50 o                         
   5   7   5       1013.30        969.78        43.00 o                         
   6   7   5         31.00         27.56         4.16 o                         
   7   7   5         60.90         62.25         5.10 o                         
   8   7   5        160.86        177.33        11.00 o                         
  -7   8   5         13.88         12.47         3.56 o                         
  -6   8   5         16.53         16.46         3.21 o                         
  -5   8   5        490.65        472.75        56.92 o                         
  -4   8   5         61.07         62.40         7.03 o                         
  -3   8   5        664.26        632.77        47.03 o                         
  -2   8   5        388.49        393.26        16.19 o                         
   0   8   5        108.45        104.86         5.73 o                         
   1   8   5        269.63        252.13        10.50 o                         
   2   8   5        412.68        416.80        13.88 o                         
   3   8   5        440.56        410.56        15.28 o                         
   4   8   5         48.73         55.03         5.40 o                         
   5   8   5        285.70        292.19        12.38 o                         
   6   8   5         19.19         17.45         2.92 o                         
   7   8   5         32.31         34.56         4.11 o                         
  -6   9   5        151.06        148.53         9.46 o                         
  -5   9   5        479.74        485.20        19.35 o                         
  -4   9   5        549.85        558.58        19.19 o                         
  -3   9   5        263.99        192.19        43.92 o                         
  -2   9   5        394.19        371.72        17.18 o                         
  -1   9   5        235.62        230.82        24.72 o                         
   0   9   5        701.22        650.69        25.38 o                         
   1   9   5        131.59        122.52         6.14 o                         
   2   9   5        439.64        394.46        14.29 o                         
   3   9   5        117.24        118.21         6.37 o                         
   4   9   5        486.76        504.97        21.35 o                         
   5   9   5        520.93        531.92        20.34 o                         
   6   9   5        139.65        141.63         8.14 o                         
  -4  10   5         20.74         22.75         3.15 o                         
  -3  10   5         89.35         87.67         5.62 o                         
  -2  10   5        510.03        517.41        25.37 o                         
  -1  10   5        581.98        593.59        24.14 o                         
   0  10   5       1021.46       1028.34        36.30 o                         
   1  10   5        521.63        533.49        20.70 o                         
   2  10   5        719.17        746.32        22.40 o                         
   4  10   5         12.44         15.94         2.74 o                         
   5  10   5         73.16         74.20         5.56 o                         
  -4  11   5        202.05        200.03        10.99 o                         
  -3  11   5        529.89        536.83        25.35 o                         
  -2  11   5        151.94        157.88         9.52 o                         
  -1  11   5        325.05        325.82        11.85 o                         
   0  11   5         13.21         14.42         2.97 o                         
   1  11   5        204.06        210.71        11.71 o                         
   2  11   5        198.61        203.53         8.85 o                         
   3  11   5        453.24        460.79        22.24 o                         
   4  11   5        252.79        257.96        12.36 o                         
  -1  12   5        272.70        274.10        13.28 o                         
   0  12   5         84.30         82.87         5.35 o                         
   1  12   5        274.11        282.03        13.14 o                         
   0   0   6        220.57        234.56         9.49 o                         
   1   0   6        106.38        113.09         4.46 o                         
   2   0   6         76.70         65.31         3.90 o                         
   3   0   6        164.13        208.29         7.05 o                         
   4   0   6       4670.19       4629.70       103.98 o                         
   5   0   6       1457.28       1358.11        33.58 o                         
   6   0   6       1887.39       1871.69        55.12 o                         
   7   0   6        689.21        655.36        20.35 o                         
   8   0   6         18.29         17.61         2.81 o                         
   9   0   6         63.43         68.80         4.80 o                         
  10   0   6         12.71         14.01         2.83 o                         
 -10   1   6        265.47        262.80        12.30 o                         
  -9   1   6        839.55        857.82        29.48 o                         
  -8   1   6        484.00        488.19        19.46 o                         
  -7   1   6       1033.29       1020.55        35.76 o                         
  -6   1   6        112.88        109.89         6.24 o                         
  -5   1   6        918.85        887.12        23.65 o                         
  -4   1   6        296.11        300.33        10.78 o                         
  -2   1   6        535.02        489.20        15.63 o                         
  -1   1   6       4324.21       4194.67       118.83 o                         
   0   1   6       4325.99       4281.52       128.50 o                         
   1   1   6       3441.30       3327.37       105.96 o                         
   2   1   6        400.47        350.76        11.55 o                         
   3   1   6        116.33        117.35         4.33 o                         
   4   1   6        367.62        377.15         9.46 o                         
   5   1   6        877.24        856.93        24.66 o                         
   6   1   6         95.32         97.16         4.31 o                         
   7   1   6        978.91        964.90        28.54 o                         
   8   1   6        544.33        537.22        18.37 o                         
   9   1   6        801.29        796.40        29.39 o                         
  10   1   6        235.20        237.13        12.17 o                         
  -9   2   6        125.24        118.10         7.51 o                         
  -8   2   6        118.93        120.79         6.84 o                         
  -7   2   6         96.16         90.63         6.70 o                         
  -6   2   6       1140.07       1147.40        38.52 o                         
  -5   2   6       1145.33       1141.26        34.15 o                         
  -4   2   6       6282.54       6430.23       168.93 o                         
  -3   2   6       2656.18       2715.44        73.80 o                         
  -2   2   6       1542.57       1640.51        63.80 o                         
  -1   2   6       3118.77       3342.88       113.02 o                         
   0   2   6       6599.24       6786.58       203.51 o                         
   1   2   6       3553.47       3732.66        98.25 o                         
   2   2   6       1899.79       2065.68        57.51 o                         
   3   2   6       2796.41       2836.54        68.92 o                         
   4   2   6       6217.49       6377.30       162.72 o                         
   5   2   6       1236.05       1221.54        29.45 o                         
   6   2   6       1164.79       1153.43        28.75 o                         
   7   2   6         45.04         44.46         4.18 o                         
   8   2   6        179.52        173.89         7.70 o                         
  -9   3   6        346.26        357.70        18.35 o                         
  -8   3   6        255.52        259.26        12.03 o                         
  -7   3   6        236.69        239.89         9.89 o                         
  -6   3   6       1302.31       1293.34        40.77 o                         
  -4   3   6        362.61        353.24        10.28 o                         
  -3   3   6       1079.85       1123.64        35.06 o                         
  -2   3   6       3634.66       3809.33       113.59 o                         
  -1   3   6       3808.99       3849.97       115.83 o                         
   0   3   6        826.36        876.76        25.14 o                         
   1   3   6       3375.46       3471.43        95.60 o                         
   2   3   6       4338.28       4445.72       106.08 o                         
   3   3   6       1507.36       1554.84        33.24 o                         
   4   3   6        301.59        288.29         9.39 o                         
   5   3   6        828.62        838.03        22.37 o                         
   6   3   6       1300.54       1296.08        35.81 o                         
   7   3   6        174.50        177.10         8.79 o                         
   8   3   6        191.73        199.45        11.16 o                         
   9   3   6        310.27        318.96        16.33 o                         
  -9   4   6         21.43         18.94         3.84 o                         
  -8   4   6        231.60        231.03        12.74 o                         
  -7   4   6        558.88        555.43        22.09 o                         
  -6   4   6        295.09        290.78        13.12 o                         
  -4   4   6        608.55        615.52        18.91 o                         
  -3   4   6       1351.41       1348.76        38.58 o                         
  -2   4   6       2697.37       2755.32        69.65 o                         
  -1   4   6       4444.64       4527.12       121.43 o                         
   0   4   6       3152.46       3289.59        87.13 o                         
   1   4   6       4119.88       4302.39       121.13 o                         
   2   4   6       2431.88       2477.55        66.89 o                         
   3   4   6       1590.36       1618.49        38.81 o                         
   4   4   6        589.43        595.33        16.46 o                         
   5   4   6        169.27        167.67         7.30 o                         
   6   4   6        303.82        301.88        11.47 o                         
   7   4   6        618.87        598.86        23.29 o                         
   9   4   6         34.46         33.80         5.54 o                         
  -9   5   6         38.65         37.68         4.35 o                         
  -8   5   6        189.94        178.08         9.73 o                         
  -7   5   6        228.49        227.08        10.97 o                         
  -6   5   6       1694.48       1716.78        64.34 o                         
  -5   5   6        326.72        322.10        14.32 o                         
  -4   5   6        572.58        574.53        22.92 o                         
  -3   5   6       1650.05       1602.80        41.36 o                         
  -2   5   6       2835.65       2901.61        89.61 o                         
  -1   5   6        562.61        582.16        13.60 o                         
   0   5   6         32.67         32.39         2.39 o                         
   1   5   6        307.37        338.46        18.13 o                         
   2   5   6       3297.22       3311.40        90.20 o                         
   3   5   6       1362.00       1325.13        37.92 o                         
   4   5   6        821.04        807.36        19.91 o                         
   5   5   6        357.27        350.88        12.52 o                         
   6   5   6       1731.49       1719.61        59.84 o                         
   7   5   6        180.96        184.27         9.77 o                         
   8   5   6        131.80        122.76         8.61 o                         
   9   5   6         14.83         13.56         7.68 o                         
  -8   6   6         20.22         17.58         3.90 o                         
  -7   6   6        382.97        392.44        15.93 o                         
  -6   6   6        699.27        702.89        26.57 o                         
  -5   6   6        143.33        140.81         8.37 o                         
  -4   6   6        149.24        151.02         8.69 o                         
  -3   6   6       3432.30       3434.04        96.74 o                         
  -2   6   6       1613.91       1637.90        46.00 o                         
  -1   6   6       2831.99       2795.07        75.96 o                         
   0   6   6        380.26        357.80        10.64 o                         
   1   6   6       2449.35       2438.46        75.88 o                         
   2   6   6       1749.25       1757.50        47.93 o                         
   3   6   6       2928.14       2918.62        92.22 o                         
   4   6   6        192.50        186.23         7.54 o                         
   5   6   6        211.40        204.77         8.33 o                         
   6   6   6        724.11        713.94        26.37 o                         
   8   6   6          3.56          3.12         2.95 o                         
  -7   7   6        185.95        185.79         8.84 o                         
  -6   7   6        268.88        269.96        12.62 o                         
  -5   7   6        200.50        202.98        10.52 o                         
  -4   7   6       1126.10       1141.67        43.51 o                         
  -3   7   6        624.45        608.00        25.90 o                         
  -2   7   6       1023.87       1039.48        43.72 o                         
  -1   7   6       1643.19       1582.91        38.91 o                         
   0   7   6        465.28        454.54        13.61 o                         
   1   7   6       1208.23       1126.87        40.28 o                         
   2   7   6       1424.12       1422.79        39.50 o                         
   3   7   6        695.30        670.00        21.51 o                         
   4   7   6       1311.87       1301.91        41.05 o                         
   5   7   6        177.82        173.16        12.58 o                         
   6   7   6        137.56        157.42        46.15 o                         
   7   7   6        115.99        115.38        10.59 o                         
   8   7   6         90.95         93.26         5.86 o                         
  -7   8   6        161.10        163.09        10.07 o                         
  -6   8   6        412.26        404.94        14.91 o                         
  -5   8   6        208.99        222.23        10.78 o                         
  -4   8   6         62.88         67.53         5.97 o                         
  -3   8   6       1269.12       1247.91       104.88 o                         
  -2   8   6        758.87        732.53        32.14 o                         
  -1   8   6        125.87        109.32        13.29 o                         
   0   8   6          0.32          0.75         2.32 o                         
   1   8   6          7.40         20.11        24.41 o                         
   2   8   6       1201.65       1167.84        32.65 o                         
   3   8   6        812.68        823.25        29.36 o                         
   4   8   6         92.17        100.98         5.62 o                         
   5   8   6        235.89        249.04        11.09 o                         
   6   8   6        257.25        249.09        14.84 o                         
  -6   9   6        391.70        375.07        31.96 o                         
  -5   9   6         63.05         62.50         4.95 o                         
  -4   9   6         37.09         44.68         4.42 o                         
  -3   9   6         65.35         62.63         5.29 o                         
  -1   9   6        683.57        650.36        28.49 o                         
   0   9   6        642.54        585.77        23.07 o                         
   1   9   6        740.99        697.12        27.20 o                         
   2   9   6        319.54        335.73        12.98 o                         
   3   9   6         51.70         50.89         4.63 o                         
   4   9   6         79.90         80.23         6.55 o                         
   5   9   6         22.61         39.10        24.64 o                         
   6   9   6        253.66        260.92        13.37 o                         
  -5  10   6         37.56         37.11         6.21 o                         
  -4  10   6         25.27         25.35         4.07 o                         
  -3  10   6        184.54        175.05        26.88 o                         
  -2  10   6          3.81          4.41        13.52 o                         
  -1  10   6        109.14        110.37        36.41 o                         
   0  10   6          8.72          8.49         2.47 o                         
   1  10   6         44.46         46.37         4.54 o                         
   2  10   6         46.31         45.94         4.15 o                         
   3  10   6         84.87         84.48         5.28 o                         
   4  10   6         43.40         39.92         4.22 o                         
  -4  11   6        234.87        241.58        10.72 o                         
  -3  11   6        123.69        127.01         9.14 o                         
  -1  11   6        168.18        172.61         8.19 o                         
   0  11   6         44.87         44.73         4.63 o                         
   1  11   6        122.00        119.90         7.09 o                         
   2  11   6         95.27         89.64         5.55 o                         
   3  11   6         34.55         41.37        14.02 o                         
   4  11   6        179.33        186.03        11.56 o                         
   0  12   6         82.09         77.26         5.05 o                         
   1   0   7       1350.39       1324.81        40.58 o                         
   2   0   7          3.99          5.66         0.81 o                         
   3   0   7       1518.83       1483.56        43.59 o                         
   4   0   7        301.79        291.05         7.69 o                         
   5   0   7        389.81        387.74        10.80 o                         
   6   0   7          1.81          0.61         1.77 o                         
   7   0   7        276.00        273.68        10.91 o                         
   8   0   7        161.30        153.85         7.22 o                         
   9   0   7         62.54         67.86         5.85 o                         
  -9   1   7        256.18        258.84        11.38 o                         
  -8   1   7        663.87        664.83        18.75 o                         
  -7   1   7        464.57        452.52        17.86 o                         
  -5   1   7         28.59         28.39         2.84 o                         
  -4   1   7        516.61        496.83        13.79 o                         
  -3   1   7        247.37        248.11         9.22 o                         
  -2   1   7       2134.69       2073.73        73.96 o                         
  -1   1   7        283.66        306.97        14.73 o                         
   0   1   7      12358.76      11892.18       395.69 o                         
   1   1   7        450.20        478.61        12.78 o                         
   2   1   7       2524.27       2501.47        64.43 o                         
   3   1   7        250.20        255.55         7.92 o                         
   4   1   7        510.30        482.30        12.87 o                         
   5   1   7         45.13         43.89         2.73 o                         
   6   1   7        266.10        252.47         7.88 o                         
   7   1   7        439.05        435.32        16.16 o                         
   8   1   7        441.59        439.66        19.27 o                         
   9   1   7        180.37        180.23        11.03 o                         
  -9   2   7         18.48         17.43         3.34 o                         
  -8   2   7         49.97         47.55         4.36 o                         
  -7   2   7        953.16        935.43        34.52 o                         
  -6   2   7        155.05        165.71        25.12 o                         
  -5   2   7       1186.93       1211.20        41.05 o                         
  -4   2   7        238.50        221.69        32.84 o                         
  -2   2   7        618.72        693.36        24.82 o                         
  -1   2   7       2248.47       2410.16        71.66 o                         
   0   2   7        532.28        594.86        19.11 o                         
   1   2   7       2186.85       2311.70        58.06 o                         
   2   2   7        785.42        854.94        21.77 o                         
   3   2   7        425.54        360.20         9.31 o                         
   4   2   7        130.98        120.32         4.37 o                         
   5   2   7       1501.51       1505.44        34.23 o                         
   6   2   7         68.47         70.02         4.20 o                         
   7   2   7       1298.36       1250.51        34.70 o                         
   8   2   7        100.38         96.21         9.48 o                         
   9   2   7         14.46         13.66         3.13 o                         
  -9   3   7        242.76        254.37        13.00 o                         
  -8   3   7        793.18        784.70        28.88 o                         
  -7   3   7        135.61        148.01        11.32 o                         
  -6   3   7       2436.01       2478.84        65.03 o                         
  -4   3   7         29.61         31.32         2.53 o                         
  -3   3   7         18.08         25.70         3.00 o                         
  -2   3   7      10142.47      10845.79       317.66 o                         
  -1   3   7       1379.39       1351.84        42.21 o                         
   0   3   7       1293.19       1197.29        31.30 o                         
   1   3   7       1292.49       1263.86        35.06 o                         
   2   3   7      10922.77      11490.53       319.80 o                         
   3   3   7         34.47         52.15         2.53 o                         
   4   3   7         20.88         19.94         2.19 o                         
   5   3   7         72.28         72.12         4.11 o                         
   6   3   7       1761.68       1777.05        58.50 o                         
   7   3   7        144.93        145.01         8.11 o                         
   8   3   7        641.01        640.68        29.38 o                         
   9   3   7        185.83        185.80        12.87 o                         
  -9   4   7         97.99         92.18         8.05 o                         
  -8   4   7        117.59        127.05         9.65 o                         
  -7   4   7        320.01        331.52        16.45 o                         
  -6   4   7        181.12        186.34        28.80 o                         
  -5   4   7       1411.19       1408.93        45.43 o                         
  -4   4   7       2500.72       2587.67        77.22 o                         
  -3   4   7       3969.40       3989.86        92.98 o                         
  -2   4   7        783.45        827.84        24.18 o                         
  -1   4   7       2886.10       2964.90        69.85 o                         
   0   4   7       2320.82       2335.97        62.27 o                         
   1   4   7       2339.97       2461.14        72.10 o                         
   2   4   7        812.74        852.83        28.11 o                         
   3   4   7       2977.55       2938.87        95.51 o                         
   4   4   7       2924.39       2987.67        81.08 o                         
   5   4   7       1525.41       1503.03        45.54 o                         
   6   4   7         85.91         86.11         6.00 o                         
   7   4   7        480.55        492.69        16.39 o                         
   8   4   7        182.78        184.49         9.29 o                         
   9   4   7         94.00         88.92         8.09 o                         
  -9   5   7        193.33        189.92         9.78 o                         
  -8   5   7        192.75        192.81         9.72 o                         
  -7   5   7        267.00        265.26        13.44 o                         
  -6   5   7        119.15        127.05        26.89 o                         
  -5   5   7        378.83        378.00        17.84 o                         
  -4   5   7        455.41        459.35        16.84 o                         
  -3   5   7        212.97        208.92         7.44 o                         
  -2   5   7       3196.51       3190.86        95.97 o                         
  -1   5   7       2216.17       2162.20        56.55 o                         
   0   5   7       2572.62       2537.32        70.46 o                         
   1   5   7       2129.50       2077.07        56.78 o                         
   2   5   7       3541.00       3438.63        85.42 o                         
   3   5   7        190.32        186.80         7.06 o                         
   4   5   7        589.64        587.09        17.87 o                         
   5   5   7        514.56        516.89        16.89 o                         
   6   5   7         36.77         33.90         4.39 o                         
   7   5   7        315.30        307.56        13.80 o                         
   8   5   7        141.30        147.81        10.68 o                         
  -8   6   7        176.01        177.64        10.82 o                         
  -7   6   7        173.75        173.98         9.02 o                         
  -6   6   7        251.30        251.18        12.00 o                         
  -5   6   7        306.17        301.57        11.63 o                         
  -4   6   7       1921.66       1920.64        65.36 o                         
  -3   6   7       1331.36       1322.39        39.99 o                         
  -2   6   7        113.59        108.98         4.72 o                         
  -1   6   7        768.67        739.86        20.01 o                         
   0   6   7       1668.97       1656.89        48.47 o                         
   1   6   7        630.23        614.14        19.20 o                         
   2   6   7         73.30         68.77         4.05 o                         
   3   6   7       1196.56       1192.07        43.82 o                         
   4   6   7       2392.85       2360.76        69.63 o                         
   5   6   7        239.14        233.12        12.70 o                         
   6   6   7        382.94        390.87        43.66 o                         
   7   6   7        190.79        196.09        11.02 o                         
   8   6   7        170.82        173.88        10.85 o                         
  -8   7   7         65.56         59.26         5.76 o                         
  -7   7   7         85.13         90.14         6.52 o                         
  -6   7   7         51.13         53.02         5.46 o                         
  -5   7   7       1328.56       1355.89        48.09 o                         
  -4   7   7        299.30        295.12        14.07 o                         
  -3   7   7       2118.20       2103.14        63.15 o                         
  -2   7   7         46.19         41.32         4.35 o                         
  -1   7   7       1857.35       1796.22        56.53 o                         
   0   7   7        239.15        222.19         8.20 o                         
   1   7   7       2187.28       2104.70        62.40 o                         
   2   7   7         60.67         58.15         4.49 o                         
   3   7   7       1793.54       1757.55        62.71 o                         
   4   7   7        381.30        367.14        13.17 o                         
   5   7   7       1357.71       1369.72        51.50 o                         
   6   7   7         34.93         35.80         4.96 o                         
   7   7   7         97.95        106.68         7.34 o                         
   8   7   7         65.83         70.74         5.38 o                         
  -7   8   7         18.16         21.19         3.74 o                         
  -6   8   7         81.92         86.97         6.19 o                         
  -5   8   7        118.74        117.08         6.98 o                         
  -4   8   7        616.32        646.41        21.27 o                         
  -3   8   7        216.28        206.85         9.29 o                         
  -2   8   7          1.87          2.97         2.65 o                         
  -1   8   7        462.24        426.79        16.39 o                         
   0   8   7       2230.08       2142.51        69.17 o                         
   1   8   7        570.12        516.46        18.36 o                         
   2   8   7         10.72          9.28         2.50 o                         
   3   8   7        166.41        159.55         8.21 o                         
   4   8   7        449.26        451.58        19.23 o                         
   5   8   7        106.80        107.08         7.19 o                         
   6   8   7        155.11        199.07        40.95 o                         
   7   8   7          9.78         11.83         2.47 o                         
  -6   9   7        196.23        192.42         9.56 o                         
  -5   9   7        320.77        334.47        14.74 o                         
  -4   9   7        182.13        179.87        10.61 o                         
  -3   9   7        155.53        154.21         9.96 o                         
  -2   9   7        118.21        124.75         9.43 o                         
  -1   9   7        274.94        279.47        13.85 o                         
   0   9   7          0.52          0.96         2.77 o                         
   2   9   7        169.92        174.86         7.51 o                         
   3   9   7        229.77        228.72         8.80 o                         
   4   9   7        261.29        254.96        11.24 o                         
   5   9   7        337.19        337.30        15.29 o                         
   6   9   7        120.98        119.86        11.85 o                         
  -5  10   7        106.98        100.66         6.92 o                         
  -4  10   7        167.48        175.70         9.50 o                         
  -3  10   7        300.30        309.36        12.57 o                         
  -2  10   7         67.39         64.34         5.76 o                         
  -1  10   7         51.75         52.70         5.71 o                         
   0  10   7       1523.21       1529.78        53.31 o                         
   1  10   7         65.62         62.87         4.84 o                         
   2  10   7         86.75         86.68         5.00 o                         
   3  10   7        232.14        231.85        10.72 o                         
   5  10   7        150.86        147.30         7.10 o                         
  -3  11   7        215.46        229.86        11.08 o                         
  -2  11   7        223.69        231.99        14.39 o                         
  -1  11   7         65.99         70.15         5.20 o                         
   0  11   7         53.25         64.88         5.20 o                         
   1  11   7         50.13         53.28         5.06 o                         
   2  11   7        291.55        294.49        13.25 o                         
   3  11   7        188.04        203.08        12.07 o                         
   0   0   8       3138.31       2947.82       114.86 o                         
   1   0   8        467.66        436.95        14.23 o                         
   2   0   8        126.72        137.91         4.69 o                         
   3   0   8       1612.77       1710.10        50.05 o                         
   4   0   8       7358.10       7519.82       184.33 o                         
   5   0   8        310.85        318.88        10.95 o                         
   6   0   8        525.54        531.89        19.28 o                         
   7   0   8        841.90        821.38        26.71 o                         
   8   0   8        175.98        173.73         7.75 o                         
   9   0   8        213.32        211.90        10.89 o                         
  -9   1   8        833.10        865.15        43.33 o                         
  -8   1   8         98.38         93.03         5.41 o                         
  -7   1   8        126.03        126.79         8.12 o                         
  -6   1   8        579.60        567.30        21.66 o                         
  -5   1   8       2746.60       2700.44        70.68 o                         
  -4   1   8       1115.27       1113.19        33.51 o                         
  -3   1   8        892.82        845.91        23.50 o                         
  -2   1   8       1063.87       1049.59        30.11 o                         
  -1   1   8       5537.82       5511.05       156.05 o                         
   0   1   8       2472.25       2706.32        78.17 o                         
   1   1   8       4895.73       4852.84       147.22 o                         
   2   1   8        898.79        891.11        26.10 o                         
   3   1   8        948.91        934.18        24.71 o                         
   4   1   8       1228.76       1232.85        32.34 o                         
   5   1   8       2290.32       2221.41        56.36 o                         
   6   1   8        682.86        646.91        18.71 o                         
   7   1   8        165.12        164.48         7.30 o                         
   8   1   8        142.88        139.78         6.25 o                         
   9   1   8        862.89        885.04        38.91 o                         
  -9   2   8        262.46        266.23        14.24 o                         
  -8   2   8        428.46        427.58        15.47 o                         
  -7   2   8        477.03        469.59        15.04 o                         
  -6   2   8        666.26        664.72        20.22 o                         
  -5   2   8        325.75        320.14         9.92 o                         
  -4   2   8       1360.98       1292.83        44.32 o                         
  -3   2   8       2419.27       2539.87        60.77 o                         
  -2   2   8         59.72         68.86         3.11 o                         
  -1   2   8       5921.47       6240.44       166.65 o                         
   0   2   8       9215.13       9438.93       258.19 o                         
   1   2   8       5674.77       5919.03       159.75 o                         
   2   2   8        116.21        128.09        15.11 o                         
   3   2   8       2255.46       2354.70        60.70 o                         
   4   2   8       1465.76       1389.43        38.35 o                         
   5   2   8        222.65        219.74         8.38 o                         
   6   2   8        536.27        536.77        17.83 o                         
   7   2   8        365.46        358.70        14.22 o                         
   8   2   8        440.49        431.07        15.58 o                         
   9   2   8        235.82        234.93        14.35 o                         
  -9   3   8        230.10        224.60        14.28 o                         
  -8   3   8        202.47        202.81        12.39 o                         
  -7   3   8         77.74         76.74         5.90 o                         
  -6   3   8        510.35        493.13        16.84 o                         
  -5   3   8        315.74        293.76        10.40 o                         
  -3   3   8        453.45        451.88        11.72 o                         
  -2   3   8       1745.84       1685.03        46.80 o                         
  -1   3   8        977.50        917.96        21.03 o                         
   0   3   8       7982.88       8684.03       219.90 o                         
   1   3   8        754.38        691.03        23.47 o                         
   2   3   8       1882.33       1816.92        51.06 o                         
   3   3   8        324.07        315.68        10.79 o                         
   4   3   8        296.29        287.97         9.36 o                         
   6   3   8        485.16        476.23        14.63 o                         
   7   3   8         71.09         67.97         4.88 o                         
   8   3   8        238.64        242.48        11.08 o                         
   9   3   8        169.85        179.51        13.57 o                         
  -9   4   8         42.45         38.68         5.05 o                         
  -8   4   8        309.34        325.75        15.51 o                         
  -7   4   8        274.46        292.00        15.47 o                         
  -6   4   8        489.57        502.64        19.15 o                         
  -5   4   8        275.73        270.50        10.77 o                         
  -4   4   8        730.03        754.92        21.49 o                         
  -3   4   8       1369.42       1373.93        37.18 o                         
  -2   4   8        826.01        843.56        22.10 o                         
  -1   4   8       1105.49       1103.33        30.05 o                         
   0   4   8       1289.81       1358.38        36.83 o                         
   2   4   8        699.20        732.17        22.83 o                         
   3   4   8       1130.67       1117.25        39.09 o                         
   4   4   8        720.82        741.03        27.18 o                         
   5   4   8        244.44        233.69        12.11 o                         
   6   4   8        551.76        545.42        19.12 o                         
   7   4   8        354.20        357.70        13.82 o                         
   8   4   8        168.00        198.63        32.36 o                         
   9   4   8         58.96         64.42         7.55 o                         
  -8   5   8         92.04         88.26         6.58 o                         
  -7   5   8         31.13         29.19         4.24 o                         
  -6   5   8       1417.40       1393.84        50.87 o                         
  -5   5   8        509.86        501.32        18.89 o                         
  -4   5   8        478.52        487.82        17.99 o                         
  -3   5   8        764.83        752.12        21.45 o                         
  -2   5   8       3528.21       3446.96       107.91 o                         
  -1   5   8         86.27         88.64        21.19 o                         
   0   5   8        439.03        454.45        14.68 o                         
   1   5   8        190.66        177.44         6.34 o                         
   2   5   8       4084.77       4038.48       108.38 o                         
   3   5   8        762.16        753.10        23.25 o                         
   4   5   8        585.47        589.93        20.54 o                         
   5   5   8        656.59        642.52        23.36 o                         
   6   5   8       1262.64       1204.80        59.19 o                         
   7   5   8         33.26         33.07         4.64 o                         
   8   5   8         96.39        101.81         8.38 o                         
  -8   6   8         18.73         16.15         3.68 o                         
  -7   6   8        735.96        748.57        30.80 o                         
  -6   6   8         46.01         45.75         5.20 o                         
  -5   6   8        151.11        151.25         8.04 o                         
  -4   6   8        220.98        221.12         9.28 o                         
  -3   6   8       2079.24       2044.67        59.75 o                         
  -2   6   8        140.26        141.40         6.77 o                         
  -1   6   8       2331.92       2332.86        54.05 o                         
   0   6   8         78.38         73.28         3.93 o                         
   1   6   8       1495.71       1469.64        55.76 o                         
   2   6   8        162.73        164.12         6.10 o                         
   3   6   8       1630.46       1600.83        62.70 o                         
   4   6   8        116.89        117.12        17.83 o                         
   5   6   8        248.70        221.51        30.53 o                         
   6   6   8         99.30         85.12        22.44 o                         
   7   6   8       1003.48       1008.95        35.64 o                         
   8   6   8         28.89         29.81         4.41 o                         
  -7   7   8         49.52         53.37         5.15 o                         
  -6   7   8        457.32        472.11        17.53 o                         
  -5   7   8         62.25         60.72         5.69 o                         
  -4   7   8       1298.13       1314.45        50.91 o                         
  -3   7   8         50.40         48.53         5.14 o                         
  -2   7   8        848.57        833.39        30.30 o                         
  -1   7   8        495.86        503.79        17.54 o                         
   0   7   8         10.76         11.97         2.34 o                         
   1   7   8        532.73        524.58        19.03 o                         
   3   7   8         50.61         50.71         4.94 o                         
   4   7   8       1614.02       1593.17        51.32 o                         
   5   7   8         56.36         50.25         5.55 o                         
   6   7   8        302.59        296.34        19.38 o                         
   7   7   8         24.46         23.40         4.03 o                         
  -7   8   8        323.86        329.31        21.91 o                         
  -6   8   8         38.82         38.23         5.12 o                         
  -5   8   8         20.85         23.63         4.01 o                         
  -4   8   8        122.73        132.02         7.80 o                         
  -3   8   8        674.35        683.37        27.35 o                         
  -2   8   8        322.07        308.04        12.59 o                         
  -1   8   8       2413.72       2374.91        66.38 o                         
   0   8   8        526.51        495.84        16.79 o                         
   1   8   8       1942.14       1864.30        72.98 o                         
   2   8   8        238.86        217.70        10.30 o                         
   3   8   8        658.54        646.03        25.17 o                         
   4   8   8         88.77         93.68         6.53 o                         
   5   8   8         59.65         54.30        10.56 o                         
   6   8   8         77.51         78.01        11.53 o                         
   7   8   8        509.95        527.74        20.02 o                         
  -6   9   8        131.52        131.62         9.94 o                         
  -5   9   8         50.70         52.62         5.01 o                         
  -4   9   8        320.92        322.36        16.53 o                         
  -3   9   8        203.89        196.28        11.32 o                         
  -2   9   8       1067.71       1082.78        54.23 o                         
  -1   9   8        370.75        353.02        17.43 o                         
   0   9   8        121.63        118.33         6.67 o                         
   1   9   8        421.87        404.03        13.63 o                         
   2   9   8       1469.27       1488.77        44.91 o                         
   3   9   8        130.69        128.86         7.68 o                         
   4   9   8        460.64        460.28        17.00 o                         
   5   9   8         34.71         33.01         5.08 o                         
   6   9   8        214.70        217.37         9.33 o                         
  -5  10   8        121.82        117.14         8.95 o                         
  -4  10   8        294.54        304.74        14.48 o                         
  -3  10   8         50.75         49.21         4.99 o                         
  -2  10   8        108.96        109.82         6.98 o                         
  -1  10   8        352.42        354.05        46.90 o                         
   0  10   8        239.44        239.09        10.50 o                         
   1  10   8        206.54        212.10        10.08 o                         
   2  10   8         99.45        105.95         5.35 o                         
   3  10   8         55.70         56.58         4.53 o                         
   4  10   8        219.86        226.38        11.22 o                         
   5  10   8        189.03        190.57         8.28 o                         
  -3  11   8          3.27          2.00         2.03 o                         
  -2  11   8        237.14        241.32        10.21 o                         
  -1  11   8         49.81         47.69         4.60 o                         
   0  11   8          1.23          3.43         2.35 o                         
   1  11   8         35.10         37.19         3.69 o                         
   2  11   8        167.28        174.58        10.28 o                         
   3  11   8          9.03          9.73         2.36 o                         
   1   0   9       2579.78       2531.43        69.98 o                         
   2   0   9       4552.44       4608.55       117.03 o                         
   3   0   9       7383.07       7574.90       207.48 o                         
   4   0   9         18.42         19.89         2.03 o                         
   5   0   9        687.97        666.36        21.19 o                         
   6   0   9        742.82        727.58        25.35 o                         
   7   0   9        450.14        436.67        15.36 o                         
   8   0   9         27.38         28.20         3.35 o                         
   9   0   9         21.16         19.89         3.66 o                         
  -9   1   9        319.78        314.71        16.24 o                         
  -8   1   9        234.64        235.55         8.56 o                         
  -7   1   9          6.76          8.21         3.16 o                         
  -6   1   9       1373.14       1364.45        39.00 o                         
  -5   1   9        447.12        450.92        17.80 o                         
  -4   1   9        508.49        534.28        14.70 o                         
  -3   1   9       1460.89       1500.78        37.90 o                         
  -2   1   9       2412.15       2452.82        78.92 o                         
  -1   1   9        750.26        782.46        24.96 o                         
   0   1   9        537.21        491.55        13.61 o                         
   1   1   9        977.07       1022.08        23.05 o                         
   2   1   9       3716.93       3751.67        77.62 o                         
   3   1   9       1267.98       1292.34        37.77 o                         
   4   1   9        450.69        460.83        14.79 o                         
   5   1   9        508.91        503.19        13.19 o                         
   6   1   9       1015.42        984.38        34.26 o                         
   7   1   9         30.94         26.43         3.50 o                         
   8   1   9        169.85        171.64         8.39 o                         
   9   1   9        274.93        270.67        14.39 o                         
  -9   2   9         91.36         99.66         8.33 o                         
  -8   2   9        133.35        146.59         7.99 o                         
  -7   2   9        546.65        557.86        24.06 o                         
  -6   2   9        865.23        865.96        27.24 o                         
  -5   2   9        207.05        206.32        34.54 o                         
  -4   2   9        384.52        389.45        12.98 o                         
  -3   2   9        976.35        953.65        20.91 o                         
  -2   2   9       1393.22       1447.48        29.45 o                         
  -1   2   9       1864.57       1819.34        90.41 o                         
   0   2   9       1355.47       1611.52        41.78 o                         
   1   2   9       1230.85       1225.19        33.85 o                         
   2   2   9        909.56        943.00        28.88 o                         
   3   2   9        620.98        590.32        20.40 o                         
   4   2   9        335.75        347.80        12.30 o                         
   5   2   9        374.97        370.05        11.19 o                         
   6   2   9        813.94        790.07        24.10 o                         
   7   2   9        734.47        717.46        22.67 o                         
   8   2   9        203.55        208.48         7.95 o                         
   9   2   9         88.44         93.68         7.58 o                         
  -9   3   9        291.45        285.26        14.47 o                         
  -8   3   9        314.27        311.20        15.77 o                         
  -7   3   9        188.42        194.06         9.27 o                         
  -6   3   9       1448.35       1447.25        45.77 o                         
  -4   3   9        735.97        767.21        23.74 o                         
  -3   3   9        103.67        109.83        10.84 o                         
  -2   3   9       1298.02       1278.86        36.87 o                         
  -1   3   9        805.71        852.05        20.59 o                         
   0   3   9       4058.03       4254.40       117.02 o                         
   1   3   9        745.90        796.08        22.86 o                         
   2   3   9       1761.59       1735.73        43.75 o                         
   4   3   9        834.53        836.93        23.82 o                         
   5   3   9        156.06        147.75         6.31 o                         
   6   3   9       1344.72       1325.14        39.36 o                         
   7   3   9        227.35        228.20         8.83 o                         
   9   3   9        223.51        222.07        20.00 o                         
  -9   4   9        338.23        336.66        15.47 o                         
  -8   4   9        440.87        438.84        23.95 o                         
  -7   4   9        499.18        532.37        24.95 o                         
  -6   4   9        255.27        265.38        12.05 o                         
  -5   4   9        302.65        286.91        11.80 o                         
  -4   4   9        781.08        729.62        21.02 o                         
  -3   4   9       3292.56       3296.71        79.96 o                         
  -2   4   9       1264.92       1307.69        35.09 o                         
  -1   4   9       2420.32       2441.87        56.64 o                         
   0   4   9       1742.31       1780.06        52.15 o                         
   1   4   9       1774.52       1769.99        56.01 o                         
   2   4   9       1215.66       1260.15        38.08 o                         
   3   4   9       2438.24       2380.53        82.38 o                         
   5   4   9        319.29        292.53        14.81 o                         
   6   4   9        337.88        342.55        13.14 o                         
   7   4   9        695.04        720.34        26.08 o                         
   8   4   9        582.58        589.60        26.03 o                         
   9   4   9        297.34        317.32        24.34 o                         
  -8   5   9         47.84         49.57         5.17 o                         
  -7   5   9         82.16         82.17         6.46 o                         
  -6   5   9        825.69        854.75        30.42 o                         
  -5   5   9        370.16        375.39        14.03 o                         
  -4   5   9       2327.74       2357.74        73.68 o                         
  -3   5   9        149.07        154.92         6.38 o                         
  -2   5   9         99.21        117.59        36.19 o                         
  -1   5   9        656.75        636.42        19.12 o                         
   0   5   9         25.18         23.57         2.30 o                         
   1   5   9        694.23        663.62        20.32 o                         
   2   5   9        245.89        234.98         8.00 o                         
   4   5   9       2434.19       2472.95        87.83 o                         
   5   5   9        332.03        335.79        17.45 o                         
   6   5   9        647.78        662.78        29.70 o                         
   7   5   9         89.22         89.69         6.35 o                         
  -8   6   9         96.47        101.07         7.71 o                         
  -7   6   9        238.19        248.55        13.39 o                         
  -6   6   9        170.32        176.04        10.49 o                         
  -5   6   9        107.15         96.55        10.61 o                         
  -4   6   9        417.76        400.48        15.22 o                         
  -3   6   9        302.02        285.86        11.29 o                         
  -2   6   9        116.91        118.14         7.29 o                         
  -1   6   9       1602.88       1552.25        46.40 o                         
   0   6   9        197.67        190.01         7.22 o                         
   1   6   9       1965.13       1906.95        48.85 o                         
   2   6   9        178.62        174.58         6.42 o                         
   3   6   9        150.73        149.30        43.44 o                         
   5   6   9        138.84        117.45        12.84 o                         
   6   6   9        220.52        225.69        10.38 o                         
   7   6   9        261.93        277.64        13.00 o                         
   8   6   9         80.90         83.96         6.40 o                         
  -7   7   9        153.67        168.18        11.01 o                         
  -6   7   9        100.76        106.26         7.81 o                         
  -5   7   9        600.49        636.49        25.63 o                         
  -4   7   9        617.37        587.28        29.78 o                         
  -3   7   9        243.09        232.30        10.58 o                         
  -2   7   9        304.08        302.48        13.08 o                         
  -1   7   9        673.66        652.73        21.73 o                         
   0   7   9         31.42         30.62         3.30 o                         
   2   7   9        370.73        355.72        14.10 o                         
   3   7   9        297.05        287.35        11.56 o                         
   4   7   9        605.04        547.61        26.28 o                         
   5   7   9        607.93        625.25        27.68 o                         
   6   7   9        113.86        116.43         6.98 o                         
   7   7   9        193.91        209.20        11.31 o                         
  -5   8   9        524.99        533.07        24.39 o                         
  -4   8   9        820.51        852.73        39.19 o                         
  -3   8   9        243.90        248.05        30.41 o                         
  -2   8   9        131.52        133.91         7.75 o                         
  -1   8   9        592.11        557.17        19.45 o                         
   0   8   9        882.59        823.72        27.60 o                         
   1   8   9        638.12        591.90        21.07 o                         
   2   8   9         95.07         96.67         6.53 o                         
   3   8   9        142.70        145.87         7.93 o                         
   4   8   9       1152.51       1190.42        37.16 o                         
   5   8   9        710.58        705.72        27.06 o                         
   6   8   9         74.49         77.63         5.64 o                         
  -6   9   9          1.51          0.29         2.21 o                         
  -5   9   9        401.31        402.70        17.78 o                         
  -4   9   9         93.03        106.65         6.92 o                         
  -3   9   9        379.86        346.27        34.68 o                         
  -2   9   9        159.38        164.71        11.10 o                         
  -1   9   9        465.97        473.50        25.62 o                         
   0   9   9       1451.68       1441.08        56.92 o                         
   1   9   9        566.08        562.47        18.38 o                         
   2   9   9        221.13        230.81         9.53 o                         
   3   9   9        239.21        226.20         9.73 o                         
   4   9   9        177.48        180.81        29.43 o                         
   5   9   9        281.69        275.87        15.35 o                         
   6   9   9         20.20         15.48         2.29 o                         
  -4  10   9        296.65        294.92        17.42 o                         
  -3  10   9        718.39        741.51        29.40 o                         
  -2  10   9         37.14         31.46         4.61 o                         
  -1  10   9        135.90        127.94         7.53 o                         
   0  10   9        810.85        823.29        32.01 o                         
   1  10   9         99.78         91.52         5.53 o                         
   2  10   9         58.88         56.10         4.07 o                         
   3  10   9        568.60        580.96        26.49 o                         
   4  10   9        361.44        367.94        19.62 o                         
  -2  11   9        209.83        214.07        10.44 o                         
   0  11   9        669.05        676.35        33.47 o                         
   1  11   9         58.16         61.22         4.92 o                         
   2  11   9        251.01        263.61        11.52 o                         
   0   0  10       2391.39       2394.30        86.64 o                         
   1   0  10       5220.33       5048.39       133.11 o                         
   2   0  10        276.65        292.11         8.59 o                         
   3   0  10        931.98        928.56        26.87 o                         
   4   0  10         16.43         17.26         2.20 o                         
   5   0  10       1828.20       1863.83        55.26 o                         
   6   0  10         13.37         18.39         3.06 o                         
   7   0  10       1032.99       1004.45        35.82 o                         
   8   0  10         50.11         44.59         3.98 o                         
   9   0  10       1004.56       1051.27        59.11 o                         
  -9   1  10        148.37        142.57         9.82 o                         
  -8   1  10         94.47         94.37         5.24 o                         
  -7   1  10        182.73        177.39         8.42 o                         
  -6   1  10       1390.67       1363.91        54.19 o                         
  -5   1  10       1234.31       1219.21        37.10 o                         
  -4   1  10       6283.03       6291.32       165.07 o                         
  -3   1  10        768.73        753.21        21.75 o                         
  -2   1  10        211.93        262.44         8.28 o                         
  -1   1  10        837.21        880.78        26.03 o                         
   0   1  10       2374.55       2323.36        61.85 o                         
   1   1  10       1127.86       1169.14        25.94 o                         
   2   1  10        258.71        306.63         9.44 o                         
   3   1  10        695.04        661.29        19.85 o                         
   4   1  10       6546.51       6245.51       189.65 o                         
   5   1  10        934.25        911.26        28.47 o                         
   6   1  10       1739.90       1701.21        46.15 o                         
   7   1  10        124.13        117.11         8.11 o                         
   8   1  10        175.07        142.53        36.20 o                         
   9   1  10        175.59        183.48        10.13 o                         
  -9   2  10        618.82        623.42        31.39 o                         
  -8   2  10        575.25        563.80        20.58 o                         
  -7   2  10        572.35        590.24        19.41 o                         
  -6   2  10        127.38        129.49         7.62 o                         
  -4   2  10        540.21        544.11        15.59 o                         
  -3   2  10        308.46        304.23         9.34 o                         
  -2   2  10       1221.85       1290.91        34.17 o                         
  -1   2  10       2216.61       2069.18        53.29 o                         
   0   2  10       1032.61        974.96        24.88 o                         
   1   2  10       2095.74       1908.39        53.06 o                         
   2   2  10       1150.51       1209.37        33.71 o                         
   3   2  10        472.20        413.17        22.06 o                         
   4   2  10        432.75        438.79        15.67 o                         
   5   2  10        464.86        445.41        14.10 o                         
   6   2  10        183.05        185.41         6.87 o                         
   7   2  10        479.31        475.15        18.53 o                         
   8   2  10        567.99        558.18        20.68 o                         
   9   2  10        621.46        642.76        61.99 o                         
  -9   3  10         15.42         15.58         3.15 o                         
  -8   3  10        121.08        118.35         8.34 o                         
  -7   3  10        514.59        516.44        17.70 o                         
  -6   3  10        191.21        196.24         9.10 o                         
  -5   3  10        181.56        177.89         7.51 o                         
  -4   3  10        707.64        695.74        26.59 o                         
  -3   3  10        574.69        520.96        13.70 o                         
  -2   3  10        295.07        309.15        10.30 o                         
  -1   3  10        888.57        879.26        23.24 o                         
   0   3  10       4466.59       4434.14       117.19 o                         
   1   3  10        732.30        733.17        21.46 o                         
   2   3  10        397.91        413.16        13.11 o                         
   3   3  10        527.74        483.83        13.45 o                         
   4   3  10        993.09        967.22        26.98 o                         
   5   3  10        125.83        124.42         6.48 o                         
   6   3  10        201.34        205.30         8.17 o                         
   7   3  10        417.55        416.26        23.02 o                         
   9   3  10          3.11          6.10         4.97 o                         
  -8   4  10        610.00        612.20        33.24 o                         
  -7   4  10        214.77        219.34        13.11 o                         
  -6   4  10        514.91        504.12        23.93 o                         
  -5   4  10        145.81        142.28         7.39 o                         
  -4   4  10        182.64        189.07         7.97 o                         
  -2   4  10        604.62        566.59        15.38 o                         
  -1   4  10         39.70         53.87         2.94 o                         
   0   4  10         82.28         77.97         4.07 o                         
   1   4  10         15.16         17.40        18.53 o                         
   2   4  10        591.02        575.11        18.89 o                         
   3   4  10        171.82        160.64         6.52 o                         
   4   4  10         84.54         89.10        35.73 o                         
   6   4  10        712.92        687.43        27.04 o                         
   7   4  10        348.69        351.22        12.81 o                         
   8   4  10        518.05        525.43        32.87 o                         
  -7   5  10        355.67        361.52        16.87 o                         
  -6   5  10         51.25         49.03         6.31 o                         
  -5   5  10        121.42        118.64         6.94 o                         
  -4   5  10        292.47        301.61        12.64 o                         
  -3   5  10        947.51        909.05        28.15 o                         
  -2   5  10        332.85        338.85        11.73 o                         
  -1   5  10        984.80        976.53        26.04 o                         
   0   5  10        867.52        911.81        27.72 o                         
   1   5  10        801.62        797.49        25.68 o                         
   2   5  10        337.37        345.98        11.64 o                         
   4   5  10        275.21        279.14        12.76 o                         
   5   5  10         33.68         41.14        24.64 o                         
   6   5  10         26.76         26.27         3.91 o                         
   7   5  10        326.78        331.10        16.39 o                         
   8   5  10         78.04         78.91         6.60 o                         
  -8   6  10        100.31         99.15         7.28 o                         
  -7   6  10        114.69        133.25         9.37 o                         
  -6   6  10        218.41        228.62        11.31 o                         
  -5   6  10        459.68        482.84        21.47 o                         
  -4   6  10        182.26        185.05         8.15 o                         
  -3   6  10        743.93        736.15        22.23 o                         
  -2   6  10        285.55        287.47        11.79 o                         
  -1   6  10       1719.75       1730.11        45.68 o                         
   0   6  10        705.35        668.77        20.86 o                         
   1   6  10       1337.82       1319.74        47.57 o                         
   3   6  10        490.65        477.48        24.03 o                         
   4   6  10        150.29        146.10         8.41 o                         
   5   6  10        555.01        543.47        21.41 o                         
   6   6  10        162.88        159.81         9.45 o                         
   7   6  10        171.42        185.14         8.90 o                         
   8   6  10         81.96         77.85         6.12 o                         
  -6   7  10         90.39         94.51         6.96 o                         
  -5   7  10        197.29        199.38        11.84 o                         
  -4   7  10        295.61        299.08        13.83 o                         
  -3   7  10       1122.88       1121.26        36.85 o                         
  -2   7  10       1887.41       1904.44        67.33 o                         
  -1   7  10        115.08        108.49         6.16 o                         
   0   7  10        533.85        524.20        17.60 o                         
   1   7  10          8.68          5.88        21.92 o                         
   2   7  10       2292.35       2264.86        71.19 o                         
   3   7  10       1093.81       1064.78        42.04 o                         
   4   7  10        365.27        366.41        15.01 o                         
   5   7  10        214.13        219.61        10.61 o                         
   6   7  10         18.78         17.63        23.05 o                         
   7   7  10        137.71        140.66         8.85 o                         
  -6   8  10        175.89        171.36        12.01 o                         
  -5   8  10        232.72        238.67        13.23 o                         
  -4   8  10        218.34        223.06        11.28 o                         
  -3   8  10        329.18        327.94        13.46 o                         
  -2   8  10        772.64        768.50        30.51 o                         
  -1   8  10        576.84        543.16        17.54 o                         
   0   8  10         14.07         10.17         2.31 o                         
   1   8  10        484.76        444.68        18.61 o                         
   2   8  10        921.88        919.93        33.08 o                         
   3   8  10        240.94        249.73        11.88 o                         
   4   8  10        231.98        228.10        10.20 o                         
   5   8  10        267.18        274.12        12.05 o                         
   6   8  10        270.61        260.81        12.08 o                         
  -5   9  10         93.88         97.38         8.68 o                         
  -4   9  10        260.24        252.93        11.08 o                         
  -3   9  10        209.94        208.14        30.18 o                         
  -2   9  10        194.74        195.61        23.97 o                         
  -1   9  10        265.19        265.33        13.49 o                         
   0   9  10          2.57          3.17         2.00 o                         
   1   9  10        186.68        182.49         8.76 o                         
   2   9  10        350.57        354.02        13.15 o                         
   3   9  10        118.80        115.12         7.27 o                         
   4   9  10        206.11        201.55        10.65 o                         
   5   9  10        113.32        110.36         6.98 o                         
  -4  10  10         91.12        100.41         6.10 o                         
  -2  10  10        388.88        387.96        18.73 o                         
  -1  10  10        260.10        241.70        10.97 o                         
   0  10  10        152.94        153.86         9.10 o                         
   1  10  10        223.04        204.90         9.68 o                         
   2  10  10        470.05        473.57        16.59 o                         
   3  10  10         79.43         88.94         6.03 o                         
  -2  11  10        145.44        155.23         7.47 o                         
  -1  11  10        261.89        285.89        12.87 o                         
   0  11  10         36.46         30.42         4.47 o                         
   1  11  10        215.78        240.69        14.14 o                         
   2  11  10         98.77        108.80         7.78 o                         
   1   0  11       2620.33       2646.23        65.47 o                         
   2   0  11       2495.21       2452.65        65.43 o                         
   3   0  11        373.18        359.23        12.11 o                         
   4   0  11        942.41        974.33        32.88 o                         
   5   0  11         90.79         86.92         5.35 o                         
   6   0  11       1148.84       1130.38        35.74 o                         
   7   0  11          7.99          8.94         2.85 o                         
   8   0  11        292.45        289.29        11.69 o                         
   9   0  11         36.09         39.13         5.84 o                         
  -9   1  11        203.37        202.57        14.03 o                         
  -8   1  11         43.98         37.87         3.57 o                         
  -7   1  11        619.67        638.09        21.61 o                         
  -6   1  11        642.72        623.95        21.89 o                         
  -5   1  11        123.88        145.38        29.56 o                         
  -4   1  11        279.23        272.23        11.46 o                         
  -3   1  11       1781.04       1698.80        53.70 o                         
  -2   1  11         60.19         59.22         3.25 o                         
  -1   1  11       1792.39       1767.96        42.17 o                         
   0   1  11       1467.16       1601.63        41.44 o                         
   1   1  11       1550.27       1470.47        41.64 o                         
   2   1  11         80.95         76.99         3.02 o                         
   3   1  11       1876.75       1816.32        51.61 o                         
   4   1  11        371.12        355.59        11.85 o                         
   5   1  11        270.14        261.01         9.94 o                         
   6   1  11        615.84        607.39        21.44 o                         
   7   1  11        535.85        544.55        24.85 o                         
   8   1  11         34.67         28.93         4.17 o                         
   9   1  11        210.74        227.09        16.41 o                         
  -9   2  11        708.16        696.51        48.37 o                         
  -8   2  11        410.73        414.70        15.94 o                         
  -7   2  11         55.74         54.47         4.85 o                         
  -6   2  11       1453.65       1476.67        44.27 o                         
  -5   2  11         94.03         82.14         5.42 o                         
  -4   2  11         68.39         62.11         4.12 o                         
  -3   2  11        665.45        681.51        17.00 o                         
  -2   2  11       2289.49       2325.62        70.13 o                         
  -1   2  11        508.66        519.88        16.57 o                         
   0   2  11        125.00        120.82         4.33 o                         
   1   2  11        624.40        653.91        17.85 o                         
   2   2  11       2533.82       2492.89        69.95 o                         
   3   2  11        562.42        570.71        18.53 o                         
   4   2  11         20.01         26.22        18.99 o                         
   5   2  11         28.10         26.81        13.56 o                         
   6   2  11       1327.37       1322.03        43.43 o                         
   7   2  11         77.46         77.22         5.35 o                         
   8   2  11        412.97        432.88        31.24 o                         
   9   2  11        660.91        700.96        48.19 o                         
  -8   3  11         62.01         58.40         5.85 o                         
  -7   3  11         92.36         94.08         5.77 o                         
  -6   3  11       1214.69       1203.79        48.59 o                         
  -5   3  11        273.97        268.54        12.62 o                         
  -4   3  11       1577.62       1599.74        51.12 o                         
  -3   3  11        751.46        738.29        23.68 o                         
  -2   3  11        418.32        448.48        13.15 o                         
  -1   3  11        977.66        931.15        25.51 o                         
   0   3  11        269.52        273.65         8.40 o                         
   1   3  11        927.34        902.36        27.78 o                         
   2   3  11        436.88        460.62        13.84 o                         
   3   3  11       1040.35       1012.55        27.46 o                         
   4   3  11       1914.43       1874.34        53.28 o                         
   5   3  11        356.23        345.31        11.08 o                         
   6   3  11       1388.51       1340.72        42.60 o                         
   7   3  11        181.62        171.72        36.43 o                         
  -8   4  11        197.58        199.49        15.16 o                         
  -7   4  11         49.72         47.06         4.82 o                         
  -6   4  11        103.24        110.67         6.49 o                         
  -5   4  11        262.71        249.47        10.18 o                         
  -4   4  11        132.39        139.54        20.39 o                         
  -3   4  11        891.55        843.47        25.56 o                         
  -2   4  11        870.03        850.44        25.65 o                         
  -1   4  11       3713.82       3743.65       113.78 o                         
   0   4  11        277.57        290.85        10.18 o                         
   1   4  11       3475.55       3460.52        94.94 o                         
   2   4  11       1117.67       1093.62        28.13 o                         
   3   4  11        768.85        727.00        23.77 o                         
   4   4  11         63.36         59.92         4.72 o                         
   5   4  11        177.13        173.33         9.61 o                         
   6   4  11         33.90         42.76        17.08 o                         
   7   4  11         33.37         34.87         4.16 o                         
   8   4  11        152.30        160.05        14.30 o                         
  -8   5  11          0.00          2.49         4.07 o                         
  -7   5  11        156.44        173.43         9.51 o                         
  -6   5  11        738.82        757.11        29.00 o                         
  -5   5  11         74.13         72.22        10.48 o                         
  -4   5  11        564.96        560.05        22.23 o                         
  -3   5  11        747.82        769.88        22.03 o                         
  -2   5  11       1248.32       1211.43        37.09 o                         
  -1   5  11        454.17        433.41        15.07 o                         
   0   5  11        152.82        146.36         6.19 o                         
   1   5  11        524.80        495.88        14.69 o                         
   2   5  11       1278.05       1285.96        37.08 o                         
   3   5  11        497.65        519.10        21.92 o                         
   4   5  11        713.73        719.55        23.45 o                         
   5   5  11         35.48         36.42         5.44 o                         
   6   5  11        711.37        707.59        26.75 o                         
   7   5  11        129.66        132.93         8.33 o                         
  -7   6  11        138.06        148.77        10.14 o                         
  -6   6  11         25.03         22.16         3.91 o                         
  -5   6  11        239.56        225.44        65.87 o                         
  -4   6  11        184.09        176.37         8.65 o                         
  -3   6  11        451.32        444.21        16.15 o                         
  -2   6  11        830.28        822.63        25.56 o                         
  -1   6  11       1382.62       1362.65        38.69 o                         
   0   6  11        222.58        226.18         9.11 o                         
   1   6  11       1213.61       1191.05        44.69 o                         
   2   6  11        733.51        724.15        27.82 o                         
   4   6  11        214.47        203.84         8.66 o                         
   5   6  11        141.92        142.97         8.55 o                         
   6   6  11         59.04         52.96        14.43 o                         
   7   6  11        185.88        187.45        10.46 o                         
  -7   7  11        125.89        136.41         8.25 o                         
  -6   7  11        224.27        225.51        11.51 o                         
  -5   7  11          4.73          6.81         3.27 o                         
  -4   7  11       1758.73       1846.78        72.47 o                         
  -3   7  11         83.07         80.79         6.26 o                         
  -2   7  11        713.30        710.37        23.47 o                         
  -1   7  11        183.19        186.17         8.07 o                         
   0   7  11        638.85        631.88        21.20 o                         
   1   7  11        181.03        183.03         8.54 o                         
   2   7  11        599.61        591.81        25.44 o                         
   3   7  11         64.93         66.05        10.53 o                         
   4   7  11       1832.39       1846.84        68.37 o                         
   5   7  11          1.69          1.74         2.50 o                         
   6   7  11        203.37        201.09        10.36 o                         
   7   7  11        123.13        130.66         7.14 o                         
  -6   8  11         45.66         42.98         4.85 o                         
  -5   8  11        950.04        972.23        34.85 o                         
  -4   8  11         29.80         32.15         4.49 o                         
  -3   8  11        487.57        495.96        21.14 o                         
  -2   8  11         74.80         79.42         5.70 o                         
  -1   8  11        732.00        713.49        24.25 o                         
   0   8  11         68.01         67.02         5.14 o                         
   1   8  11        781.78        765.83        26.62 o                         
   2   8  11        105.64        107.50         6.62 o                         
   3   8  11        617.24        627.94        21.43 o                         
   4   8  11         19.93         17.90         2.81 o                         
   5   8  11        704.21        701.21        31.43 o                         
   6   8  11         56.72         52.69         4.45 o                         
  -5   9  11          9.83          9.39         2.68 o                         
  -4   9  11        243.29        254.40        12.28 o                         
  -3   9  11        389.45        411.09        15.44 o                         
  -2   9  11        131.94        138.18         7.88 o                         
  -1   9  11         32.38         32.54         4.43 o                         
   0   9  11       2221.01       2234.68        76.81 o                         
   1   9  11         57.37         56.11         4.09 o                         
   2   9  11        129.42        133.72         7.06 o                         
   3   9  11        274.27        288.44        14.87 o                         
   4   9  11        228.52        234.10        13.41 o                         
   5   9  11         18.81         15.95         2.67 o                         
  -4  10  11        109.05        113.07         8.10 o                         
  -3  10  11        422.72        431.14        19.44 o                         
  -2  10  11        229.00        246.46        11.11 o                         
  -1  10  11        161.39        158.27         9.80 o                         
   0  10  11          2.71          5.23         2.86 o                         
   1  10  11        174.11        172.41         8.15 o                         
   2  10  11        177.16        191.88         9.84 o                         
   3  10  11        385.77        401.64        21.27 o                         
   4  10  11        149.69        163.78         7.48 o                         
  -1  11  11        114.61        117.05         6.66 o                         
   0  11  11        495.10        502.20        25.18 o                         
   1  11  11        105.27        117.09         8.52 o                         
   0   0  12        769.67        809.84        40.82 o                         
   1   0  12       4455.57       4471.70       113.59 o                         
   2   0  12         55.86         58.70         3.19 o                         
   3   0  12        955.06        959.50        29.15 o                         
   4   0  12        967.06        925.17        31.67 o                         
   5   0  12        722.04        739.65        25.74 o                         
   6   0  12       1796.22       1730.39        59.56 o                         
   7   0  12        518.92        518.45        19.44 o                         
   8   0  12          4.00          2.27         3.17 o                         
   9   0  12        854.25        908.22        62.18 o                         
  -9   1  12        335.69        360.02        31.72 o                         
  -8   1  12        241.53        241.39        12.54 o                         
  -7   1  12        288.97        291.31        11.01 o                         
  -6   1  12        401.48        402.59        16.08 o                         
  -5   1  12          6.89          7.50         2.66 o                         
  -4   1  12       4146.55       4138.15       121.63 o                         
  -3   1  12        291.57        294.31        11.28 o                         
  -2   1  12       1800.39       1790.18        47.89 o                         
  -1   1  12        820.28        774.15        20.55 o                         
   0   1  12       1816.42       1892.41        50.62 o                         
   1   1  12        778.49        740.20        22.75 o                         
   2   1  12       1904.90       1897.03        47.41 o                         
   3   1  12        425.13        421.00        11.92 o                         
   4   1  12       4401.49       4292.62       121.58 o                         
   5   1  12         27.69         29.19         3.33 o                         
   6   1  12        380.99        385.12        16.27 o                         
   7   1  12        235.10        242.39        13.03 o                         
   8   1  12        102.18        118.71        48.85 o                         
   9   1  12        277.20        283.57        22.26 o                         
  -8   2  12         47.91         45.38         5.44 o                         
  -7   2  12        241.40        243.74        11.08 o                         
  -6   2  12        579.72        581.82        27.03 o                         
  -5   2  12        504.90        504.59        17.25 o                         
  -4   2  12        513.73        498.22        15.81 o                         
  -3   2  12         97.85         94.17         3.92 o                         
  -2   2  12        337.37        322.24        11.39 o                         
  -1   2  12       3682.73       3624.32        95.02 o                         
   0   2  12         12.47         13.39         1.73 o                         
   1   2  12       3622.74       3524.46       102.97 o                         
   2   2  12        217.34        212.43         9.11 o                         
   3   2  12         57.92         59.42         3.66 o                         
   4   2  12        590.18        580.28        19.36 o                         
   5   2  12        397.31        391.57        17.03 o                         
   6   2  12        757.39        721.49        27.77 o                         
   7   2  12        261.81        263.43        12.23 o                         
   8   2  12         60.45         70.32         8.88 o                         
  -8   3  12        585.81        563.37        27.03 o                         
  -7   3  12        105.18        107.50         6.32 o                         
  -6   3  12        136.17        135.99         8.05 o                         
  -5   3  12         31.47         35.72         4.61 o                         
  -4   3  12        771.47        756.45        28.84 o                         
  -3   3  12        622.93        621.06        19.85 o                         
  -2   3  12        842.87        842.30        23.60 o                         
  -1   3  12        232.43        243.16         9.15 o                         
   0   3  12       1805.87       1839.63        47.69 o                         
   1   3  12        274.99        280.26         9.56 o                         
   2   3  12        835.62        833.53        28.08 o                         
   3   3  12        830.58        817.34        24.20 o                         
   4   3  12       1007.56        963.87        34.88 o                         
   5   3  12         27.29         28.07         4.24 o                         
   6   3  12        193.52        187.97        10.08 o                         
   7   3  12        100.34        102.84         9.29 o                         
   8   3  12        412.50        434.97        37.10 o                         
  -8   4  12        243.90        243.65        15.47 o                         
  -7   4  12        140.59        133.94         8.64 o                         
  -6   4  12        757.89        764.06        27.68 o                         
  -5   4  12        998.26        987.03        35.07 o                         
  -4   4  12        195.56        206.89        22.74 o                         
  -3   4  12        836.98        825.79        26.42 o                         
  -2   4  12        832.41        820.81        21.70 o                         
  -1   4  12        548.93        513.98        20.22 o                         
   0   4  12        113.37        114.81         5.34 o                         
   1   4  12        892.68        856.58        20.06 o                         
   2   4  12        770.82        772.12        23.28 o                         
   3   4  12        691.22        681.35        25.23 o                         
   4   4  12        118.94        112.15         6.97 o                         
   5   4  12        825.48        815.12        32.23 o                         
   6   4  12        527.23        516.96        22.78 o                         
   7   4  12        143.90        137.77         8.75 o                         
  -8   5  12        166.82        176.24        11.57 o                         
  -7   5  12        308.51        318.14        16.12 o                         
  -6   5  12         35.46         34.10         4.25 o                         
  -5   5  12        547.70        518.61        41.99 o                         
  -4   5  12         85.15         81.61        21.51 o                         
  -3   5  12        799.52        737.74        21.47 o                         
  -2   5  12        692.43        700.98        18.71 o                         
   0   5  12         46.40         44.52         4.16 o                         
   1   5  12        370.37        361.42        12.59 o                         
   2   5  12        432.05        429.43        19.55 o                         
   3   5  12        569.31        512.04        21.33 o                         
   4   5  12         32.25         30.59         3.75 o                         
   5   5  12        349.63        330.98        14.40 o                         
   6   5  12         69.22         63.39         7.54 o                         
   7   5  12        338.41        335.03        19.69 o                         
   8   5  12        176.84        178.52        13.84 o                         
  -6   6  12        205.66        219.89        12.16 o                         
  -5   6  12        568.37        583.62        21.35 o                         
  -4   6  12        130.95        131.23         7.72 o                         
  -3   6  12        177.70        181.24         9.24 o                         
  -2   6  12       1426.84       1402.07        40.80 o                         
  -1   6  12        369.05        366.02        14.99 o                         
   0   6  12       2118.67       2071.00        63.84 o                         
   1   6  12        530.93        519.34        17.89 o                         
   2   6  12       1180.30       1148.52        44.65 o                         
   3   6  12        275.59        267.03         9.88 o                         
   4   6  12        167.34        159.21         7.32 o                         
   5   6  12        545.01        535.99        22.77 o                         
   6   6  12        239.64        237.05        10.85 o                         
   7   6  12        201.88        211.34        11.67 o                         
  -6   7  12        243.29        265.79        16.07 o                         
  -5   7  12         28.66         33.38         5.05 o                         
  -4   7  12        480.73        485.62        17.91 o                         
  -3   7  12       1091.97       1126.74        32.67 o                         
  -2   7  12        579.40        547.06        20.41 o                         
  -1   7  12        614.31        611.41        21.73 o                         
   0   7  12        145.78        151.76         7.26 o                         
   1   7  12        610.34        602.10        22.37 o                         
   2   7  12        486.53        466.82        19.31 o                         
   3   7  12        704.49        743.77        35.76 o                         
   4   7  12        412.68        421.47        17.54 o                         
   5   7  12         21.26         24.43         3.50 o                         
   6   7  12        315.14        332.27        14.45 o                         
  -6   8  12        229.59        240.75        12.31 o                         
  -5   8  12         40.43         47.28         5.06 o                         
  -4   8  12         65.15         69.13         7.78 o                         
  -3   8  12         63.98         65.38         5.32 o                         
  -2   8  12        580.88        586.88        24.01 o                         
  -1   8  12        212.41        207.30        11.33 o                         
   0   8  12         26.22         21.33         2.75 o                         
   1   8  12        293.06        287.68        11.65 o                         
   2   8  12        821.68        849.54        27.50 o                         
   3   8  12         91.11         87.79         5.17 o                         
   4   8  12        119.59        125.41         6.62 o                         
   5   8  12         24.28         25.37         3.66 o                         
   6   8  12        210.05        215.25        10.75 o                         
  -5   9  12        193.78        195.26        11.96 o                         
  -4   9  12        380.38        422.84        20.22 o                         
  -3   9  12        308.29        298.66        17.51 o                         
  -2   9  12        139.30        129.37        35.06 o                         
  -1   9  12        298.11        305.68        13.43 o                         
   0   9  12         32.59         29.77         3.56 o                         
   1   9  12        218.90        225.42        10.54 o                         
   2   9  12         68.25         64.17         4.75 o                         
   3   9  12        205.61        210.08        10.08 o                         
   4   9  12        327.79        358.90        20.01 o                         
   5   9  12        251.63        247.76        10.79 o                         
  -3  10  12         62.19         72.20         5.77 o                         
  -2  10  12        353.88        345.09        18.57 o                         
  -1  10  12        208.08        215.98        11.82 o                         
   0  10  12         48.43         48.60         6.08 o                         
   1  10  12        255.20        262.77        11.82 o                         
   2  10  12        368.76        369.77        16.72 o                         
   3  10  12         70.78         75.88         4.54 o                         
   1   0  13        265.77        253.73         8.46 o                         
   2   0  13       1785.80       1770.53        49.23 o                         
   3   0  13        730.80        703.66        21.02 o                         
   4   0  13       1019.03       1033.39        33.13 o                         
   5   0  13        166.15        161.54         7.17 o                         
   6   0  13        142.73        140.84         8.20 o                         
   7   0  13        112.51        111.44         6.88 o                         
   8   0  13        100.56         99.48         8.37 o                         
  -8   1  13         13.19         17.78         3.67 o                         
  -6   1  13        442.96        463.56        19.40 o                         
  -5   1  13        104.13         98.96         7.44 o                         
  -4   1  13        440.39        427.56        14.67 o                         
  -3   1  13       1635.08       1633.64        47.18 o                         
  -2   1  13       2612.34       2614.60        64.86 o                         
  -1   1  13       3144.98       3167.36        86.37 o                         
   0   1  13        348.04        368.09        12.29 o                         
   1   1  13       3148.11       3078.65        94.83 o                         
   2   1  13       1931.88       1948.71        69.61 o                         
   3   1  13       1729.58       1698.59        46.83 o                         
   4   1  13        406.96        404.10        14.97 o                         
   5   1  13        160.85        157.82         6.95 o                         
   6   1  13        385.47        400.50        18.95 o                         
   7   1  13        176.04        167.42        40.95 o                         
  -8   2  13        139.99        151.64        12.79 o                         
  -7   2  13        568.52        566.48        18.37 o                         
  -6   2  13        863.41        880.01        31.49 o                         
  -5   2  13         95.29         81.76        17.33 o                         
  -4   2  13        205.76        204.79         9.71 o                         
  -3   2  13        218.39        218.54         7.99 o                         
  -2   2  13       1137.55       1163.25        36.60 o                         
  -1   2  13        621.59        637.94        20.76 o                         
   0   2  13        382.01        374.74        10.99 o                         
   1   2  13        845.95        863.75        23.71 o                         
   2   2  13       1427.59       1429.91        40.06 o                         
   4   2  13        323.12        305.50        10.84 o                         
   5   2  13         53.98         44.79         4.32 o                         
   6   2  13        817.86        804.97        32.62 o                         
   7   2  13        393.57        390.96        27.00 o                         
   8   2  13        138.49        152.17        10.86 o                         
  -8   3  13         13.06         20.34         8.81 o                         
  -7   3  13        643.78        647.48        26.47 o                         
  -6   3  13        342.80        354.26        16.42 o                         
  -5   3  13          0.04         -2.00         2.78 o                         
  -4   3  13       1333.38       1346.03        48.92 o                         
  -3   3  13        553.94        545.19        16.85 o                         
  -2   3  13        381.06        377.33        12.33 o                         
  -1   3  13       1020.51       1014.78        26.62 o                         
   0   3  13          7.87          6.45         1.49 o                         
   1   3  13        773.19        743.58        23.93 o                         
   3   3  13        577.47        552.04        20.63 o                         
   4   3  13       1503.53       1431.96        55.53 o                         
   5   3  13         36.97         33.08         5.12 o                         
   6   3  13        554.93        531.26        59.66 o                         
   7   3  13        703.71        725.45        38.93 o                         
   8   3  13         72.13         75.97        12.66 o                         
  -8   4  13         29.48         30.78         4.99 o                         
  -7   4  13        759.93        752.32        27.24 o                         
  -6   4  13        606.21        597.11        26.30 o                         
  -4   4  13        688.78        686.66        24.13 o                         
  -3   4  13        505.63        510.24        16.69 o                         
  -2   4  13        123.80        126.11         5.68 o                         
  -1   4  13       1687.18       1726.39        52.16 o                         
   0   4  13         28.12         26.20         2.94 o                         
   1   4  13       1829.62       1807.18        54.42 o                         
   4   4  13        570.87        544.01        26.24 o                         
   5   4  13        321.82        321.86        14.66 o                         
   6   4  13        782.11        751.15        30.90 o                         
   7   4  13        560.55        569.53        33.57 o                         
  -7   5  13        154.20        162.73        11.25 o                         
  -6   5  13        440.15        466.85        18.31 o                         
  -5   5  13        274.21        265.45        11.67 o                         
  -4   5  13       1873.70       1850.11        64.00 o                         
  -3   5  13        702.07        673.10        21.95 o                         
  -2   5  13        753.20        756.74        23.27 o                         
  -1   5  13        495.18        497.15        16.23 o                         
   0   5  13         22.31         19.41         2.85 o                         
   1   5  13        404.14        403.74        15.88 o                         
   2   5  13        742.85        724.50        25.09 o                         
   3   5  13        578.37        538.59        20.72 o                         
   4   5  13       1958.23       1836.86        67.90 o                         
   6   5  13        490.91        486.50        19.66 o                         
   7   5  13        207.95        215.32        12.27 o                         
  -7   6  13         81.42         89.33         6.55 o                         
  -6   6  13         77.76         83.19         6.54 o                         
  -5   6  13         87.24         89.28         5.65 o                         
  -4   6  13        766.50        773.22        30.57 o                         
  -3   6  13        105.26         93.81         6.54 o                         
  -2   6  13         88.07         79.44         5.06 o                         
  -1   6  13       1076.68       1016.01        33.36 o                         
   0   6  13       1139.93       1184.13        39.76 o                         
   1   6  13       1154.61       1080.25        36.90 o                         
   2   6  13         68.76         64.50         4.93 o                         
   3   6  13         75.27         69.30         6.19 o                         
   4   6  13        737.63        722.12        28.06 o                         
   5   6  13         77.31         82.11         5.83 o                         
   7   6  13         99.50         97.35         7.13 o                         
  -6   7  13        141.98        146.16         8.62 o                         
  -5   7  13        209.49        219.12        11.50 o                         
  -4   7  13        194.51        200.41         9.73 o                         
  -3   7  13         44.61         47.76         4.51 o                         
  -2   7  13        362.31        354.48        13.30 o                         
  -1   7  13        272.67        250.41        10.33 o                         
   0   7  13        285.22        265.43        15.24 o                         
   1   7  13        157.93        148.13        10.52 o                         
   2   7  13        300.76        291.04        12.91 o                         
   3   7  13         78.54         76.94         5.51 o                         
   4   7  13        233.69        232.99        10.57 o                         
   5   7  13        204.37        207.35        10.14 o                         
   6   7  13        117.60        117.46        11.35 o                         
  -4   8  13        144.73        149.28         9.06 o                         
  -3   8  13        163.06        172.48        10.27 o                         
  -2   8  13        209.17        209.43         9.67 o                         
  -1   8  13         99.50         98.55         6.42 o                         
   0   8  13        517.92        532.35        18.88 o                         
   1   8  13        128.39        125.42         6.51 o                         
   2   8  13        196.02        203.74         9.69 o                         
   3   8  13        236.54        237.76         9.56 o                         
   4   8  13        147.74        152.56         7.88 o                         
   5   8  13        106.44        102.98         6.18 o                         
  -3   9  13        330.07        355.56        19.92 o                         
  -2   9  13        188.93        181.38         9.41 o                         
  -1   9  13        126.41        116.53         6.82 o                         
   0   9  13        782.63        799.83        31.06 o                         
   1   9  13        115.57        112.08         6.09 o                         
   2   9  13        134.99        131.39         7.04 o                         
   3   9  13        295.67        306.94        13.89 o                         
   4   9  13        106.10        106.89         6.36 o                         
  -2  10  13        276.92        301.94        19.13 o                         
  -1  10  13         21.33         19.95         5.89 o                         
   0  10  13        141.94        132.48         9.57 o                         
   1  10  13         76.04         74.58         4.92 o                         
   2  10  13        402.26        439.28        17.33 o                         
   0   0  14        221.20        247.78        12.80 o                         
   1   0  14        334.03        336.51        11.14 o                         
   2   0  14        323.66        311.12        10.61 o                         
   3   0  14          1.13          0.90         1.89 o                         
   4   0  14       3703.85       3675.23       117.16 o                         
   5   0  14        154.11        145.68         6.42 o                         
   6   0  14        514.71        508.88        20.54 o                         
   7   0  14          1.34          1.57         2.96 o                         
   8   0  14        106.22        118.34        12.20 o                         
  -8   1  14         47.69         48.61         7.51 o                         
  -7   1  14        418.29        406.01        16.58 o                         
  -6   1  14        751.58        757.48        32.56 o                         
  -5   1  14        153.42        154.77         8.49 o                         
  -4   1  14        122.18        119.81         6.41 o                         
  -3   1  14        118.65        119.62         5.99 o                         
  -2   1  14       1554.06       1550.53        44.58 o                         
  -1   1  14       4197.20       4160.38       133.26 o                         
   0   1  14         41.08         46.71         3.45 o                         
   1   1  14       4733.64       4703.59       133.66 o                         
   2   1  14       1804.29       1764.43        50.49 o                         
   4   1  14        169.41        163.07         8.18 o                         
   6   1  14        881.87        901.84        46.67 o                         
   7   1  14        297.61        296.67        22.26 o                         
   8   1  14         77.36         77.49         7.44 o                         
  -7   2  14         89.07         94.03         7.82 o                         
  -6   2  14        564.91        580.58        28.31 o                         
  -5   2  14         18.73         15.51         3.58 o                         
  -4   2  14       1488.04       1513.58        48.70 o                         
  -3   2  14        642.19        648.29        19.52 o                         
  -2   2  14        535.90        545.81        15.87 o                         
  -1   2  14       1767.23       1767.02        45.10 o                         
   0   2  14       1675.48       1625.34        45.72 o                         
   1   2  14       1543.23       1515.89        50.64 o                         
   2   2  14        502.87        518.13        19.84 o                         
   3   2  14        516.98        520.18        25.41 o                         
   4   2  14       1683.57       1657.37        68.58 o                         
   5   2  14          0.37          1.69         2.85 o                         
   6   2  14        739.93        740.84        30.37 o                         
   7   2  14         64.27         71.96         7.73 o                         
   8   2  14         36.05         46.29         6.50 o                         
  -7   3  14        152.42        153.50         8.77 o                         
  -6   3  14        655.48        663.70        30.02 o                         
  -5   3  14        199.52        198.90        10.90 o                         
  -4   3  14        195.78        185.96        10.16 o                         
  -3   3  14        131.34        136.80         6.09 o                         
  -2   3  14       1624.84       1606.49        43.90 o                         
  -1   3  14       1044.34       1047.74        33.48 o                         
   0   3  14         21.77         25.20         2.37 o                         
   1   3  14       1318.73       1310.97        36.51 o                         
   2   3  14       1495.00       1441.89        53.04 o                         
   3   3  14        119.82        119.62         7.15 o                         
   4   3  14        261.94        242.33        12.22 o                         
   5   3  14        278.91        267.50        13.08 o                         
   6   3  14        739.48        736.97        32.12 o                         
   7   3  14        126.99        121.21        10.44 o                         
   8   3  14        119.80        128.51         9.32 o                         
  -7   4  14        108.69        112.50         7.20 o                         
  -6   4  14        290.87        296.39        12.49 o                         
  -5   4  14        758.68        782.14        33.58 o                         
  -4   4  14        465.86        441.68        17.07 o                         
  -3   4  14       1179.92       1136.15        36.10 o                         
  -2   4  14         18.08         14.60         2.25 o                         
  -1   4  14       1618.69       1606.28        47.52 o                         
   0   4  14        553.79        584.25        20.88 o                         
   1   4  14       1619.22       1581.19        49.25 o                         
   2   4  14          5.83          5.98         2.26 o                         
   3   4  14       1208.62       1131.29        42.55 o                         
   4   4  14        501.84        467.06        19.93 o                         
   5   4  14        814.06        814.21        39.70 o                         
   6   4  14        228.58        224.85        13.80 o                         
   7   4  14         71.23         79.56         7.31 o                         
  -7   5  14         61.33         64.39         6.40 o                         
  -6   5  14        349.50        340.92        14.90 o                         
  -5   5  14        303.61        299.21        14.00 o                         
  -4   5  14          1.16          4.24         2.59 o                         
  -3   5  14         18.03         18.48         8.14 o                         
  -2   5  14       1115.14       1055.78        31.43 o                         
  -1   5  14          0.74          2.27         2.37 o                         
   0   5  14         16.86         16.20         2.83 o                         
   1   5  14         28.78         31.57         4.01 o                         
   2   5  14       1077.68        999.54        36.23 o                         
   3   5  14         99.68         84.29         5.08 o                         
   4   5  14          9.30          7.14         2.77 o                         
   5   5  14        424.47        404.10        15.39 o                         
   6   5  14        463.43        442.61        18.88 o                         
   7   5  14         88.54         98.46         7.07 o                         
  -6   6  14         43.03         44.27         5.35 o                         
  -5   6  14        366.96        377.95        13.35 o                         
  -4   6  14          1.22          2.64         2.50 o                         
  -3   6  14        941.16        958.20        42.11 o                         
  -2   6  14        523.52        476.22        17.83 o                         
  -1   6  14        696.17        708.88        26.17 o                         
   0   6  14         47.40         62.90         4.66 o                         
   1   6  14        806.94        800.07        26.02 o                         
   2   6  14        626.89        557.47        20.96 o                         
   3   6  14       1235.21       1216.96        38.79 o                         
   4   6  14         14.51         18.78         3.05 o                         
   5   6  14        250.73        249.55        15.08 o                         
  -6   7  14        325.33        346.66        21.86 o                         
  -5   7  14         24.86         29.25         4.77 o                         
  -4   7  14        253.12        207.86        30.40 o                         
  -3   7  14        283.90        291.78        33.27 o                         
  -2   7  14        640.24        651.09        22.40 o                         
  -1   7  14        587.95        563.83        20.92 o                         
   0   7  14        279.17        270.99        10.84 o                         
   1   7  14        533.86        503.20        18.90 o                         
   2   7  14        528.19        527.95        21.50 o                         
   3   7  14        184.88        184.91         9.04 o                         
   4   7  14        152.86        142.17         8.15 o                         
   5   7  14         38.01         38.96         4.54 o                         
   6   7  14        510.28        521.34        21.84 o                         
  -5   8  14         42.85         46.49         6.21 o                         
  -4   8  14        220.48        227.52        15.64 o                         
  -3   8  14        187.98        191.24         8.89 o                         
  -2   8  14        209.34        203.19        10.19 o                         
  -1   8  14        129.67        119.41        39.58 o                         
   0   8  14         18.31         19.79         2.92 o                         
   1   8  14        256.55        249.55        10.47 o                         
   2   8  14        254.31        251.86        10.14 o                         
   3   8  14        141.24        139.63         7.75 o                         
   4   8  14        261.81        258.33        12.07 o                         
   5   8  14          6.70          6.70         2.09 o                         
  -2   9  14        211.69        194.86        19.24 o                         
  -1   9  14        117.57        114.23         6.49 o                         
   0   9  14          7.50          8.76         2.37 o                         
   1   9  14         94.57         86.29         6.11 o                         
   2   9  14        140.81        134.75         7.94 o                         
   3   9  14         50.07         61.60         4.78 o                         
   4   9  14         59.01         53.48         4.56 o                         
  -1  10  14         59.04         55.39         8.82 o                         
   0  10  14         16.24         19.81         3.13 o                         
   1  10  14         27.32         29.00         3.47 o                         
   1   0  15        367.42        357.44        11.86 o                         
   2   0  15        306.86        295.40         9.77 o                         
   3   0  15         76.08         75.26         4.69 o                         
   4   0  15        635.57        614.17        23.96 o                         
   5   0  15        452.28        405.83        18.80 o                         
   6   0  15         58.72         62.98         7.40 o                         
   7   0  15        536.76        563.15        32.91 o                         
   8   0  15          0.07         -1.09         2.38 o                         
  -8   1  15        286.57        301.62        20.22 o                         
  -7   1  15         98.54        100.56         8.38 o                         
  -6   1  15        203.35        215.99        12.05 o                         
  -5   1  15         56.63         59.20         5.56 o                         
  -4   1  15        348.18        344.73        10.94 o                         
  -3   1  15        397.47        392.82        13.40 o                         
  -2   1  15        844.72        842.24        27.44 o                         
  -1   1  15         44.48         40.12         3.21 o                         
   0   1  15        380.33        381.76        13.38 o                         
   1   1  15         25.83         24.10         2.80 o                         
   2   1  15       1006.12       1004.88        32.45 o                         
   3   1  15        376.11        369.83        13.12 o                         
   4   1  15        211.52        207.61        12.16 o                         
   5   1  15         31.29         29.86         4.71 o                         
   7   1  15         77.74         83.16         8.22 o                         
   8   1  15        390.59        386.44        20.58 o                         
  -8   2  15         16.98         16.88         3.23 o                         
  -7   2  15        409.67        435.40        26.21 o                         
  -6   2  15        150.40        152.72        10.60 o                         
  -5   2  15        109.90        111.98         7.94 o                         
  -4   2  15        999.09        969.59        30.87 o                         
  -3   2  15       1454.24       1496.27        46.24 o                         
  -2   2  15        255.61        250.32         9.29 o                         
  -1   2  15       1112.08       1095.83        33.59 o                         
   0   2  15        540.99        556.23        18.60 o                         
   1   2  15        997.85       1021.67        37.32 o                         
   2   2  15        279.04        265.07        10.91 o                         
   3   2  15       1822.33       1833.54        56.55 o                         
   4   2  15       1156.05       1092.43        41.56 o                         
   5   2  15         98.83         95.99         7.74 o                         
   6   2  15        221.27        216.42        10.29 o                         
   7   2  15        421.73        448.53        22.67 o                         
   8   2  15          1.52          1.02         2.42 o                         
  -7   3  15        326.76        323.13        16.90 o                         
  -6   3  15        278.55        298.84        14.97 o                         
  -5   3  15        186.69        197.56        10.96 o                         
  -4   3  15         52.66         48.39         4.83 o                         
  -3   3  15         90.32         84.68         4.57 o                         
  -2   3  15       1143.46       1159.42        29.83 o                         
  -1   3  15       1218.17       1209.23        37.54 o                         
   0   3  15         99.79         89.68         4.98 o                         
   1   3  15       1164.48       1151.02        38.89 o                         
   2   3  15        797.15        798.07        35.32 o                         
   3   3  15         42.73         41.59         5.79 o                         
   4   3  15         27.05         21.39         3.95 o                         
   5   3  15        124.21        129.53        10.15 o                         
   7   3  15        315.27        316.78        16.97 o                         
  -7   4  15        163.11        167.66         9.02 o                         
  -6   4  15        191.99        197.35         9.86 o                         
  -5   4  15        450.47        454.30        18.60 o                         
  -4   4  15        864.54        896.68        37.24 o                         
  -3   4  15       1067.64       1050.13        38.58 o                         
  -2   4  15        137.06        135.22         6.19 o                         
  -1   4  15        639.57        662.85        23.99 o                         
   0   4  15        266.06        280.26        11.54 o                         
   1   4  15        905.48        907.22        27.84 o                         
   2   4  15        130.68        126.55         6.87 o                         
   3   4  15       1337.41       1284.26        43.49 o                         
   4   4  15       1047.60       1023.35        43.02 o                         
   5   4  15        424.83        419.25        20.15 o                         
   6   4  15        202.64        197.75        11.10 o                         
   7   4  15        180.11        184.64        10.39 o                         
  -7   5  15         59.31         64.02         6.59 o                         
  -6   5  15        324.82        331.28        19.54 o                         
  -5   5  15        185.72        195.07         9.25 o                         
  -4   5  15        148.98        150.19         8.26 o                         
  -3   5  15        119.87        123.22         7.76 o                         
  -2   5  15        624.71        595.62        18.99 o                         
  -1   5  15       1155.65       1143.09        35.63 o                         
   0   5  15        178.38        169.81         8.12 o                         
   1   5  15       1122.18       1084.10        39.95 o                         
   2   5  15        614.06        583.10        21.73 o                         
   3   5  15        105.19        104.26         8.30 o                         
   4   5  15        131.13        126.30         7.98 o                         
   5   5  15        147.77        145.45         9.75 o                         
   6   5  15        428.77        429.41        19.85 o                         
   7   5  15         64.86         69.71         5.31 o                         
  -6   6  15        244.13        257.95        16.73 o                         
  -5   6  15         48.29         47.23         4.83 o                         
  -4   6  15        788.65        834.62        31.05 o                         
  -3   6  15        117.33        120.77         7.44 o                         
  -2   6  15        141.57        143.97         7.15 o                         
  -1   6  15          8.51          9.21         3.12 o                         
   0   6  15       2154.93       2008.48        82.33 o                         
   1   6  15         11.22         13.24         3.01 o                         
   2   6  15        115.94        114.74         6.58 o                         
   3   6  15        112.02        106.18         6.49 o                         
   4   6  15        763.72        752.47        30.90 o                         
   5   6  15         57.60         50.05         4.89 o                         
   6   6  15        190.13        180.33        13.30 o                         
  -5   7  15        365.54        387.28        23.46 o                         
  -4   7  15          6.50          9.04         2.64 o                         
  -3   7  15        229.98        242.71        11.62 o                         
  -2   7  15         37.06         33.29         4.76 o                         
  -1   7  15        332.25        326.68        12.73 o                         
   0   7  15        162.32        158.36         7.41 o                         
   1   7  15        374.64        358.61        14.04 o                         
   2   7  15         36.32         34.96         4.68 o                         
   3   7  15        240.69        241.89        10.73 o                         
   4   7  15          9.20          8.92         2.53 o                         
   5   7  15        385.25        400.37        18.09 o                         
  -4   8  15        115.05        113.37         9.53 o                         
  -3   8  15         58.38         62.45         5.95 o                         
  -2   8  15        165.16        172.89         8.63 o                         
  -1   8  15         65.50         71.12         5.46 o                         
   0   8  15        911.43        922.82        32.86 o                         
   1   8  15         89.31         95.99         5.38 o                         
   2   8  15        127.14        134.94         8.16 o                         
   3   8  15         54.57         54.60         4.75 o                         
   4   8  15        160.90        151.67         8.68 o                         
  -3   9  15        387.55        388.53        19.30 o                         
  -1   9  15         28.18         25.49         3.60 o                         
   0   9  15         75.41         74.97         5.22 o                         
   1   9  15         19.63         16.60         3.23 o                         
   2   9  15         74.85         86.38         6.35 o                         
   3   9  15        360.44        370.61        19.15 o                         
   0   0  16         42.09         42.21         5.74 o                         
   1   0  16          8.92          7.50         2.03 o                         
   2   0  16        423.49        405.77        15.17 o                         
   3   0  16        560.72        557.26        18.71 o                         
   4   0  16       1402.69       1394.07        48.72 o                         
   5   0  16         12.18         10.33         2.78 o                         
   6   0  16       1449.44       1459.21        72.00 o                         
   7   0  16         44.61         45.47         6.02 o                         
  -7   1  16         87.98         94.15         8.47 o                         
  -6   1  16        101.99        107.28         9.50 o                         
  -4   1  16         46.08         48.50         4.85 o                         
  -3   1  16        480.46        471.48        16.78 o                         
  -2   1  16        412.94        401.23        13.46 o                         
  -1   1  16       2391.44       2392.67        65.68 o                         
   0   1  16       2353.54       2344.59        75.81 o                         
   1   1  16       1831.76       1834.76        68.62 o                         
   2   1  16        367.44        356.01        14.35 o                         
   3   1  16        463.27        450.22        16.37 o                         
   4   1  16         76.81         73.06         5.20 o                         
   5   1  16        189.56        195.73        10.46 o                         
   6   1  16        132.28        129.00         8.16 o                         
   7   1  16        111.22        115.27         8.61 o                         
  -7   2  16          4.24          4.52         5.20 o                         
  -6   2  16        292.95        313.40        17.72 o                         
  -5   2  16        549.60        579.67        27.40 o                         
  -4   2  16       1247.50       1224.98        43.74 o                         
  -3   2  16        396.81        403.98        12.43 o                         
  -2   2  16        195.82        189.97         8.09 o                         
  -1   2  16         13.48         16.24         2.64 o                         
   0   2  16        673.97        661.69        21.79 o                         
   1   2  16         67.83         68.20        18.41 o                         
   2   2  16        235.54        224.69         9.45 o                         
   3   2  16        274.26        275.24        14.65 o                         
   4   2  16       1296.58       1262.87        55.16 o                         
   5   2  16        650.78        656.16        24.26 o                         
   6   2  16        334.17        342.58        15.72 o                         
   7   2  16         35.41         38.23         5.28 o                         
  -7   3  16        149.90        148.99        10.23 o                         
  -6   3  16        359.58        369.73        16.74 o                         
  -5   3  16        640.61        647.99        27.08 o                         
  -4   3  16        509.52        511.57        19.48 o                         
  -3   3  16        833.47        806.42        22.14 o                         
  -2   3  16        123.39        115.22         5.71 o                         
  -1   3  16       1881.03       1823.43        55.06 o                         
   0   3  16         21.98         27.18         3.40 o                         
   1   3  16       1576.24       1537.40        54.41 o                         
   3   3  16        542.42        524.99        26.64 o                         
   4   3  16        438.85        456.33        21.21 o                         
   5   3  16        647.11        666.52        27.66 o                         
   6   3  16        289.31        287.87        13.91 o                         
   7   3  16        143.93        143.80         8.71 o                         
  -7   4  16        260.17        251.55        11.94 o                         
  -6   4  16        106.56        107.82         8.13 o                         
  -5   4  16         48.60         46.42         5.82 o                         
  -4   4  16        747.93        735.50        28.08 o                         
  -3   4  16        712.77        673.75        26.08 o                         
  -2   4  16         57.58         61.02         4.73 o                         
  -1   4  16        478.09        489.15        16.17 o                         
   0   4  16        520.26        505.08        19.41 o                         
   1   4  16        318.96        333.30        17.00 o                         
   2   4  16        102.74        104.04         6.53 o                         
   3   4  16        883.99        831.76        29.84 o                         
   4   4  16        598.17        577.60        27.54 o                         
   5   4  16         88.52         82.53         6.37 o                         
   6   4  16        147.16        142.17         6.82 o                         
   7   4  16        189.50        189.97        10.44 o                         
  -6   5  16        422.16        437.14        20.83 o                         
  -5   5  16        248.55        257.96        12.91 o                         
  -4   5  16        268.26        264.96        12.71 o                         
  -3   5  16        335.22        348.13        20.49 o                         
  -2   5  16        411.74        406.10        17.23 o                         
  -1   5  16        339.33        313.35        14.38 o                         
   0   5  16        110.46         96.04         6.11 o                         
   1   5  16        434.50        407.23        15.86 o                         
   2   5  16        562.29        535.27        19.32 o                         
   3   5  16        410.78        407.34        15.67 o                         
   4   5  16        212.94        204.24        11.46 o                         
   5   5  16        242.80        243.17        11.66 o                         
   6   5  16        351.95        363.49        24.05 o                         
  -6   6  16        162.84        177.99        18.72 o                         
  -4   6  16         25.23         25.44         4.41 o                         
  -3   6  16        418.30        428.83        21.44 o                         
  -2   6  16        336.45        336.96        13.55 o                         
  -1   6  16        417.11        418.09        19.23 o                         
   0   6  16        490.11        483.14        19.53 o                         
   1   6  16        488.91        493.70        19.47 o                         
   2   6  16        289.78        275.04        13.12 o                         
   3   6  16        497.45        513.25        20.57 o                         
   4   6  16         20.22         18.58         3.12 o                         
   5   6  16         78.04         75.00         6.11 o                         
   6   6  16        276.27        295.91        13.67 o                         
  -5   7  16        177.47        183.33        13.76 o                         
  -4   7  16         24.68         22.09         4.32 o                         
  -3   7  16        199.02        214.98        10.93 o                         
  -2   7  16        801.85        790.04        28.06 o                         
  -1   7  16        235.69        221.57        10.50 o                         
   0   7  16        174.13        180.32         8.77 o                         
   1   7  16        257.42        252.37        10.81 o                         
   2   7  16        613.90        601.16        28.84 o                         
   3   7  16        334.23        332.07        46.21 o                         
   4   7  16         44.88         41.17         4.61 o                         
   5   7  16        163.06        161.68         9.55 o                         
  -4   8  16        251.81        260.38        16.17 o                         
  -3   8  16        242.95        225.94        11.50 o                         
  -1   8  16         68.51         59.47        13.57 o                         
   0   8  16         43.59         45.87         4.33 o                         
   1   8  16         21.26         21.03         3.21 o                         
   2   8  16        105.71        104.02         6.41 o                         
   3   8  16        253.38        239.93        12.84 o                         
   4   8  16        179.23        179.35        11.04 o                         
  -2   9  16        141.75        146.77         9.24 o                         
  -1   9  16         25.64         23.09         3.42 o                         
   0   9  16         63.12         57.11         5.23 o                         
   2   9  16        112.94        114.23         6.73 o                         
   1   0  17        317.27        311.67        12.33 o                         
   2   0  17        561.90        535.81        19.24 o                         
   3   0  17       1175.24       1174.31        36.97 o                         
   4   0  17         56.88         57.91         4.90 o                         
   5   0  17          3.88          4.02         2.49 o                         
   6   0  17        251.66        270.06        16.41 o                         
   7   0  17         54.23         59.75         6.43 o                         
  -7   1  17        206.88        210.85        18.56 o                         
  -6   1  17        268.94        281.33        22.62 o                         
  -5   1  17         50.77         55.63         4.66 o                         
  -4   1  17          2.56          4.44         2.37 o                         
  -3   1  17        270.53        262.20        10.22 o                         
  -2   1  17        938.38        921.36        24.24 o                         
  -1   1  17        297.26        298.86        11.19 o                         
   0   1  17          2.47          4.57         2.40 o                         
   2   1  17        596.95        591.56        26.17 o                         
   3   1  17        129.81        144.36        31.14 o                         
   4   1  17          2.73          2.19         2.27 o                         
   5   1  17         10.65         12.20        22.15 o                         
   6   1  17        268.45        264.52        13.87 o                         
   7   1  17        230.34        244.15        14.78 o                         
  -7   2  17        149.35        151.79        10.91 o                         
  -5   2  17         58.51         59.94         6.40 o                         
  -4   2  17        477.28        477.55        16.29 o                         
  -3   2  17        386.88        375.72        12.34 o                         
  -2   2  17       1436.16       1404.23        42.38 o                         
  -1   2  17         27.24         23.72         9.60 o                         
   0   2  17        872.24        817.31        28.05 o                         
   1   2  17        117.99        112.59         6.84 o                         
   2   2  17        793.99        835.97       140.65 o                         
   3   2  17        288.82        290.15        14.34 o                         
   4   2  17        425.31        434.70        20.15 o                         
   5   2  17         73.59         72.12         5.06 o                         
   6   2  17        217.83        216.47        10.62 o                         
   7   2  17        184.49        181.59        11.59 o                         
  -6   3  17         83.05         86.50         6.44 o                         
  -5   3  17        159.06        146.31        34.65 o                         
  -4   3  17        129.40        134.82         7.90 o                         
  -3   3  17        924.95        924.02        33.90 o                         
  -2   3  17         98.75         91.16         5.02 o                         
  -1   3  17       1056.64       1036.48        34.70 o                         
   0   3  17         16.78         16.93         3.12 o                         
   1   3  17       1199.28       1174.03        37.10 o                         
   2   3  17         21.61         31.42        25.09 o                         
   3   3  17        934.97        944.46        35.61 o                         
   5   3  17         69.88         67.24         5.04 o                         
   6   3  17         69.71         71.32         5.21 o                         
   7   3  17        229.02        221.06        11.86 o                         
  -6   4  17        556.08        573.01        39.31 o                         
  -5   4  17        594.17        599.89        24.24 o                         
  -4   4  17        771.50        773.72        34.69 o                         
  -3   4  17        128.68        145.32         8.37 o                         
  -2   4  17        320.52        313.51        11.94 o                         
  -1   4  17        407.45        385.83        15.45 o                         
   0   4  17         68.85         64.18         5.13 o                         
   2   4  17        227.78        207.76        11.03 o                         
   3   4  17        184.61        194.75         9.07 o                         
   4   4  17        872.83        853.70        33.72 o                         
   5   4  17        413.29        422.77        21.26 o                         
   6   4  17        549.48        551.37        24.86 o                         
  -6   5  17         20.40         15.47         2.90 o                         
  -5   5  17        139.71        100.67        47.73 o                         
  -4   5  17        260.02        276.43        17.46 o                         
  -3   5  17        120.55        127.64         9.28 o                         
  -2   5  17        145.60        147.67         6.98 o                         
  -1   5  17        682.50        700.79        28.22 o                         
   0   5  17        584.04        588.86        22.09 o                         
   1   5  17        764.59        767.40        29.05 o                         
   2   5  17        140.57        142.94         7.76 o                         
   3   5  17        165.10        162.66         8.00 o                         
   4   5  17        420.40        412.32        16.12 o                         
   5   5  17         71.00         63.08         5.20 o                         
   6   5  17          4.18          4.57         2.21 o                         
  -5   6  17        282.85        289.90        19.34 o                         
  -4   6  17        356.21        356.74        17.08 o                         
  -3   6  17         24.24         22.95         4.15 o                         
  -2   6  17         99.88         92.58         6.09 o                         
  -1   6  17        218.45        227.14        10.01 o                         
   0   6  17         51.50         55.48         4.79 o                         
   1   6  17        251.19        258.80        10.73 o                         
   2   6  17         86.68         77.30         6.28 o                         
   3   6  17         28.23         23.09         3.39 o                         
   4   6  17        320.93        313.95        16.53 o                         
   5   6  17        322.78        332.54        22.90 o                         
  -4   7  17        233.95        225.12        13.15 o                         
  -3   7  17         25.47         24.09         4.16 o                         
  -2   7  17        107.60        108.06         8.05 o                         
  -1   7  17         27.29         24.22         3.32 o                         
   0   7  17        526.24        511.44        20.18 o                         
   1   7  17          3.83          4.32         2.33 o                         
   2   7  17        118.27        121.47         7.81 o                         
   3   7  17         19.77         16.86         3.18 o                         
  -3   8  17         81.97         80.05         5.47 o                         
  -2   8  17        136.21        141.21        10.64 o                         
  -1   8  17        255.62        251.04        17.47 o                         
   0   8  17        453.54        470.42        23.99 o                         
   1   8  17        399.21        412.72        15.97 o                         
   2   8  17         96.06        101.77         7.33 o                         
   3   8  17         52.38         54.87         5.13 o                         
   0   9  17         20.79         21.26         3.83 o                         
   0   0  18        650.71        639.66        30.05 o                         
   1   0  18       1288.53       1323.90        41.57 o                         
   2   0  18        746.28        717.53        26.58 o                         
   3   0  18        415.32        428.42        18.31 o                         
   4   0  18        731.67        727.66        28.48 o                         
   5   0  18        854.71        875.20        35.89 o                         
   6   0  18        170.47        177.40        12.19 o                         
   7   0  18          3.20          3.07         2.48 o                         
  -7   1  18        169.47        172.04        11.65 o                         
  -6   1  18         34.76         30.82         5.28 o                         
  -5   1  18         48.36         43.25         4.62 o                         
  -4   1  18        595.24        605.64        19.95 o                         
  -3   1  18        537.76        541.15        18.14 o                         
  -2   1  18        237.69        225.39        10.07 o                         
  -1   1  18        942.68        940.02        28.71 o                         
   0   1  18       1132.03       1140.52        36.13 o                         
   1   1  18        833.89        834.05        30.26 o                         
   2   1  18        213.82        205.36         9.34 o                         
   3   1  18        432.86        447.61        20.70 o                         
   4   1  18        440.06        457.81        21.62 o                         
   5   1  18         55.49         55.31         4.80 o                         
   6   1  18         22.35         17.89         3.65 o                         
   7   1  18        187.96        192.53        11.82 o                         
  -6   2  18        276.84        286.26        17.37 o                         
  -5   2  18        448.72        473.82        22.23 o                         
  -4   2  18        181.72        178.70         8.89 o                         
  -3   2  18        588.13        582.63        20.44 o                         
  -2   2  18        532.59        534.47        21.64 o                         
   0   2  18        151.24        144.62         7.29 o                         
   1   2  18        332.46        322.47        12.75 o                         
   2   2  18        715.62        711.16        22.82 o                         
   3   2  18        601.98        610.44        22.45 o                         
   4   2  18        251.48        252.55        10.69 o                         
   5   2  18        424.68        445.90        18.91 o                         
   6   2  18        262.62        271.34        17.30 o                         
  -6   3  18        104.02        103.36        11.33 o                         
  -3   3  18         62.10         58.59         7.63 o                         
  -2   3  18        286.73        274.77         9.53 o                         
  -1   3  18        716.17        670.72        32.04 o                         
   0   3  18       1404.42       1313.06        49.82 o                         
   1   3  18        639.06        618.80        35.75 o                         
   2   3  18        207.72        200.30        10.62 o                         
   3   3  18         21.26         23.24         3.49 o                         
   4   3  18        257.82        260.45        12.54 o                         
   5   3  18         53.48         53.24         4.98 o                         
   6   3  18         83.06         77.69         6.20 o                         
  -6   4  18         10.82         12.18         2.68 o                         
  -5   4  18        335.27        340.66        15.65 o                         
  -4   4  18         61.86         60.77         7.65 o                         
  -3   4  18         30.70         27.93         3.69 o                         
  -2   4  18        771.17        758.14        28.91 o                         
  -1   4  18        356.30        348.16        12.13 o                         
   0   4  18          6.16          5.20         2.84 o                         
   1   4  18        258.73        259.61        13.88 o                         
   2   4  18        877.18        859.56        29.87 o                         
   3   4  18         48.19         46.69         4.63 o                         
   4   4  18         21.14         22.23         3.84 o                         
   5   4  18        244.79        242.23        13.56 o                         
   6   4  18         26.09         22.03         3.11 o                         
  -5   5  18        209.68        208.94        12.84 o                         
  -4   5  18         77.54         65.80        26.46 o                         
  -3   5  18        616.76        622.63        29.14 o                         
  -2   5  18          1.24          0.39         2.21 o                         
  -1   5  18        384.07        384.98        15.22 o                         
   0   5  18        117.67        124.21         6.82 o                         
   1   5  18        409.26        418.21        17.24 o                         
   2   5  18          3.82          2.88         2.75 o                         
   3   5  18        734.77        738.76        31.14 o                         
   4   5  18         27.96         27.59         4.29 o                         
   5   5  18        213.86        206.80        11.81 o                         
  -5   6  18         11.74         11.34         2.71 o                         
  -4   6  18         41.72         41.01         5.84 o                         
  -3   6  18         10.37          8.57         2.98 o                         
  -2   6  18        410.90        366.22        53.94 o                         
  -1   6  18         35.29         36.45         3.74 o                         
   0   6  18        377.78        389.94        15.99 o                         
   1   6  18         59.78         61.97         5.14 o                         
   2   6  18        258.45        261.88        12.37 o                         
   3   6  18         23.42         22.97         3.96 o                         
   4   6  18         59.17         60.34         5.08 o                         
   5   6  18         20.15         19.66         3.07 o                         
  -4   7  18          7.97          9.08         2.39 o                         
  -2   7  18         85.70         93.98         6.53 o                         
  -1   7  18        140.91        144.46         8.08 o                         
   0   7  18          7.64          8.26         2.28 o                         
   1   7  18        139.38        146.30         8.17 o                         
   2   7  18         66.94         71.61         6.41 o                         
   3   7  18        477.87        501.93        25.26 o                         
   4   7  18         16.17         17.60         3.46 o                         
  -2   8  18        441.79        425.33        18.21 o                         
  -1   8  18         55.90         60.61         5.52 o                         
   0   8  18        241.51        259.95        13.66 o                         
   1   8  18         82.60         86.66         5.55 o                         
   2   8  18        296.96        279.72        17.63 o                         
   1   0  19        150.65        151.26        10.89 o                         
   2   0  19        824.65        859.22        29.32 o                         
   3   0  19          5.78          6.65         2.90 o                         
   4   0  19          7.14          6.60         3.07 o                         
   5   0  19         47.15         46.44         4.10 o                         
   6   0  19        960.12        974.52        54.62 o                         
  -6   1  19         12.00          8.02         2.82 o                         
  -5   1  19         52.59         55.85         6.31 o                         
  -4   1  19         86.36         85.20         4.73 o                         
  -3   1  19        968.46        994.37        37.05 o                         
  -2   1  19        110.97        109.47         7.07 o                         
  -1   1  19        398.12        398.07        15.29 o                         
   0   1  19         25.91         25.01         4.72 o                         
   1   1  19        364.25        374.87        20.95 o                         
   2   1  19        136.27        137.01         6.76 o                         
   3   1  19       1076.91       1105.78        40.06 o                         
   4   1  19         42.85         43.70         5.86 o                         
   5   1  19         26.46         26.70         4.45 o                         
   6   1  19         21.83         18.15         2.89 o                         
  -6   2  19        414.25        411.83        27.74 o                         
  -5   2  19         43.29         42.09         4.95 o                         
  -4   2  19        545.01        534.12        17.47 o                         
  -3   2  19        145.80        138.01         5.78 o                         
  -2   2  19        664.92        671.03        23.24 o                         
  -1   2  19        333.96        328.78        14.54 o                         
   0   2  19         15.37         14.71         2.95 o                         
   1   2  19        380.99        382.18        13.85 o                         
   2   2  19        564.62        553.07        23.17 o                         
   3   2  19         88.53         83.62         6.27 o                         
   4   2  19        388.31        388.82        19.06 o                         
   5   2  19         25.31         26.14         4.29 o                         
   6   2  19        558.55        553.58        28.62 o                         
  -6   3  19         92.82         93.69         6.87 o                         
  -5   3  19        108.78        115.32         7.49 o                         
  -4   3  19        299.97        298.88        18.41 o                         
  -3   3  19        531.37        555.26        20.43 o                         
  -2   3  19         83.44         76.17         4.60 o                         
  -1   3  19        728.44        758.29        32.08 o                         
   0   3  19        337.93        306.66        14.22 o                         
   1   3  19       1008.84       1046.50        34.93 o                         
   2   3  19         54.49         46.48         4.97 o                         
   3   3  19        634.37        652.97        22.56 o                         
   4   3  19        449.02        433.74        16.20 o                         
   5   3  19         93.11         96.10         7.23 o                         
   6   3  19         78.62         78.21         5.95 o                         
  -5   4  19        112.00        119.27         8.95 o                         
  -4   4  19         78.84         73.72        11.31 o                         
  -3   4  19        192.83        189.78         9.09 o                         
  -2   4  19        465.46        479.86        17.87 o                         
  -1   4  19        235.04        224.26         9.96 o                         
   0   4  19        132.56        136.21         8.04 o                         
   1   4  19        185.51        189.04        11.69 o                         
   3   4  19        190.26        191.82         9.67 o                         
   4   4  19         39.00         37.37         4.37 o                         
   5   4  19        165.03        163.08         9.24 o                         
  -5   5  19         78.01         79.20         5.36 o                         
  -4   5  19        374.07        393.07        19.37 o                         
  -3   5  19        137.47        147.13         9.54 o                         
  -2   5  19          2.84          3.79         2.17 o                         
  -1   5  19        116.03        124.80         6.33 o                         
   0   5  19        406.75        423.72        18.75 o                         
   1   5  19        199.10        187.07        28.67 o                         
   2   5  19         11.68         11.94         3.25 o                         
   3   5  19        158.81        161.09         9.03 o                         
   4   5  19        336.19        349.42        19.17 o                         
   5   5  19         60.99         59.56         4.68 o                         
  -4   6  19         69.48         72.43         5.49 o                         
  -3   6  19         20.48         26.87         5.37 o                         
  -2   6  19         33.13         32.03         4.80 o                         
  -1   6  19        250.38        248.13        10.93 o                         
   0   6  19        121.47        128.61         6.84 o                         
   1   6  19        248.26        253.14        12.05 o                         
   2   6  19         42.71         39.19         5.17 o                         
   3   6  19         36.77         39.40         5.56 o                         
   4   6  19         65.02         72.62         6.33 o                         
  -3   7  19         66.81         78.73         5.44 o                         
  -2   7  19         24.36         25.03         3.85 o                         
  -1   7  19         62.45         56.80         4.71 o                         
   0   7  19        690.29        711.68        31.60 o                         
   1   7  19         49.14         46.09         4.48 o                         
   2   7  19         12.43         12.38         3.30 o                         
   3   7  19         53.13         64.86         6.20 o                         
   0   0  20       1558.58       1586.10        69.74 o                         
   1   0  20        574.36        614.46        22.07 o                         
   2   0  20        469.80        466.80        16.99 o                         
   3   0  20        118.35        119.25         7.32 o                         
   4   0  20         39.20         33.56         4.42 o                         
   5   0  20        379.55        396.50        20.50 o                         
   6   0  20         37.26         42.67         6.53 o                         
  -6   1  20         51.90         46.16         4.74 o                         
  -5   1  20        880.33        891.51        43.73 o                         
  -4   1  20        348.51        356.68        16.53 o                         
  -3   1  20        852.09        885.39        31.83 o                         
  -2   1  20         67.06         66.20         5.18 o                         
  -1   1  20          7.60          9.76         3.53 o                         
   0   1  20        390.09        400.02        15.05 o                         
   1   1  20         32.46         33.35         3.64 o                         
   2   1  20         49.34         48.18         4.27 o                         
   3   1  20        750.72        780.03        32.12 o                         
   4   1  20        395.18        393.62        18.00 o                         
   5   1  20        885.33        896.01        39.12 o                         
   6   1  20         18.91         19.89         7.91 o                         
  -5   2  20        363.29        369.97        22.57 o                         
  -4   2  20        198.85        187.58         7.90 o                         
  -3   2  20        175.22        188.73         8.71 o                         
  -2   2  20        454.49        449.02        18.60 o                         
  -1   2  20        322.13        335.45        13.84 o                         
   0   2  20        794.31        818.45        29.71 o                         
   1   2  20        331.98        330.02        12.92 o                         
   2   2  20        535.45        525.43        18.83 o                         
   3   2  20        155.65        169.01         9.18 o                         
   4   2  20        172.39        173.22         9.16 o                         
   5   2  20        385.70        389.93        19.98 o                         
  -5   3  20        131.88        128.83        12.18 o                         
  -4   3  20        191.09        185.29        10.93 o                         
  -3   3  20        109.77        105.09         5.78 o                         
  -2   3  20        270.92        274.29        13.05 o                         
  -1   3  20        127.67        125.60         7.14 o                         
   0   3  20         68.29         79.49         6.12 o                         
   2   3  20        329.30        331.68        12.80 o                         
   3   3  20         90.21         85.36         6.14 o                         
   4   3  20        191.88        189.57         9.56 o                         
   5   3  20        210.86        221.16        10.51 o                         
  -5   4  20        117.75        113.23         7.21 o                         
  -4   4  20         79.27         81.56         6.96 o                         
  -3   4  20         85.43         92.49         7.41 o                         
  -2   4  20         28.75         31.63         3.82 o                         
  -1   4  20        129.56        141.54         8.06 o                         
   0   4  20         27.55         23.24         3.44 o                         
   1   4  20        120.78        132.90         8.90 o                         
   2   4  20         69.07         59.69        16.69 o                         
   3   4  20        114.05        126.77         7.48 o                         
   4   4  20        123.30        125.35         8.93 o                         
   5   4  20        120.70        116.25         6.38 o                         
  -3   5  20        187.04        202.74        13.31 o                         
  -2   5  20        104.50        107.61         6.50 o                         
  -1   5  20        137.34        137.15         7.73 o                         
   0   5  20        475.22        492.45        21.18 o                         
   1   5  20        194.60        202.52        10.16 o                         
   2   5  20        126.69        146.93         8.47 o                         
   4   5  20         74.68         71.84         5.40 o                         
  -3   6  20         33.63         34.54         4.27 o                         
  -2   6  20        342.82        350.08        16.09 o                         
  -1   6  20        119.82        108.77         6.84 o                         
   0   6  20        321.63        367.25        17.08 o                         
   1   6  20        111.44        103.54         7.50 o                         
   2   6  20        234.88        238.68        18.12 o                         
   3   6  20         45.95         46.09         5.08 o                         
   0   7  20         34.90         33.28         3.82 o                         
   1   7  20        247.81        264.61        13.83 o                         
   1   0  21        302.94        335.75        12.91 o                         
   2   0  21        458.13        473.67        19.03 o                         
   3   0  21        370.39        377.33        16.10 o                         
   4   0  21         55.07         49.77         4.61 o                         
   5   0  21         81.81         84.61         6.12 o                         
  -5   1  21         93.61         86.69         8.31 o                         
  -4   1  21         48.89         47.84         5.20 o                         
  -3   1  21        237.76        230.71        12.48 o                         
  -2   1  21        578.77        602.68        21.90 o                         
  -1   1  21        257.66        264.80        11.57 o                         
   0   1  21         63.00         62.25         4.47 o                         
   1   1  21        261.54        268.03        10.09 o                         
   2   1  21        545.62        570.64        21.79 o                         
   3   1  21        306.17        304.05        12.40 o                         
   4   1  21         24.52         21.21         3.41 o                         
   5   1  21         54.08         56.26         4.63 o                         
  -4   2  21         78.06         81.51         7.19 o                         
  -3   2  21        320.66        317.94        14.18 o                         
  -2   2  21        350.39        366.06        47.35 o                         
  -1   2  21        168.35        180.70        10.08 o                         
   0   2  21        255.40        265.06        11.53 o                         
   1   2  21        263.52        269.86         9.59 o                         
   2   2  21        213.70        227.09         9.52 o                         
   3   2  21        380.84        373.06        14.87 o                         
   4   2  21         67.37         68.14         5.85 o                         
   5   2  21         56.02         59.91         4.43 o                         
  -3   3  21        328.00        333.92        16.62 o                         
  -2   3  21        237.44        249.27        10.94 o                         
  -1   3  21        194.18        203.13        14.79 o                         
   0   3  21          2.95          1.56         2.61 o                         
   1   3  21        346.80        364.43        13.54 o                         
   2   3  21        185.70        189.02        10.31 o                         
   3   3  21        370.86        374.78        16.62 o                         
   4   3  21         50.94         49.97         4.63 o                         
  -4   4  21          2.49          5.99         4.15 o                         
  -2   4  21         86.40         88.81         5.82 o                         
  -1   4  21        414.93        445.41        18.39 o                         
   0   4  21        593.95        623.01        26.15 o                         
   1   4  21        368.08        391.73        17.82 o                         
   2   4  21         27.41         28.71        24.41 o                         
   3   4  21         93.18        101.91         6.94 o                         
   4   4  21         23.92         24.77         3.59 o                         
  -3   5  21         83.04         87.78         7.95 o                         
  -2   5  21         34.98         38.09         4.90 o                         
  -1   5  21          0.42          4.29         6.33 o                         
   0   5  21         15.03         22.21         3.17 o                         
   1   5  21         44.84         44.88         4.37 o                         
   3   5  21        113.54        112.36         7.82 o                         
  -2   6  21        126.18        123.77         8.51 o                         
  -1   6  21         89.20         87.35         7.60 o                         
   0   6  21        281.34        275.28        13.26 o                         
   1   6  21         95.42         95.91         5.76 o                         
   2   6  21         87.50         93.97         7.87 o                         
   0   0  22       1738.49       1881.77        81.74 o                         
   1   0  22          7.83          6.91         2.32 o                         
   2   0  22        151.39        148.77         7.42 o                         
   3   0  22         38.94         39.98         4.44 o                         
   4   0  22         37.18         37.62         4.36 o                         
  -4   1  22          2.29          3.11         2.57 o                         
  -3   1  22        893.81        962.92        38.59 o                         
  -2   1  22         74.49         82.72         5.62 o                         
  -1   1  22        188.58        196.96        10.00 o                         
   0   1  22         14.02         15.55         2.68 o                         
   1   1  22        253.20        254.76         9.13 o                         
   2   1  22         84.59         95.06         5.54 o                         
   3   1  22        752.99        796.33        38.33 o                         
   4   1  22         12.52         10.37         2.27 o                         
  -3   2  22         37.33         39.88         4.76 o                         
  -2   2  22         44.33         48.33         4.58 o                         
  -1   2  22         53.23         54.00         4.61 o                         
   0   2  22        825.27        817.39        29.39 o                         
   1   2  22         34.84         34.64         4.63 o                         
   2   2  22         74.22         72.51         4.71 o                         
   3   2  22         39.00         37.35         4.23 o                         
   4   2  22         82.88         82.53         5.27 o                         
  -4   3  22         87.74        102.36         9.12 o                         
  -3   3  22         92.20         88.38         8.20 o                         
  -2   3  22        209.49        218.57        10.51 o                         
  -1   3  22         55.55         59.16         5.09 o                         
   0   3  22          0.69          0.36         2.41 o                         
   1   3  22        153.89        126.22        33.48 o                         
   2   3  22        197.53        195.98        10.75 o                         
   3   3  22        121.71        114.06         6.24 o                         
   4   3  22         74.25         77.56         5.17 o                         
  -3   4  22        121.47        134.71        11.28 o                         
  -2   4  22         76.74         86.06         5.43 o                         
   0   4  22        193.33        177.36         9.36 o                         
   1   4  22         62.03         67.70         5.26 o                         
   2   4  22         69.43         75.69         5.82 o                         
   3   4  22        110.02        108.24         8.40 o                         
  -1   5  22        221.46        220.03        11.83 o                         
   0   5  22          6.67          4.01         2.14 o                         
   1   5  22        268.08        283.09        12.16 o                         
   2   5  22        149.96        145.14         8.43 o                         
   1   0  23         40.65         32.58         3.81 o                         
   2   0  23         31.31         31.77         4.17 o                         
   3   0  23        367.26        378.45        17.27 o                         
  -3   1  23         59.31         61.12         4.38 o                         
  -2   1  23        373.60        387.35        13.89 o                         
  -1   1  23         31.12         35.60         3.93 o                         
   0   1  23          5.02          4.51         2.31 o                         
   1   1  23         19.65         19.48         3.24 o                         
   2   1  23        248.45        237.04        14.60 o                         
   3   1  23         24.56         26.53         6.55 o                         
  -3   2  23        432.64        455.26        26.36 o                         
  -2   2  23        110.06        110.52         8.45 o                         
  -1   2  23        173.76        186.83        10.60 o                         
   0   2  23         90.90         95.02         6.22 o                         
   1   2  23        228.84        239.54        10.95 o                         
   2   2  23        158.13        160.10         7.68 o                         
   3   2  23        587.69        600.42        23.82 o                         
  -2   3  23        245.95        251.69        10.58 o                         
  -1   3  23          9.89          9.63         3.58 o                         
   0   3  23        280.54        301.68        14.56 o                         
   1   3  23          2.86          2.89         2.32 o                         
   2   3  23        150.48        148.98        13.10 o                         
  -2   4  23        158.39        178.74        22.18 o                         
  -1   4  23         40.61         41.13         3.86 o                         
   0   4  23        266.61        251.33        12.02 o                         
   2   4  23        204.77        226.34        22.18 o                         
   0   0  24         26.57         25.08         5.69 o                         
   1   0  24          6.32          7.14         2.96 o                         
   2   0  24        288.42        306.20        14.20 o                         
  -2   1  24         96.67         99.36         6.65 o                         
  -1   1  24         41.25         38.90         3.78 o                         
   0   1  24         54.72         47.35         6.32 o                         
   1   1  24         55.09         62.96         6.10 o                         
   2   1  24        147.74        152.96         7.02 o                         
  -2   2  24         64.44         67.87         6.07 o                         
  -1   2  24         56.68         59.62         4.64 o                         
   0   2  24        339.03        366.26        16.72 o                         
   1   2  24         95.51         92.27        11.31 o                         
   2   2  24         83.60         90.56         7.59 o                         
   0   3  24         91.29         93.59         5.63 o                         
                                                                                
